# Supplementary material for: Hepatic proteome network data in zebrafish (Danio rerio) liver following dieldrin exposure
Source: Data Brief. 2019 Aug 5;25:104351. doi: 10.1016/j.dib.2019.104351 (PMC6702387; doi:10.1016/j.dib.2019.104351)
Supplement: Supplementary file 1 [file mmc1.xlsx]

## Sheet: FC summary all
MMP25							2.2773	0.14997	0.35822				LOW			MED			HIGH
38231				2.7278	0.15886	0.35325							log2(FC)	raw.pval	q-value	log2(FC)	raw.pval	q-value	log2(FC)	raw.pval	q-value
	LOW			MED			HIGH					VWF	4.3841	1.9625e-05	0.011968	3.7844	0.054863	0.35325	1.7635	0.33705	0.35822
	log2(FC)	raw.pval	q-value	log2(FC)	raw.pval	q-value	log2(FC)	raw.pval	q-value			CDHR1	-4.3731	3.026e-05	0.011968	-2.2624	0.0030402	0.2569	-2.5521	0.00085482	0.1481
VWF	4.3841	1.9625e-05	0.011968									FAM65A	-4.6245	5.0965e-05	0.01277	-4.4943	5.2893e-05	0.017878	-4.4943	5.2893e-05	0.044747
CDHR1	-4.3731	3.026e-05	0.011968									LDLR	-4.8568	0.00010734	0.01277	-4.7266	0.00011063	0.020346	-4.7266	0.00011063	0.046796
FAM65A	-4.6245	5.0965e-05	0.01277									SLC15A1	4.1951	0.0001075	0.01277
LDLR	-4.8568	0.00010734	0.01277									ACACA	-4.7	0.0001164	0.01277	-4.5698	0.00012039	0.020346	-3.462	0.00026449	0.074587
SLC15A1	4.1951	0.0001075	0.01277									SYNE1	4.2148	0.00011833	0.01277
ACACA	-4.7	0.0001164	0.01277									SACS	4.1857	0.00012963	0.01277				2.3854	0.1529	0.35822
SYNE1	4.2148	0.00011833	0.01277									NOTCH2	4.3754	0.0001453	0.01277				1.9618	0.33705	0.35822
SACS	4.1857	0.00012963	0.01277									ANK3	4.2575	0.0002177	0.01722
NOTCH2	4.3754	0.0001453	0.01277									NBEA	4.3687	0.00025449	0.0183
ANK3	4.2575	0.0002177	0.01722									LAMA2	4.1951	0.00031601	0.020831				2.8862	0.18267	0.35822
NBEA	4.3687	0.00025449	0.0183									DNM1	3.9236	0.00044703	0.0272
LAMA2	4.1951	0.00031601	0.020831									TRIO	4.2948	0.0006141	0.032188
DNM1	3.9236	0.00044703	0.0272									CTDSP1	4.4739	0.00063942	0.032188
TRIO	4.2948	0.0006141	0.032188									NRIP1	4.1049	0.00065108	0.032188
CTDSP1	4.4739	0.00063942	0.032188									Trpc2	-3.9616	0.00083243	0.038004	-3.8314	0.00087529	0.098616	-3.8314	0.00087529	0.1481
NRIP1	4.1049	0.00065108	0.032188									FAT3	2.8322	0.00086481	0.038004	2.1458	0.045756	0.35325	-1.4969	0.33705	0.35822
Trpc2	-3.9616	0.00083243	0.038004									ITGA6	4.361	0.001228	0.051122				2.4519	0.20216	0.35822
FAT3	2.8322	0.00086481	0.038004									TTN	-4.6461	0.0018295	0.072357	-0.2022	0.70614	0.7189	-1.1301	0.17218	0.35822
ITGA6	4.361	0.001228	0.051122									DDHD2	-4.4353	0.0020421	0.074646	-4.3051	0.0021094	0.20371	-4.3051	0.0021094	0.29743
TTN	-4.6461	0.0018295	0.072357									NAV3	3.914	0.0020761	0.074646
DDHD2	-4.4353	0.0020421	0.074646									HMCN1	3.8896	0.002778	0.09417				1.976	0.20273	0.35822
NAV3	3.914	0.0020761	0.074646									PIK3CG	4.5179	0.0029695	0.09417				2.1153	0.23764	0.35822
HMCN1	3.8896	0.002778	0.09417									ADAMTS7	4.215	0.0029763	0.09417
PIK3CG	4.5179	0.0029695	0.09417									TYK2	4.2419	0.0034986	0.10644				2.2059	0.33705	0.35822
ADAMTS7	4.215	0.0029763	0.09417									FREM2	4.2587	0.0040995	0.11891
TYK2	4.2419	0.0034986	0.10644									JMJD1C	4.0596	0.0042092	0.11891
FREM2	4.2587	0.0040995	0.11891									MYO7A	4.499	0.0044353	0.12098	3.0891	0.14797	0.35325
JMJD1C	4.0596	0.0042092	0.11891									VRK3	-4.4342	0.0058896	0.15529	-4.3049	0.0059892	0.35325	-4.3049	0.0059892	0.35822
MYO7A	4.499	0.0044353	0.12098									PCDHAC2	-4.7458	0.0065323	0.16668	-0.46993	0.53733	0.55883	-2.1991	0.041358	0.35822
VRK3	-4.4342	0.0058896	0.15529									TNRC18	-3.8939	0.0074944	0.18016	-3.7663	0.0075631	0.35325	-3.7663	0.0075631	0.35822
PCDHAC2	-4.7458	0.0065323	0.16668									DNAH9	-3.8588	0.0076214	0.18016	-3.7313	0.0076938	0.35325	-3.7313	0.0076938	0.35822
TNRC18	-3.8939	0.0074944	0.18016									KDM4C	3.6429	0.0078706	0.18016
DNAH9	-3.8588	0.0076214	0.18016									ANKRD12	-4.8548	0.0079717	0.18016	-4.726	0.0080091	0.35325	-4.726	0.0080091	0.35822
KDM4C	3.6429	0.0078706	0.18016									KIF1B	3.9682	0.0088644	0.19477
ANKRD12	-4.8548	0.0079717	0.18016									NLRP12	3.5945	0.0093609	0.20012
KIF1B	3.9682	0.0088644	0.19477									VTG1	4.2162	0.010796	0.22455
NLRP12	3.5945	0.0093609	0.20012									ZZEF1	-4.8297	0.011072	0.22455	-4.6995	0.011286	0.35325	-3.0022	0.022055	0.35822
VTG1	4.2162	0.010796	0.22455									GLS2	4.1462	0.012067	0.23862
ZZEF1	-4.8297	0.011072	0.22455									DOCK9	4.0814	0.012431	0.23984
GLS2	4.1462	0.012067	0.23862									DSP	-3.8868	0.013714	0.25829	-1.7813	0.092685	0.35325	-3.7592	0.013876	0.35822
DOCK9	4.0814	0.012431	0.23984									KIF16B	3.9107	0.014112	0.2596
DSP	-3.8868	0.013714	0.25829									EXOC6B	4.2001	0.015302	0.27103				2.3747	0.33705	0.35822
KIF16B	3.9107	0.014112	0.2596									LAMB2	3.7868	0.015419	0.27103	2.9912	0.15161	0.35325
EXOC6B	4.2001	0.015302	0.27103									DNAH11	4.276	0.016144	0.27761				2.8225	0.17508	0.35822
LAMB2	3.7868	0.015419	0.27103									TBL3	3.663	0.017656	0.28179
DNAH11	4.276	0.016144	0.27761									ANO9	3.754	0.018651	0.28179
TBL3	3.663	0.017656	0.28179									SSPO	-4.811	0.018821	0.28179	-4.6815	0.019047	0.35325	-4.6815	0.019047	0.35822
ANO9	3.754	0.018651	0.28179									RBM15	3.8737	0.018829	0.28179
SSPO	-4.811	0.018821	0.28179									ANKRD11	-4.7784	0.018861	0.28179	-4.649	0.019094	0.35325	-4.649	0.019094	0.35822
RBM15	3.8737	0.018829	0.28179									VN1R5	3.9228	0.018917	0.28179
ANKRD11	-4.7784	0.018861	0.28179									KCNH2	3.8445	0.019218	0.28179
VN1R5	3.9228	0.018917	0.28179									HSPA5	3.7916	0.019237	0.28179
KCNH2	3.8445	0.019218	0.28179									EHBP1	3.7489	0.020953	0.2844
HSPA5	3.7916	0.019237	0.28179									PGM3	4.2191	0.021077	0.2844
EHBP1	3.7489	0.020953	0.2844									EGLN1	4.0848	0.021084	0.2844
PGM3	4.2191	0.021077	0.2844									IP6K2	-4.1369	0.021743	0.2844	-4.0078	0.022164	0.35325	-4.0078	0.022164	0.35822
EGLN1	4.0848	0.021084	0.2844									ZXDC	-3.6226	0.021999	0.2844	-3.4972	0.022068	0.35325	-3.4972	0.022068	0.35822
IP6K2	-4.1369	0.021743	0.2844									EIF3D	-3.9145	0.022059	0.2844	-3.7882	0.022116	0.35325	-3.7882	0.022116	0.35822
ZXDC	-3.6226	0.021999	0.2844									SLITRK3	3.7335	0.022136	0.2844
EIF3D	-3.9145	0.022059	0.2844									RASAL2	-4.2959	0.022552	0.2844	-4.1677	0.022768	0.35325	-4.1677	0.022768	0.35822
SLITRK3	3.7335	0.022136	0.2844									NRAP	3.9871	0.022827	0.2844				4.026	0.16008	0.35822
RASAL2	-4.2959	0.022552	0.2844									MMP24	4.036	0.023011	0.2844
NRAP	3.9871	0.022827	0.2844									PIEZO2	-3.6226	0.02385	0.28678	-3.4972	0.023939	0.35325	-3.4972	0.023939	0.35822
MMP24	4.036	0.023011	0.2844									RUSC2	-3.8325	0.024118	0.28678	-3.7064	0.024198	0.35325	-3.7064	0.024198	0.35822
PIEZO2	-3.6226	0.02385	0.28678									THOC2	3.9928	0.024291	0.28678
RUSC2	-3.8325	0.024118	0.28678									FKBP9	-3.6603	0.026264	0.30552	-3.5331	0.026674	0.35325	-3.5331	0.026674	0.35822
THOC2	3.9928	0.024291	0.28678									TTLL4	-3.4729	0.027177	0.31156	-3.348	0.027319	0.35325	-3.348	0.027319	0.35822
FKBP9	-3.6603	0.026264	0.30552									PCDH15	3.5176	0.027696	0.31297
TTLL4	-3.4729	0.027177	0.31156									LAMB1	-4.0792	0.02992	0.33334	-1.6617	0.1598	0.35325	-1.6133	0.1711	0.35822
PCDH15	3.5176	0.027696	0.31297									PPP1R3G	3.7776	0.030822	0.33353
LAMB1	-4.0792	0.02992	0.33334									IDE	4.1501	0.031121	0.33353	2.1338	0.33705	0.35325	3.5601	0.15013	0.35822
PPP1R3G	3.7776	0.030822	0.33353									SIRPB1	4.3322	0.031203	0.33353
IDE	4.1501	0.031121	0.33353									SPPL2B	4.0814	0.033314	0.3449
SIRPB1	4.3322	0.031203	0.33353									TFR2	-4.3265	0.033938	0.3449	-4.1992	0.034057	0.35325	-4.1992	0.034057	0.35822
SPPL2B	4.0814	0.033314	0.3449									ZNF462	3.6588	0.035031	0.3449
TFR2	-4.3265	0.033938	0.3449									LAMA5	-4.8881	0.037752	0.3449	-4.7585	0.038138	0.35325	-4.7585	0.038138	0.35822
ZNF462	3.6588	0.035031	0.3449									PRKAA2	-3.9289	0.037912	0.3449	-3.8025	0.038108	0.35325	-3.8025	0.038108	0.35822
LAMA5	-4.8881	0.037752	0.3449									JAK1	4.0036	0.038991	0.3449
PRKAA2	-3.9289	0.037912	0.3449									DNMT3B	3.6236	0.039032	0.3449
JAK1	4.0036	0.038991	0.3449									DCHS2	-4.9849	0.039615	0.3449	-1.6778	0.1966	0.35325	-4.8559	0.03985	0.35822
DNMT3B	3.6236	0.039032	0.3449									PCNT	-4.126	0.040502	0.3449	-3.9991	0.040691	0.35325	-3.9991	0.040691	0.35822
DCHS2	-4.9849	0.039615	0.3449									KAZN	3.8611	0.041483	0.3449				1.8238	0.33705	0.35822
PCNT	-4.126	0.040502	0.3449									CDH6	4.3122	0.042043	0.3449
KAZN	3.8611	0.041483	0.3449									PCDHGA12	-3.5492	0.042484	0.3449	-3.424	0.042799	0.35325	-3.424	0.042799	0.35822
CDH6	4.3122	0.042043	0.3449									PLXNB2	3.773	0.045046	0.3449	2.9593	0.16777	0.35325
PCDHGA12	-3.5492	0.042484	0.3449									HMGXB3	3.4332	0.048541	0.3449	0.84788	0.33705	0.35325
PLXNB2	3.773	0.045046	0.3449									GNAI2	-4.126	0.050758	0.3449	-3.9991	0.051026	0.35325	-3.9991	0.051026	0.35822
HMGXB3	3.4332	0.048541	0.3449									CDC42BPB	-4.4433	0.05452	0.3449	-4.314	0.055231	0.35325	-4.314	0.055231	0.35822
GNAI2	-4.126	0.050758	0.3449									MAPK14	3.7084	0.054606	0.3449
CDC42BPB	-4.4433	0.05452	0.3449									SLC12A7	-3.5414	0.055648	0.3449
MAPK14	3.7084	0.054606	0.3449									CFLAR	2.7809	0.056273	0.3449
SLC12A7	-3.5414	0.055648	0.3449									SNX11	-2.6077	0.056614	0.3449	-2.4902	0.056633	0.35325	-2.4902	0.056633	0.35822
CFLAR	2.7809	0.056273	0.3449									VPS13C	-3.0097	0.056799	0.3449	-2.8867	0.057532	0.35325	-1.0336	0.36438	0.38485
SNX11	-2.6077	0.056614	0.3449									SLC26A3	3.3333	0.056949	0.3449
VPS13C	-3.0097	0.056799	0.3449									CUL7	3.5206	0.057293	0.3449
SLC26A3	3.3333	0.056949	0.3449									PKD1L1	-4.2485	0.057301	0.3449	-4.1204	0.05787	0.35325	-4.1204	0.05787	0.35822
CUL7	3.5206	0.057293	0.3449									PHKG1	3.2575	0.057532	0.3449				1.5937	0.33705	0.35822
PKD1L1	-4.2485	0.057301	0.3449									PGRMC1	3.2039	0.05754	0.3449
PHKG1	3.2575	0.057532	0.3449									TGM1	-4.3214	0.058995	0.3449	-4.1941	0.059279	0.35325	-3.0718	0.078617	0.35822
PGRMC1	3.2039	0.05754	0.3449									ZP1	-3.4954	0.059036	0.3449	-3.3704	0.059564	0.35325	-3.3704	0.059564	0.35822
TGM1	-4.3214	0.058995	0.3449									THBS1	-2.8556	0.059205	0.3449	-2.7361	0.059255	0.35325	0.062532	0.95106	0.95331
ZP1	-3.4954	0.059036	0.3449									554876863	-3.9616	0.060698	0.3449	-3.8364	0.060728	0.35325	-3.8364	0.060728	0.35822
THBS1	-2.8556	0.059205	0.3449									C3	-3.1864	0.06074	0.3449	-1.3771	0.24365	0.35325	-0.85884	0.47359	0.49464
554876863	-3.9616	0.060698	0.3449									NME7	3.8838	0.061055	0.3449
C3	-3.1864	0.06074	0.3449									FER1L6	-4.0949	0.062011	0.3449	-3.9681	0.062369	0.35325	-3.9681	0.062369	0.35822
NME7	3.8838	0.061055	0.3449									DBF4B	-4.0685	0.062025	0.3449				-3.9429	0.062059	0.35822
FER1L6	-4.0949	0.062011	0.3449									OPLAH	-3.5146	0.063774	0.3449
DBF4B	-4.0685	0.062025	0.3449									WDR43	-3.7013	0.064408	0.3449	-3.5771	0.064469	0.35325	-3.5771	0.064469	0.35822
OPLAH	-3.5146	0.063774	0.3449									APBA1	3.2515	0.065355	0.3449
WDR43	-3.7013	0.064408	0.3449									MED14	3.1623	0.065678	0.3449
APBA1	3.2515	0.065355	0.3449									BAZ2A	-3.4964	0.065977	0.3449	-3.3731	0.066061	0.35325	-3.3731	0.066061	0.35822
MED14	3.1623	0.065678	0.3449									ABCB1	-3.2907	0.067064	0.3449	-0.71518	0.5679	0.5879	-3.1684	0.067173	0.35822
BAZ2A	-3.4964	0.065977	0.3449									DPYSL5	3.4605	0.067196	0.3449
ABCB1	-3.2907	0.067064	0.3449									TLR7	3.9099	0.068745	0.3449
DPYSL5	3.4605	0.067196	0.3449									C9orf156	3.3637	0.069275	0.3449
TLR7	3.9099	0.068745	0.3449									AMY2A	-3.5384	0.07154	0.3449	-3.4149	0.071665	0.35325	-0.061418	0.9578	0.95894
C9orf156	3.3637	0.069275	0.3449									PCSK2	3.4204	0.073694	0.3449
AMY2A	-3.5384	0.07154	0.3449									GYG1	-3.1851	0.074559	0.3449
PCSK2	3.4204	0.073694	0.3449									SRCAP	-3.3217	0.075762	0.3449	-3.1973	0.076581	0.35325	-3.1973	0.076581	0.35822
GYG1	-3.1851	0.074559	0.3449									KLHL40	3.4958	0.07656	0.3449	3.6378	0.1597	0.35325
SRCAP	-3.3217	0.075762	0.3449									PLA2G4F	3.6925	0.077356	0.3449
KLHL40	3.4958	0.07656	0.3449									PTK2	2.9871	0.077527	0.3449
PLA2G4F	3.6925	0.077356	0.3449									CPT2	3.45	0.077655	0.3449
PTK2	2.9871	0.077527	0.3449									ACOX3	-3.0297	0.078043	0.3449
CPT2	3.45	0.077655	0.3449									VLDLR	3.0575	0.079298	0.3449
ACOX3	-3.0297	0.078043	0.3449									SLC4A5	3.6684	0.079505	0.3449
VLDLR	3.0575	0.079298	0.3449									RPS15	-4.6411	0.080036	0.3449	-4.5125	0.080603	0.35325	-4.5125	0.080603	0.35822
SLC4A5	3.6684	0.079505	0.3449									RAG2	2.9386	0.080146	0.3449
RPS15	-4.6411	0.080036	0.3449									CPT1B	-3.8336	0.082037	0.3449	-3.7075	0.082644	0.35325	-3.7075	0.082644	0.35822
RAG2	2.9386	0.080146	0.3449									MT-CYB	-3.5831	0.083242	0.3449	0.51282	0.6293	0.64849	1.2291	0.14597	0.35822
CPT1B	-3.8336	0.082037	0.3449									PRRC2B	-2.4739	0.084541	0.3449	-2.3577	0.085071	0.35325	-2.3577	0.085071	0.35822
MT-CYB	-3.5831	0.083242	0.3449									TLR1	3.8729	0.084663	0.3449	1.6279	0.33705	0.35325	1.9182	0.33705	0.35822
PRRC2B	-2.4739	0.084541	0.3449									PIGQ	-3.3231	0.084684	0.3449
TLR1	3.8729	0.084663	0.3449									NPTX1	-2.5265	0.085258	0.3449				-2.4098	0.085776	0.35822
PIGQ	-3.3231	0.084684	0.3449									LRRC42	-3.9243	0.085849	0.3449	-3.7993	0.086025	0.35325	-0.6681	0.62844	0.64836
NPTX1	-2.5265	0.085258	0.3449									CTSS	2.7004	0.085889	0.3449
LRRC42	-3.9243	0.085849	0.3449									PLCB3	-3.3958	0.086807	0.3449	-3.2711	0.087707	0.35325	-3.2711	0.087707	0.35822
CTSS	2.7004	0.085889	0.3449									COL6A3	3.1102	0.08851	0.3449				1.9182	0.33705	0.35822
PLCB3	-3.3958	0.086807	0.3449									TDRD7	-3.5715	0.088769	0.3449	-3.4479	0.08902	0.35325
COL6A3	3.1102	0.08851	0.3449									HK1	-4.1835	0.090645	0.3449	-4.0555	0.09152	0.35325	-4.0555	0.09152	0.35822
TDRD7	-3.5715	0.088769	0.3449									GRB7	3.8698	0.092592	0.3449
HK1	-4.1835	0.090645	0.3449									VTG4	-4.8548	0.092893	0.3449	-4.7253	0.093658	0.35325	-4.7253	0.093658	0.35822
GRB7	3.8698	0.092592	0.3449									ADI1	4.2064	0.093452	0.3449
VTG4	-4.8548	0.092893	0.3449									SMPD4	3.5355	0.094709	0.3449
ADI1	4.2064	0.093452	0.3449									POR	2.8365	0.094814	0.3449
SMPD4	3.5355	0.094709	0.3449									USP48	-3.4924	0.095137	0.3449	0.48237	0.69723	0.7109
POR	2.8365	0.094814	0.3449									PCDH7	-3.4088	0.09576	0.3449	-3.2823	0.097396	0.35325	-3.2823	0.097396	0.35822
USP48	-3.4924	0.095137	0.3449									IRS2	-3.1699	0.098357	0.3449	-0.83345	0.51853	0.54094	-3.0484	0.098794	0.35822
PCDH7	-3.4088	0.09576	0.3449									THRB	3.2515	0.099377	0.3449
IRS2	-3.1699	0.098357	0.3449									ABCA12	2.9475	0.099558	0.3449
THRB	3.2515	0.099377	0.3449									PRKCB	-3.6987	0.10038	0.3449				-3.5745	0.10068	0.35822
ABCA12	2.9475	0.099558	0.3449									INTS6	-4.1769	0.10236	0.3449	-4.051	0.10258	0.35325
PRKCB	-3.6987	0.10038	0.3449									NCAPG2	3.3536	0.10361	0.3449
INTS6	-4.1769	0.10236	0.3449									OGDH	-2.8179	0.10462	0.3449	-2.6987	0.10529	0.35325	-2.6987	0.10529	0.35822
NCAPG2	3.3536	0.10361	0.3449									MYLK	2.8988	0.10565	0.3449
OGDH	-2.8179	0.10462	0.3449									ARHGEF4	-2.4215	0.10573	0.3449				-2.3057	0.10667	0.35822
MYLK	2.8988	0.10565	0.3449									POLR2A	3.7318	0.10577	0.3449
ARHGEF4	-2.4215	0.10573	0.3449									TAF1	-3.6383	0.10689	0.3449				-3.5144	0.10725	0.35822
POLR2A	3.7318	0.10577	0.3449									BCAS3	-2.9717	0.10854	0.3449				-2.8514	0.10916	0.35822
TAF1	-3.6383	0.10689	0.3449									TRPC4	2.4677	0.10953	0.3449
BCAS3	-2.9717	0.10854	0.3449									TRIM16	3.7868	0.11028	0.3449
TRPC4	2.4677	0.10953	0.3449									TMC2	-3.8713	0.11089	0.3449	-3.7465	0.11122	0.35325	-1.8063	0.24056	0.35822
TRIM16	3.7868	0.11028	0.3449									GRIN2C	-2.9145	0.11165	0.3449	-2.7946	0.11235	0.35325
TMC2	-3.8713	0.11089	0.3449									KIAA0196	3.2383	0.11204	0.3449
GRIN2C	-2.9145	0.11165	0.3449									FTSJ1	-3.9401	0.11264	0.3449	-3.8137	0.11342	0.35325	-3.8137	0.11342	0.35822
KIAA0196	3.2383	0.11204	0.3449									XRN1	-3.161	0.11373	0.3449
FTSJ1	-3.9401	0.11264	0.3449									LARGE	-3.6639	0.115	0.3449				-3.5398	0.11541	0.35822
XRN1	-3.161	0.11373	0.3449									NUP210	-3.9077	0.11771	0.3449
LARGE	-3.6639	0.115	0.3449									CTNNB1	-3.7438	0.11907	0.3449	-3.6194	0.11948	0.35325	-3.6194	0.11948	0.35822
NUP210	-3.9077	0.11771	0.3449									ADCY3	-3.0826	0.12298	0.3449	-2.9616	0.1237	0.35325	-1.5214	0.2757	0.35822
CTNNB1	-3.7438	0.11907	0.3449									WDR96	2.9038	0.12405	0.3449
ADCY3	-3.0826	0.12298	0.3449									NT5C2	2.8952	0.12441	0.3449	3.6669	0.17025	0.35325
WDR96	2.9038	0.12405	0.3449									LOC100132731	2.6824	0.12446	0.3449
NT5C2	2.8952	0.12441	0.3449									DOCK7	2.1128	0.12622	0.3449	-1.7635	0.33705	0.35325	-1.7635	0.33705	0.35822
LOC100132731	2.6824	0.12446	0.3449									PHPT1	3.3212	0.12641	0.3449
DOCK7	2.1128	0.12622	0.3449									CP	-3.4927	0.1267	0.3449				-3.3694	0.12725	0.35822
PHPT1	3.3212	0.12641	0.3449									SLC12A3	-2.8108	0.12697	0.3449	-2.6916	0.12791	0.35325	-0.25957	0.85042	0.8565
CP	-3.4927	0.1267	0.3449									MPDZ	-4.2088	0.12875	0.3449				-4.0828	0.12908	0.35822
SLC12A3	-2.8108	0.12697	0.3449									NR3C1	-4.0841	0.13017	0.3449	-3.9573	0.13096	0.35325	-3.9573	0.13096	0.35822
MPDZ	-4.2088	0.12875	0.3449									PKD1	-4.1503	0.13165	0.3449				-4.0233	0.13241	0.35822
NR3C1	-4.0841	0.13017	0.3449									ITGA5	3.4193	0.13451	0.3449
PKD1	-4.1503	0.13165	0.3449									IRGC	-3.2431	0.1346	0.3449	-3.1211	0.13533	0.35325	-3.1211	0.13533	0.35822
ITGA5	3.4193	0.13451	0.3449									WHSC1	4.3288	0.13531	0.3449
IRGC	-3.2431	0.1346	0.3449									DSG2	3.6684	0.1426	0.3449				1.9805	0.33705	0.35822
WHSC1	4.3288	0.13531	0.3449									SLC34A1	3.0251	0.14297	0.3449
DSG2	3.6684	0.1426	0.3449									CCR8	-3.1938	0.14339	0.3449
SLC34A1	3.0251	0.14297	0.3449									CHST10	3.149	0.14429	0.3449
CCR8	-3.1938	0.14339	0.3449									ZRANB3	3.642	0.14461	0.3449
CHST10	3.149	0.14429	0.3449									VPS54	-2.5831	0.14594	0.3449				-2.4658	0.14733	0.35822
ZRANB3	3.642	0.14461	0.3449									PARP4	-3.5384	0.14732	0.3449				-3.4166	0.14732	0.35822
VPS54	-2.5831	0.14594	0.3449									ADCY6	-2.6189	0.14732	0.3449
PARP4	-3.5384	0.14732	0.3449									SLC9A2	2.4448	0.14732	0.3449
ADCY6	-2.6189	0.14732	0.3449									TANGO2	2.2026	0.14737	0.3449				2.0377	0.33705	0.35822
SLC9A2	2.4448	0.14732	0.3449									GPC6	2.7404	0.14737	0.3449
GPC6	2.7404	0.14737	0.3449									IRF7	3.2671	0.14739	0.3449				1.2466	0.33705	0.35822
TANGO2	2.2026	0.14737	0.3449									HEPACAM	-2.9475	0.14741	0.3449				-2.8299	0.14741	0.35822
IRF7	3.2671	0.14739	0.3449									HMBOX1	2.952	0.14745	0.3449
HEPACAM	-2.9475	0.14741	0.3449									MMP21	2.7438	0.1475	0.3449
HMBOX1	2.952	0.14745	0.3449									SEC61B	-3.3737	0.14772	0.3449	-0.56183	0.65977	0.67577	-3.2528	0.14773	0.35822
MMP21	2.7438	0.1475	0.3449									ADGB	2.7909	0.14777	0.3449
SEC61B	-3.3737	0.14772	0.3449									TBX6	3.2113	0.14782	0.3449	2.3928	0.33705	0.35325
ADGB	2.7909	0.14777	0.3449									VWA1	3.1312	0.14782	0.3449
VWA1	3.1312	0.14782	0.3449									POMK	-3.5345	0.14793	0.3449	-3.4126	0.14793	0.35325	-3.4126	0.14793	0.35822
TBX6	3.2113	0.14782	0.3449									UHMK1	2.9594	0.14811	0.3449
POMK	-3.5345	0.14793	0.3449									NCKAP1L	-5.1715	0.14817	0.3449	-5.0424	0.14877	0.35325	-5.0424	0.14877	0.35822
UHMK1	2.9594	0.14811	0.3449									GPR4	-2.5869	0.14861	0.3449	-2.4728	0.14862	0.35325	0.42845	0.79179	0.80318
NCKAP1L	-5.1715	0.14817	0.3449									FMO5	-2.7352	0.14895	0.3449	-2.6196	0.14896	0.35325	-2.6196	0.14896	0.35822
GPR4	-2.5869	0.14861	0.3449									ADAMTS15	-2.4862	0.14907	0.3449
FMO5	-2.7352	0.14895	0.3449									GNL2	-2.7776	0.14924	0.3449	-2.6615	0.14926	0.35325	-2.6615	0.14926	0.35822
ADAMTS15	-2.4862	0.14907	0.3449									COX2	-2.8139	0.1503	0.3449	0.8555	0.55129	0.57247
GNL2	-2.7776	0.14924	0.3449									I3JNZ5	3.3333	0.15053	0.3449
COX2	-2.8139	0.1503	0.3449									PHF8	-3.0753	0.1506	0.3449	-2.9566	0.15063	0.35325	-2.9566	0.15063	0.35822
I3JNZ5	3.3333	0.15053	0.3449									ALPK3	3.2099	0.15117	0.3449
PHF8	-3.0753	0.1506	0.3449									CLTC	-2.7214	0.15122	0.3449				-2.6059	0.15126	0.35822
ALPK3	3.2099	0.15117	0.3449									IFFO1	-3.0311	0.15154	0.3449	-2.9128	0.15157	0.35325
CLTC	-2.7214	0.15122	0.3449									C10orf2	-3.6818	0.15179	0.3449				-3.5592	0.15181	0.35822
IFFO1	-3.0311	0.15154	0.3449									ATP8B2	-2.3242	0.15267	0.3449	-2.2133	0.15275	0.35325
C10orf2	-3.6818	0.15179	0.3449									HIC2	2.8333	0.15291	0.3449
ATP8B2	-2.3242	0.15267	0.3449									CEP290	-3.3626	0.15299	0.3449
HIC2	2.8333	0.15291	0.3449									METTL8	-3.8106	0.15345	0.3449
CEP290	-3.3626	0.15299	0.3449									RCOR3	3.1455	0.15411	0.3449
METTL8	-3.8106	0.15345	0.3449									ABCC10	2.9341	0.15479	0.3449	3.3624	0.33705	0.35325
RCOR3	3.1455	0.15411	0.3449									CYTB	3.0739	0.15491	0.3449
ABCC10	2.9341	0.15479	0.3449									RAB1A	3.3446	0.15501	0.3449
CYTB	3.0739	0.15491	0.3449									NEB	-2.4363	0.1556	0.3449	-2.324	0.1557	0.35325	0.99801	0.35508	0.37597
RAB1A	3.3446	0.15501	0.3449									MYH10	-2.8931	0.1583	0.3449				-0.65892	0.63295	0.65223
NEB	-2.4363	0.1556	0.3449									TSG101	3.7608	0.15869	0.3449
MYH10	-2.8931	0.1583	0.3449									MMAB	-3.126	0.1594	0.3449
TSG101	3.7608	0.15869	0.3449									GIMAP7	-3.4172	0.15944	0.3449				-3.2961	0.1595	0.35822
MMAB	-3.126	0.1594	0.3449									BRINP3	-3.3967	0.15954	0.3449	-3.2757	0.15961	0.35325	-3.2757	0.15961	0.35822
GIMAP7	-3.4172	0.15944	0.3449									MAP1B	-2.6593	0.15975	0.3449				-2.5445	0.15988	0.35822
BRINP3	-3.3967	0.15954	0.3449									ROR1	-2.9638	0.1605	0.3449	-2.846	0.16061	0.35325
MAP1B	-2.6593	0.15975	0.3449									FN1	-2.6593	0.16077	0.3449				-2.5445	0.1609	0.35822
ROR1	-2.9638	0.1605	0.3449									TGFBR1	2.7608	0.16119	0.3449
FN1	-2.6593	0.16077	0.3449									PPP2R5C	2.8015	0.16135	0.3449
TGFBR1	2.7608	0.16119	0.3449									NEMF	-2.4822	0.1614	0.3449
PPP2R5C	2.8015	0.16135	0.3449									FAM89A	-5.67	0.16244	0.3449				-5.5413	0.1626	0.35822
NEMF	-2.4822	0.1614	0.3449									PLEKHA6	-3.307	0.16261	0.3449	-3.1866	0.1627	0.35325	-3.1866	0.1627	0.35822
FAM89A	-5.67	0.16244	0.3449									GTF3C3	2.6648	0.16296	0.3449
PLEKHA6	-3.307	0.16261	0.3449									STK32C	3.2599	0.16327	0.3449
GTF3C3	2.6648	0.16296	0.3449									TDRD1	2.916	0.1636	0.3449
STK32C	3.2599	0.16327	0.3449									ARHGAP12	-4.2622	0.16363	0.3449	-4.135	0.16447	0.35325	-4.135	0.16447	0.35822
TDRD1	2.916	0.1636	0.3449									PLXNA3	-3.5424	0.1638	0.3449	-3.4205	0.16388	0.35325
ARHGAP12	-4.2622	0.16363	0.3449									GADD45A	-3.7292	0.1644	0.3449	-3.6063	0.16447	0.35325	-3.6063	0.16447	0.35822
PLXNA3	-3.5424	0.1638	0.3449									AMOTL2	3.3923	0.16465	0.3449
GADD45A	-3.7292	0.1644	0.3449									CD97	3.5156	0.16536	0.3449
AMOTL2	3.3923	0.16465	0.3449									ABI1	-4.3469	0.16592	0.3449	-4.2205	0.16634	0.35325
CD97	3.5156	0.16536	0.3449									WDR60	-2.6521	0.16621	0.3449				-2.5373	0.1664	0.35822
ABI1	-4.3469	0.16592	0.3449									SOGA2	-3.8082	0.16666	0.3449	-3.6835	0.16729	0.35325
WDR60	-2.6521	0.16621	0.3449									ESCO2	-3.3737	0.16708	0.3449	-3.2528	0.1672	0.35325
SOGA2	-3.8082	0.16666	0.3449									HLA-DPB1	-3.475	0.16756	0.3449	-3.3517	0.16838	0.35325	-0.61813	0.68118	0.69851
ESCO2	-3.3737	0.16708	0.3449									HSPA4	2.9023	0.16877	0.3449
HLA-DPB1	-3.475	0.16756	0.3449									Tlr13	-4.1593	0.16893	0.3449	-4.0335	0.16943	0.35325	-4.0335	0.16943	0.35822
HSPA4	2.9023	0.16877	0.3449									NUP35	3.2113	0.1698	0.3449
Tlr13	-4.1593	0.16893	0.3449									HLA-A	4.0527	0.17081	0.3449				3.0276	0.14757	0.35822
NUP35	3.2113	0.1698	0.3449									SKAP1	-3.0869	0.17087	0.3449				-2.9659	0.172	0.35822
HLA-A	4.0527	0.17081	0.3449									ABLIM1	-3.704	0.17128	0.3449	-3.5812	0.17139	0.35325
SKAP1	-3.0869	0.17087	0.3449									554806901	-3.9008	0.17179	0.3449				-3.7771	0.17188	0.35822
ABLIM1	-3.704	0.17128	0.3449									DAGLA	-2.6845	0.17191	0.3449
554806901	-3.9008	0.17179	0.3449									EFCAB2	2.9769	0.1721	0.3449
DAGLA	-2.6845	0.17191	0.3449									MAP2K4	-5.0891	0.17443	0.3449	-4.9601	0.17513	0.35325	-4.9601	0.17513	0.35822
EFCAB2	2.9769	0.1721	0.3449									KCNQ5	-2.7892	0.17484	0.3449				0.33346	0.83854	0.84553
MAP2K4	-5.0891	0.17443	0.3449									MEP1A	-2.5792	0.17512	0.3449	-0.65921	0.6228	0.64277
KCNQ5	-2.7892	0.17484	0.3449									MON1A	-2.6245	0.17512	0.3449				-2.51	0.17541	0.35822
MON1A	-2.6245	0.17512	0.3449									ACCS	-2.2965	0.17534	0.3449				-2.186	0.17572	0.35822
MEP1A	-2.5792	0.17512	0.3449									HLA-E	3.617	0.17546	0.3449
ACCS	-2.2965	0.17534	0.3449									RAB23	3.0861	0.17639	0.3449
HLA-E	3.617	0.17546	0.3449									ZFHX4	-3.4688	0.17673	0.3449	-3.3456	0.17761	0.35325	-3.3456	0.17761	0.35822
RAB23	3.0861	0.17639	0.3449									IGK	2.7197	0.1773	0.3449
ZFHX4	-3.4688	0.17673	0.3449									CD38	-3.2443	0.17821	0.3449	-3.1243	0.1784	0.35325	-3.1243	0.1784	0.35822
IGK	2.7197	0.1773	0.3449									PFAS	-3.4363	0.17878	0.3449	-3.3151	0.17895	0.35325	-3.3151	0.17895	0.35822
CD38	-3.2443	0.17821	0.3449									UBC	-2.6552	0.17953	0.3449	-2.5373	0.18123	0.35325
PFAS	-3.4363	0.17878	0.3449									H2MUI3	3.1712	0.18125	0.3449
UBC	-2.6552	0.17953	0.3449									GPATCH11	2.8252	0.18344	0.3449
H2MUI3	3.1712	0.18125	0.3449									ADA	-2.9296	0.18506	0.3449				-2.8121	0.18536	0.35822
GPATCH11	2.8252	0.18344	0.3449									BTK	-3.5015	0.18684	0.3449				-3.3799	0.18703	0.35822
ADA	-2.9296	0.18506	0.3449									UGT2B17	3.6996	0.18782	0.3449				3.0078	0.33705	0.35822
BTK	-3.5015	0.18684	0.3449									NBAS	-4.4646	0.18967	0.3449	-4.338	0.19013	0.35325	-4.338	0.19013	0.35822
UGT2B17	3.6996	0.18782	0.3449									RAG1	-5.2842	0.19019	0.3449	-0.81857	0.57874	0.59821	-0.25929	0.82695	0.83684
NBAS	-4.4646	0.18967	0.3449									NXPH1	2.0861	0.19211	0.3449
RAG1	-5.2842	0.19019	0.3449									MYH2	-4.5845	0.19679	0.3449	-4.4583	0.1969	0.35325
NXPH1	2.0861	0.19211	0.3449									RERGL	3.5206	0.19718	0.3449
MYH2	-4.5845	0.19679	0.3449									SLAMF1	3.4893	0.19734	0.3449
RERGL	3.5206	0.19718	0.3449									MXRA8	-2.5823	0.19945	0.3449
SLAMF1	3.4893	0.19734	0.3449									RHOT1	-3.9557	0.20018	0.3449	-3.8317	0.20036	0.35325	-3.8317	0.20036	0.35822
MXRA8	-2.5823	0.19945	0.3449									TAB2	3.3265	0.20018	0.3449
RHOT1	-3.9557	0.20018	0.3449									MAP3K2	-4.3698	0.20092	0.3449	-4.2434	0.20143	0.35325	-4.2434	0.20143	0.35822
TAB2	3.3265	0.20018	0.3449									INO80	-2.9206	0.20093	0.3449	-2.8032	0.20134	0.35325	-2.8032	0.20134	0.35822
MAP3K2	-4.3698	0.20092	0.3449									GPR126	-2.9266	0.20352	0.3449				-0.72384	0.62578	0.64641
INO80	-2.9206	0.20093	0.3449									C4A	-2.7826	0.2038	0.3449	-2.6665	0.20428	0.35325	0.29951	0.83122	0.83915
GPR126	-2.9266	0.20352	0.3449									PLCXD1	4.0458	0.204	0.3449				1.9402	0.33705	0.35822
C4A	-2.7826	0.2038	0.3449									NXF2B	-2.0479	0.20469	0.3449	-1.941	0.20561	0.35325
PLCXD1	4.0458	0.204	0.3449									ABCC12	-2.415	0.20678	0.3449				-2.303	0.20747	0.35822
NXF2B	-2.0479	0.20469	0.3449									GPM6B	2.9296	0.20692	0.3449
ABCC12	-2.415	0.20678	0.3449									BZW1	-3.0726	0.20932	0.3449
GPM6B	2.9296	0.20692	0.3449									TYRO3	-2.1468	0.21027	0.3449
BZW1	-3.0726	0.20932	0.3449									UCP2	3.5315	0.21521	0.3449
TYRO3	-2.1468	0.21027	0.3449									SATB2	-3.6273	0.21625	0.3449	-3.5049	0.21655	0.35325	-3.5049	0.21655	0.35822
UCP2	3.5315	0.21521	0.3449									CDH26	2.7591	0.21698	0.3449
SATB2	-3.6273	0.21625	0.3449									NDUFS1	-2.9505	0.21732	0.3449	-2.8328	0.21783	0.35325
CDH26	2.7591	0.21698	0.3449									KATNB1	-2.3956	0.21751	0.3449	-2.2838	0.21832	0.35325	-2.2838	0.21832	0.35822
NDUFS1	-2.9505	0.21732	0.3449									CCDC108	-2.4636	0.21773	0.3449				-2.3509	0.2185	0.35822
KATNB1	-2.3956	0.21751	0.3449									LAMC2	-3.765	0.21941	0.3449	-3.6405	0.22029	0.35325	-3.6405	0.22029	0.35822
CCDC108	-2.4636	0.21773	0.3449									TMCC1	-3.5066	0.22012	0.3449				-3.3833	0.22118	0.35822
LAMC2	-3.765	0.21941	0.3449									ATP1B3	-3.4985	0.22072	0.3449				-3.3768	0.22106	0.35822
TMCC1	-3.5066	0.22012	0.3449									GNPTAB	-4.5959	0.22137	0.3449	-4.4689	0.22185	0.35325
ATP1B3	-3.4985	0.22072	0.3449									HIST2H4	-4.0234	0.22138	0.3449
GNPTAB	-4.5959	0.22137	0.3449									NRM	2.6916	0.22181	0.3449
HIST2H4	-4.0234	0.22138	0.3449									SSH1	-1.9063	0.22209	0.3449				1.3105	0.35055	0.3721
NRM	2.6916	0.22181	0.3449									CDH3	-2.5305	0.22678	0.3449
SSH1	-1.9063	0.22209	0.3449									TAF7L	-2.6263	0.22707	0.3449				-2.5118	0.22781	0.35822
CDH3	-2.5305	0.22678	0.3449									SBNO2	-3.3814	0.22861	0.3449
TAF7L	-2.6263	0.22707	0.3449									ICA1	2.1901	0.23578	0.3449
SBNO2	-3.3814	0.22861	0.3449									KBTBD12	-2.6898	0.23655	0.3449				-2.5746	0.23732	0.35822
ICA1	2.1901	0.23578	0.3449									PCSK1	-3.2455	0.23971	0.3449	-3.1255	0.24022	0.35325
KBTBD12	-2.6898	0.23655	0.3449									ITGA2	-4.5419	0.2402	0.3449	-4.4158	0.2404	0.35325	-4.4158	0.2404	0.35822
PCSK1	-3.2455	0.23971	0.3449									USH2A	-2.4924	0.24127	0.3449				-2.3794	0.24222	0.35822
ITGA2	-4.5419	0.2402	0.3449									SMARCAD1	4.2461	0.2415	0.3449
USH2A	-2.4924	0.24127	0.3449									CCDC80	3.6557	0.24154	0.3449	3.9013	0.14797	0.35325
SMARCAD1	4.2461	0.2415	0.3449									UBA6	-4.529	0.24226	0.3449				-4.403	0.24246	0.35822
CCDC80	3.6557	0.24154	0.3449									FKBP8	2.7709	0.2433	0.3449
UBA6	-4.529	0.24226	0.3449									DOCK3	-2.172	0.25055	0.3449
FKBP8	2.7709	0.2433	0.3449									CASD1	-2.9579	0.25097	0.3449
DOCK3	-2.172	0.25055	0.3449									TMEM184C	2.5408	0.25459	0.3449
CASD1	-2.9579	0.25097	0.3449									GALNT8	-4.8317	0.25578	0.3449	-2.7484	0.31613	0.35325	-2.9507	0.30429	0.35822
TMEM184C	2.5408	0.25459	0.3449									NME1	-3.0283	0.25897	0.3449
GALNT8	-4.8317	0.25578	0.3449									PCDH12	-4.4862	0.26015	0.3449	-4.3595	0.26074	0.35325	-4.3595	0.26074	0.35822
NME1	-3.0283	0.25897	0.3449									SDS	-3.5522	0.26086	0.3449
PCDH12	-4.4862	0.26015	0.3449									UTP11L	-4.1552	0.26106	0.3449
SDS	-3.5522	0.26086	0.3449									PFKM	-4.1501	0.26278	0.3449	-4.0253	0.26309	0.35325	-2.3941	0.33699	0.35822
UTP11L	-4.1552	0.26106	0.3449									SIPA1L2	-2.3723	0.26489	0.3449	-2.2571	0.26797	0.35325	-0.49359	0.7377	0.75373
PFKM	-4.1501	0.26278	0.3449									NIN	-4.0086	0.26567	0.3449	-3.8844	0.26603	0.35325
SIPA1L2	-2.3723	0.26489	0.3449									VTG	-2.4395	0.26642	0.3449				1.5423	0.33283	0.35822
NIN	-4.0086	0.26567	0.3449									GUCY1A3	-5.0054	0.26654	0.3449				-4.8782	0.26671	0.35822
VTG	-2.4395	0.26642	0.3449									MAGI1	2.1778	0.2684	0.3449
GUCY1A3	-5.0054	0.26654	0.3449									GPSM2	-1.7489	0.26855	0.3449	0.45017	0.76578	0.77728
MAGI1	2.1778	0.2684	0.3449									DGKI	-2.9401	0.26919	0.3449	-2.8225	0.27	0.35325	-2.8225	0.27	0.35822
GPSM2	-1.7489	0.26855	0.3449									ALG9	-3.9638	0.27019	0.3449
DGKI	-2.9401	0.26919	0.3449									EMR1	-4.2212	0.27055	0.3449	-4.0962	0.27086	0.35325	-4.0962	0.27086	0.35822
ALG9	-3.9638	0.27019	0.3449									IGHG1	-3.7992	0.27157	0.3449	-3.6759	0.27199	0.35325	-3.6759	0.27199	0.35822
EMR1	-4.2212	0.27055	0.3449									FOXN3	-3.5404	0.2729	0.3449	-3.4185	0.27342	0.35325
IGHG1	-3.7992	0.27157	0.3449									CHRNA2	-4.6747	0.27543	0.3449
FOXN3	-3.5404	0.2729	0.3449									TSPAN4	-2.3301	0.27634	0.3449
CHRNA2	-4.6747	0.27543	0.3449									BEGAIN	1.926	0.27716	0.3449
TSPAN4	-2.3301	0.27634	0.3449									IFIT1	-3.0227	0.27942	0.3449	-2.9044	0.28023	0.35325
BEGAIN	1.926	0.27716	0.3449									MRPL24	-2.3523	0.28395	0.3449	-2.241	0.2854	0.35325	-2.241	0.2854	0.35822
IFIT1	-3.0227	0.27942	0.3449									CIC	-4.1494	0.28498	0.3449				-4.0235	0.28579	0.35822
MRPL24	-2.3523	0.28395	0.3449									PTPN7	-4.3988	0.28752	0.3449
CIC	-4.1494	0.28498	0.3449									SNX24	-5.2187	0.2888	0.3449				-5.0911	0.28897	0.35822
PTPN7	-4.3988	0.28752	0.3449									PCDHA8	-3.0656	0.28956	0.3449				-0.53248	0.75503	0.76774
SNX24	-5.2187	0.2888	0.3449									TNS1	-4.4985	0.29297	0.3449				-2.5846	0.35914	0.37979
PCDHA8	-3.0656	0.28956	0.3449									RBP3	1.0881	0.29505	0.3449				-0.47264	0.75037	0.76391
TNS1	-4.4985	0.29297	0.3449									RPN1	-2.7532	0.302	0.3449	-2.6374	0.30312	0.35325	-2.6374	0.30312	0.35822
RBP3	1.0881	0.29505	0.3449									JMY	2.3866	0.30543	0.3449
RPN1	-2.7532	0.302	0.3449									CNNM3	-4.4326	0.30701	0.3449	-4.3069	0.30733	0.35325
JMY	2.3866	0.30543	0.3449									KIAAO232	-5.0715	0.30801	0.3449	-4.9442	0.30821	0.35325	-4.9442	0.30821	0.35822
CNNM3	-4.4326	0.30701	0.3449									LRP1	-4.0922	0.30984	0.3449	0.75418	0.50562	0.52828	-3.9677	0.31025	0.35822
KIAAO232	-5.0715	0.30801	0.3449									ATXN2L	3.0292	0.31375	0.3449
LRP1	-4.0922	0.30984	0.3449									GINS1	-3.414	0.31692	0.3449				-3.2929	0.31763	0.35822
ATXN2L	3.0292	0.31375	0.3449									BTBD11	-4.0449	0.31707	0.3449
GINS1	-3.414	0.31692	0.3449									PRKCE	-3.9964	0.31886	0.3449
BTBD11	-4.0449	0.31707	0.3449									SLC5A7	-3.3774	0.32722	0.3449				-3.2565	0.32798	0.35822
PRKCE	-3.9964	0.31886	0.3449									RNF213	-1.3496	0.32922	0.3449	-2.0969	0.22621	0.35325	-1.7589	0.27299	0.35822
SLC5A7	-3.3774	0.32722	0.3449									MAN1B1	-1.6951	0.33705	0.3449	2.5007	0.11533	0.35325	-1.6006	0.33705	0.35822
RNF213	-1.3496	0.32922	0.3449									PDGFRB	-2.2224	0.33705	0.3449	1.4264	0.25966	0.35325
IRF4	-5.4209	0.33705	0.3449									ACSL1	-2.0753	0.33705	0.3449	-1.9725	0.33705	0.35325	-1.9725	0.33705	0.35822
TRIM25	-5.3185	0.33705	0.3449									APP	-3.0657	0.33705	0.3449	-2.9494	0.33705	0.35325	-2.9494	0.33705	0.35822
LGALS4	-5.1481	0.33705	0.3449									ARR3	-2.2273	0.33705	0.3449	-2.1218	0.33705	0.35325	-2.1218	0.33705	0.35822
HIP1	-5.1254	0.33705	0.3449									ATP6V1H	-1.3035	0.33705	0.3449	-1.2198	0.33705	0.35325	-1.2198	0.33705	0.35822
KIAA1598	-5.0787	0.33705	0.3449									B3GNT2	-2.237	0.33705	0.3449	-2.1314	0.33705	0.35325	-2.1314	0.33705	0.35822
SLAMF9	-5.0128	0.33705	0.3449									BMP10	-2.9725	0.33705	0.3449	-2.8572	0.33705	0.35325	-2.8572	0.33705	0.35822
ADAP2	-4.9769	0.33705	0.3449									BRD3	-2	0.33705	0.3449	-1.8987	0.33705	0.35325	-1.8987	0.33705	0.35822
PRAM1	-4.9061	0.33705	0.3449									BUB1	-2.8461	0.33705	0.3449	-2.732	0.33705	0.35325	-2.732	0.33705	0.35822
NEURL1	-4.8752	0.33705	0.3449									CHST6	-2.3127	0.33705	0.3449	-2.2059	0.33705	0.35325	-2.2059	0.33705	0.35822
FAM211B	-4.8674	0.33705	0.3449									CROT	-3.175	0.33705	0.3449	-3.0577	0.33705	0.35325	-3.0577	0.33705	0.35822
HEATR1	-4.7318	0.33705	0.3449									CXorf38	-1.8524	0.33705	0.3449	-1.7542	0.33705	0.35325	-1.7542	0.33705	0.35822
FSIP1	-4.6881	0.33705	0.3449									Cyp2j6	-3.4406	0.33705	0.3449	-3.3211	0.33705	0.35325	-3.3211	0.33705	0.35822
TERT	-4.5869	0.33705	0.3449									DAG1	-2.8008	0.33705	0.3449	-2.6873	0.33705	0.35325	-2.6873	0.33705	0.35822
RBM4	-4.3603	0.33705	0.3449									DBF4	-2.4842	0.33705	0.3449	-2.3747	0.33705	0.35325	-2.3747	0.33705	0.35822
CYP1A1	-4.3093	0.33705	0.3449									DDX3X	-3.5907	0.33705	0.3449	-3.4701	0.33705	0.35325	-3.4701	0.33705	0.35822
TXN	-4.3035	0.33705	0.3449									DDX52	-2.3379	0.33705	0.3449	-2.2306	0.33705	0.35325	-2.2306	0.33705	0.35822
RAB39B	-4.2623	0.33705	0.3449									DMRTA2	-1.3847	0.33705	0.3449	-1.2985	0.33705	0.35325	-1.2985	0.33705	0.35822
HSD17B10	-4.2014	0.33705	0.3449									EHD3	-1.663	0.33705	0.3449	-1.5692	0.33705	0.35325	-1.5692	0.33705	0.35822
SEMA6B	-4.2014	0.33705	0.3449									ENPP1	-1.7301	0.33705	0.3449	-1.6347	0.33705	0.35325	-1.6347	0.33705	0.35822
SMYD1	-4.2014	0.33705	0.3449									ERP44	-2.2825	0.33705	0.3449	-2.1761	0.33705	0.35325	-2.1761	0.33705	0.35822
TEX261	-4.1763	0.33705	0.3449									FAM150A	-2.7809	0.33705	0.3449	-2.6676	0.33705	0.35325	-2.6676	0.33705	0.35822
F10	-4.1507	0.33705	0.3449									FAM83C	-2.0451	0.33705	0.3449	-1.9429	0.33705	0.35325	-1.9429	0.33705	0.35822
INPP5F	-4.1443	0.33705	0.3449									FBXO6	-1.9475	0.33705	0.3449	-1.8473	0.33705	0.35325	-1.8473	0.33705	0.35822
SLITRK1	-4.1443	0.33705	0.3449									FBXW8	-2.2051	0.33705	0.3449	-2.1	0.33705	0.35325	-2.1	0.33705	0.35822
RBPMS	-4.0227	0.33705	0.3449									FICD	-3.4193	0.33705	0.3449	-3.3	0.33705	0.35325	-3.3	0.33705	0.35822
UBL7	-3.9943	0.33705	0.3449									FOXRED2	-2.4043	0.33705	0.3449	-2.296	0.33705	0.35325	-2.296	0.33705	0.35822
PARP14	-3.9579	0.33705	0.3449									FYCO1	-2.1801	0.33705	0.3449	-2.0754	0.33705	0.35325	-2.0754	0.33705	0.35822
TDP1	-3.9281	0.33705	0.3449									G3Q2B8	-2.0114	0.33705	0.3449	-1.9099	0.33705	0.35325	-1.9099	0.33705	0.35822
RND3	-3.8509	0.33705	0.3449									GALE	-2.5696	0.33705	0.3449	-2.459	0.33705	0.35325	-2.459	0.33705	0.35822
TTF1	-3.8509	0.33705	0.3449									GLUD1	-2.1623	0.33705	0.3449	-2.0579	0.33705	0.35325	-2.0579	0.33705	0.35822
SAMD9	-3.8106	0.33705	0.3449									GOLIM4	-3.3196	0.33705	0.3449	-3.2011	0.33705	0.35325	-3.2011	0.33705	0.35822
OPN4	-3.7608	0.33705	0.3449									GRIK2	-2.0671	0.33705	0.3449	-1.9645	0.33705	0.35325	-1.9645	0.33705	0.35822
TRIM35	-3.7523	0.33705	0.3449									GSAP	-3.1365	0.33705	0.3449	-3.0195	0.33705	0.35325	-3.0195	0.33705	0.35822
ADAMTS1	-3.7352	0.33705	0.3449									H2M197	-1.9206	0.33705	0.3449	-1.8209	0.33705	0.35325	-1.8209	0.33705	0.35822
CBX4	-3.7352	0.33705	0.3449									H2MYK0	-2.1876	0.33705	0.3449	-2.0828	0.33705	0.35325	-2.0828	0.33705	0.35822
HRC	-3.6827	0.33705	0.3449									H2T6P5	-3.1494	0.33705	0.3449	-3.0323	0.33705	0.35325	-3.0323	0.33705	0.35822
GMDS	-3.6648	0.33705	0.3449									HSPBP1	-2.6152	0.33705	0.3449	-2.5039	0.33705	0.35325	-2.5039	0.33705	0.35822
PKN2	-3.6648	0.33705	0.3449									KCNK3	-2.602	0.33705	0.3449	-2.4909	0.33705	0.35325	-2.4909	0.33705	0.35822
POC1A	-3.6466	0.33705	0.3449									KIAA0247	-2.5384	0.33705	0.3449	-2.4282	0.33705	0.35325	-2.4282	0.33705	0.35822
CEP131	-3.6189	0.33705	0.3449									KNDC1	-2.3424	0.33705	0.3449	-2.235	0.33705	0.35325	-2.235	0.33705	0.35822
ZNF236	-3.6001	0.33705	0.3449									KNTC1	-1.7809	0.33705	0.3449	-1.6843	0.33705	0.35325	-1.6843	0.33705	0.35822
DDX3X	-3.5907	0.33705	0.3449									MPP4	-3.5025	0.33705	0.3449	-3.3826	0.33705	0.35325	-3.3826	0.33705	0.35822
GPX3	-3.5424	0.33705	0.3449									MYD88	-2.0479	0.33705	0.3449	-1.9456	0.33705	0.35325	-1.9456	0.33705	0.35822
ENO3	-3.5126	0.33705	0.3449									MYOM2	-1.4657	0.33705	0.3449	-1.3771	0.33705	0.35325	-1.3771	0.33705	0.35822
FASLG	-3.5025	0.33705	0.3449									NEK11	-1.8992	0.33705	0.3449	-1.8	0.33705	0.35325	-1.8	0.33705	0.35822
MPP4	-3.5025	0.33705	0.3449									NMT2	-2.2199	0.33705	0.3449	-2.1146	0.33705	0.35325	-2.1146	0.33705	0.35822
SCN4A	-3.4924	0.33705	0.3449									NOS1	-2.3012	0.33705	0.3449	-2.1945	0.33705	0.35325	-2.1945	0.33705	0.35822
VCPIP1	-3.4924	0.33705	0.3449									PAQR5	-2.2587	0.33705	0.3449	-2.1527	0.33705	0.35325	-2.1527	0.33705	0.35822
CELA1	-3.4822	0.33705	0.3449									PLA2G16	-1.4279	0.33705	0.3449	-1.3404	0.33705	0.35325	-1.3404	0.33705	0.35822
HBB	-3.4822	0.33705	0.3449									POC1A	-3.6466	0.33705	0.3449	-3.5257	0.33705	0.35325	-3.5257	0.33705	0.35822
LRG1	-3.4719	0.33705	0.3449									POLA1	-3.0955	0.33705	0.3449	-2.9789	0.33705	0.35325	-2.9789	0.33705	0.35822
MRC1	-3.4719	0.33705	0.3449									POU4F1	-2.5226	0.33705	0.3449	-2.4126	0.33705	0.35325	-2.4126	0.33705	0.35822
CYP19A1	-3.4511	0.33705	0.3449									PRAM1	-4.9061	0.33705	0.3449	-4.7798	0.33705	0.35325	-4.7798	0.33705	0.35822
IRF5	-3.4511	0.33705	0.3449									PROC	-4.1115	0.33705	0.3449	-3.9881	0.33705	0.35325	-3.9881	0.33705	0.35822
MFI2	-3.4511	0.33705	0.3449									RAB26	-3.4086	0.33705	0.3449	-3.2893	0.33705	0.35325	-3.2893	0.33705	0.35822
Cyp2j6	-3.4406	0.33705	0.3449									RCBTB2	-2.5045	0.33705	0.3449	-2.3948	0.33705	0.35325	-2.3948	0.33705	0.35822
PCNXL2	-3.4406	0.33705	0.3449									RND3	-3.8509	0.33705	0.3449	-3.7287	0.33705	0.35325	-3.7287	0.33705	0.35822
ARNTL	-3.43	0.33705	0.3449									RNF34	-3.3759	0.33705	0.3449	-3.2569	0.33705	0.35325	-3.2569	0.33705	0.35822
CA3	-3.4193	0.33705	0.3449									RPS23	-2.6114	0.33705	0.3449	-2.5002	0.33705	0.35325	-2.5002	0.33705	0.35822
FICD	-3.4193	0.33705	0.3449									SAT2	-2.9311	0.33705	0.3449	-2.8161	0.33705	0.35325	-2.8161	0.33705	0.35822
RAB26	-3.4086	0.33705	0.3449									SEC14L2	-2.7642	0.33705	0.3449	-2.6511	0.33705	0.35325	-2.6511	0.33705	0.35822
PGLYRP2	-3.3869	0.33705	0.3449									SERHL	-2.1339	0.33705	0.3449	-2.03	0.33705	0.35325	-2.03	0.33705	0.35822
RNF34	-3.3759	0.33705	0.3449									TAB1	-2.4342	0.33705	0.3449	-2.3255	0.33705	0.35325	-2.3255	0.33705	0.35822
APCS	-3.3648	0.33705	0.3449									TBCD	-2.2322	0.33705	0.3449	-2.1266	0.33705	0.35325	-2.1266	0.33705	0.35822
EMILIN1	-3.3648	0.33705	0.3449									TDP1	-3.9281	0.33705	0.3449	-3.8056	0.33705	0.35325	-3.8056	0.33705	0.35822
HNRNPK	-3.3536	0.33705	0.3449									TG	-2.449	0.33705	0.3449	-2.34	0.33705	0.35325	-2.34	0.33705	0.35822
GOLIM4	-3.3196	0.33705	0.3449									TGFBRAP1	-1.9084	0.33705	0.3449	-1.809	0.33705	0.35325	-1.809	0.33705	0.35822
USF2	-3.3196	0.33705	0.3449									TMEM132D	-2.2635	0.33705	0.3449	-2.1574	0.33705	0.35325	-2.1574	0.33705	0.35822
DTX3L	3.2848	0.33705	0.3449									TMEM237	-2.078	0.33705	0.3449	-1.9752	0.33705	0.35325	-1.9752	0.33705	0.35822
FARP2	-3.2848	0.33705	0.3449									TNFRSF1A	-1.9206	0.33705	0.3449	-1.8209	0.33705	0.35325	-1.8209	0.33705	0.35822
RTTN	-3.2491	0.33705	0.3449									TRPC6	-1.9236	0.33705	0.3449	-1.8238	0.33705	0.35325	-1.8238	0.33705	0.35822
FUCA1	-3.237	0.33705	0.3449									TSPAN17	-1.9971	0.33705	0.3449	-1.8959	0.33705	0.35325	-1.8959	0.33705	0.35822
RBM25	-3.237	0.33705	0.3449									TUT1	-2.1181	0.33705	0.3449	-2.0146	0.33705	0.35325	-2.0146	0.33705	0.35822
VRK1	-3.237	0.33705	0.3449									UBQLN4	-2.6039	0.33705	0.3449	-2.4928	0.33705	0.35325	-2.4928	0.33705	0.35822
SEC13	-3.2248	0.33705	0.3449									UHRF1BP1	-3.0409	0.33705	0.3449	-2.9248	0.33705	0.35325	-2.9248	0.33705	0.35822
PIGR	3.2001	0.33705	0.3449									USF2	-3.3196	0.33705	0.3449	-3.2011	0.33705	0.35325	-3.2011	0.33705	0.35822
SPAG9	-3.2001	0.33705	0.3449									VANGL2	-2.2467	0.33705	0.3449	-2.1409	0.33705	0.35325	-2.1409	0.33705	0.35822
GLIPR1	-3.1876	0.33705	0.3449									YAF2	-1.9115	0.33705	0.3449	-1.812	0.33705	0.35325	-1.812	0.33705	0.35822
CROT	-3.175	0.33705	0.3449									YTHDF1	-2.3648	0.33705	0.3449	-2.2571	0.33705	0.35325	-2.2571	0.33705	0.35822
VSTM2A	-3.1623	0.33705	0.3449									ZNF337	-2.4385	0.33705	0.3449	-2.3296	0.33705	0.35325	-2.3296	0.33705	0.35822
CLPTM1L	-3.1494	0.33705	0.3449									ZNF71	-2.4385	0.33705	0.3449	-2.3296	0.33705	0.35325	-2.3296	0.33705	0.35822
H2T6P5	-3.1494	0.33705	0.3449									PCK2	-3.2611	0.33705	0.3449	-3.1431	0.33705	0.35325	-2.5725	0.36759	0.38776
GSAP	-3.1365	0.33705	0.3449									PARP14	-3.9579	0.33705	0.3449	-3.8352	0.33705	0.35325	-2.8072	0.37625	0.39541
PLEKHN1	-3.1365	0.33705	0.3449									TRIM25	-5.3185	0.33705	0.3449	-5.1912	0.33705	0.35325	-2.4066	0.42656	0.44773
SELENBP1	-3.1339	0.33705	0.3449									SH3GL2	-2.8381	0.33705	0.3449	-2.7241	0.33705	0.35325	-1.7378	0.43222	0.45311
SEMA4D	-3.1339	0.33705	0.3449									IRF5	-3.4511	0.33705	0.3449	-3.3315	0.33705	0.35325	-1.8991	0.43999	0.46068
ITM2B	-3.1286	0.33705	0.3449									ITM2B	-3.1286	0.33705	0.3449	-3.0117	0.33705	0.35325	-1.1271	0.57373	0.59556
ST3GAL1	3.1062	0.33705	0.3449									CYP1A1	-4.3093	0.33705	0.3449	-4.185	0.33705	0.35325	-1.1522	0.58573	0.60727
PGM1	-3.1035	0.33705	0.3449									LRP2	-2.478	0.33705	0.3449	-2.3687	0.33705	0.35325	0.73636	0.63605	0.65462
IQSEC2	3.1009	0.33705	0.3449									SVEP1	-2.9251	0.33705	0.3449	-2.8102	0.33705	0.35325	-0.80601	0.66328	0.68099
POLA1	-3.0955	0.33705	0.3449									FAM208A	-2.7642	0.33705	0.3449	-2.6511	0.33705	0.35325	-0.68121	0.70206	0.71906
PVRL3	-3.0955	0.33705	0.3449									TMTC3	-2.8962	0.33705	0.3449	-2.7816	0.33705	0.35325	-0.55544	0.75673	0.76854
HBA1	-3.0753	0.33705	0.3449									VRK1	-3.237	0.33705	0.3449	-3.1192	0.33705	0.35325	-0.41737	0.82136	0.83218
APP	-3.0657	0.33705	0.3449									RGS9BP	-1.7301	0.33705	0.3449	-1.6347	0.33705	0.35325	0.32717	0.82897	0.83788
EPHA4	-3.0548	0.33705	0.3449									MUC2	-2	0.33705	0.3449	-1.8987	0.33705	0.35325	0.11845	0.93912	0.94246
UHRF1BP1	-3.0409	0.33705	0.3449									542254925	-4.8317	0.33705	0.3449	-4.7056	0.33705	0.35325
RLN3	3.0171	0.33705	0.3449									ABCC4	-2.4257	0.33705	0.3449	-2.3171	0.33705	0.35325
WARS	-3.0142	0.33705	0.3449									ACMSD	-2.4573	0.33705	0.3449	-2.3483	0.33705	0.35325
NLRP4	3.0114	0.33705	0.3449									APTX	-2.9957	0.33705	0.3449	-2.8801	0.33705	0.35325
ANGPTL5	3.0043	0.33705	0.3449									ARHGAP32	-2.3759	0.33705	0.3449	-2.268	0.33705	0.35325
ATP6V1A	-2.9943	0.33705	0.3449									ARNTL	-3.43	0.33705	0.3449	-3.3106	0.33705	0.35325
G3P712	-2.9813	0.33705	0.3449									ATP5C1	-2.7659	0.33705	0.3449	-2.6527	0.33705	0.35325
BMP10	-2.9725	0.33705	0.3449									ATP6V1A	-2.9943	0.33705	0.3449	-2.8786	0.33705	0.35325
SART1	-2.9549	0.33705	0.3449									BMP4	-2.6484	0.33705	0.3449	-2.5367	0.33705	0.35325
NARS2	-2.9341	0.33705	0.3449									C11orf58	-1.3081	0.33705	0.3449	-1.2243	0.33705	0.35325
SAT2	-2.9311	0.33705	0.3449									C11orf70	-1.663	0.33705	0.3449	-1.5692	0.33705	0.35325
ABCC5	-2.9296	0.33705	0.3449									C17orf62	-2.0283	0.33705	0.3449	-1.9265	0.33705	0.35325
COMT	-2.9296	0.33705	0.3449									CBX4	-3.7352	0.33705	0.3449	-3.6138	0.33705	0.35325
SVEP1	-2.9251	0.33705	0.3449									Cd209f	-1.8713	0.33705	0.3449	-1.7727	0.33705	0.35325
ITPRIP	-2.9145	0.33705	0.3449									CELA1	-3.4822	0.33705	0.3449	-3.3624	0.33705	0.35325
TMTC3	-2.8962	0.33705	0.3449									CEP131	-3.6189	0.33705	0.3449	-3.4982	0.33705	0.35325
TPTE2	-2.8946	0.33705	0.3449									Ces1d	-1.3446	0.33705	0.3449	-1.2597	0.33705	0.35325
KIAA1109	-2.8729	0.33705	0.3449									CKB	-1.9885	0.33705	0.3449	-1.8874	0.33705	0.35325
ZC3H14	-2.8729	0.33705	0.3449									CKM	-2.5677	0.33705	0.3449	-2.4571	0.33705	0.35325
BUB1	-2.8461	0.33705	0.3449									CLUH	-1.9266	0.33705	0.3449	-1.8268	0.33705	0.35325
SH3GL2	-2.8381	0.33705	0.3449									COL21A1	-1.9885	0.33705	0.3449	-1.8874	0.33705	0.35325
UBR4	-2.822	0.33705	0.3449									COQ9	-2.4698	0.33705	0.3449	-2.3605	0.33705	0.35325
MAST3	-2.809	0.33705	0.3449									CTDSPL2	-2.1049	0.33705	0.3449	-2.0016	0.33705	0.35325
DAG1	-2.8008	0.33705	0.3449									CUX2	-1.6337	0.33705	0.3449	-1.5407	0.33705	0.35325
ABCA4	-2.7859	0.33705	0.3449									DIO3	-2.5907	0.33705	0.3449	-2.4797	0.33705	0.35325
UGT2A1	-2.7843	0.33705	0.3449									DLG4	-2.4086	0.33705	0.3449	-2.3002	0.33705	0.35325
USP5	-2.7826	0.33705	0.3449									DMD	-2.0423	0.33705	0.3449	-1.9402	0.33705	0.35325
TRIM69	2.7759	0.33705	0.3449									DNAI1	-2.7352	0.33705	0.3449	-2.6225	0.33705	0.35325
ATP5C1	-2.7659	0.33705	0.3449									DNAJB5	-2.2001	0.33705	0.3449	-2.0951	0.33705	0.35325
COL6A6	-2.7659	0.33705	0.3449									ETF1	-2.449	0.33705	0.3449	-2.34	0.33705	0.35325
FAM208A	-2.7642	0.33705	0.3449									FABP3	-2.1286	0.33705	0.3449	-2.0249	0.33705	0.35325
SEC14L2	-2.7642	0.33705	0.3449									FAM211B	-4.8674	0.33705	0.3449	-4.7412	0.33705	0.35325
PIH1D1	-2.754	0.33705	0.3449									FASLG	-3.5025	0.33705	0.3449	-3.3826	0.33705	0.35325
ANKZF1	-2.7489	0.33705	0.3449									FKRP	-2.663	0.33705	0.3449	-2.5511	0.33705	0.35325
FOXM1	-2.737	0.33705	0.3449									FSIP1	-4.6881	0.33705	0.3449	-4.5624	0.33705	0.35325
DNAI1	-2.7352	0.33705	0.3449									G6PD	-1.7335	0.33705	0.3449	-1.638	0.33705	0.35325
AMD1	2.7301	0.33705	0.3449									GARNL3	-1.9827	0.33705	0.3449	-1.8818	0.33705	0.35325
KLHL11	2.7284	0.33705	0.3449									GLIPR1	-3.1876	0.33705	0.3449	-3.0702	0.33705	0.35325
RAPSN	-2.7179	0.33705	0.3449									GPSM1	-2.4964	0.33705	0.3449	-2.3868	0.33705	0.35325
VGA	-2.7145	0.33705	0.3449									GTF3C2	-1.3127	0.33705	0.3449	-1.2288	0.33705	0.35325
MXD4	2.7004	0.33705	0.3449									HOXA13	-1.5888	0.33705	0.3449	-1.4969	0.33705	0.35325
SEC14L1	-2.6809	0.33705	0.3449									HRC	-3.6827	0.33705	0.3449	-3.5616	0.33705	0.35325
ICOSLG	2.6791	0.33705	0.3449									HSD17B10	-4.2014	0.33705	0.3449	-4.0775	0.33705	0.35325
THBS4	-2.6791	0.33705	0.3449									IGHM	-2.1128	0.33705	0.3449	-2.0094	0.33705	0.35325
FKRP	-2.663	0.33705	0.3449									INPP5F	-4.1443	0.33705	0.3449	-4.0206	0.33705	0.35325
MFSD8	2.6575	0.33705	0.3449									KIAA1109	-2.8729	0.33705	0.3449	-2.7586	0.33705	0.35325
BMP4	-2.6484	0.33705	0.3449									LRG1	-3.4719	0.33705	0.3449	-3.3522	0.33705	0.35325
ADAM10	-2.6448	0.33705	0.3449									MFI2	-3.4511	0.33705	0.3449	-3.3315	0.33705	0.35325
DNMT3A	-2.6393	0.33705	0.3449									N6AMT2	-1.8713	0.33705	0.3449	-1.7727	0.33705	0.35325
REXO1	-2.6374	0.33705	0.3449									NASP	-2.0834	0.33705	0.3449	-1.9805	0.33705	0.35325
PRDM9	2.6301	0.33705	0.3449									NEURL1	-4.8752	0.33705	0.3449	-4.749	0.33705	0.35325
TANC2	-2.6282	0.33705	0.3449									NPAS2	-1.0171	0.33705	0.3449	-0.94346	0.33705	0.35325
PNP	-2.6263	0.33705	0.3449									NPTX2	-1.6951	0.33705	0.3449	-1.6006	0.33705	0.35325
HSPBP1	-2.6152	0.33705	0.3449									NR4A1	-2.1571	0.33705	0.3449	-2.0529	0.33705	0.35325
C12orf56	-2.6133	0.33705	0.3449									OTULIN	-2.3781	0.33705	0.3449	-2.2702	0.33705	0.35325
PRKCD	-2.6133	0.33705	0.3449									PCNXL2	-3.4406	0.33705	0.3449	-3.3211	0.33705	0.35325
RIPK3	2.6133	0.33705	0.3449									PIH1D1	-2.754	0.33705	0.3449	-2.641	0.33705	0.35325
RPS23	-2.6114	0.33705	0.3449									PKN2	-3.6648	0.33705	0.3449	-3.5438	0.33705	0.35325
SPDYA	-2.6077	0.33705	0.3449									PLEKHB2	-2.4193	0.33705	0.3449	-2.3108	0.33705	0.35325
UBQLN4	-2.6039	0.33705	0.3449									PLEKHN1	-3.1365	0.33705	0.3449	-3.0195	0.33705	0.35325
EXOSC7	2.602	0.33705	0.3449									PRDM16	-2.3999	0.33705	0.3449	-2.2917	0.33705	0.35325
HADH	-2.602	0.33705	0.3449									RAMP1	-1	0.33705	0.3449	-0.92705	0.33705	0.35325
KCNK3	-2.602	0.33705	0.3449									RGD1563991	-2.5226	0.33705	0.3449	-2.4126	0.33705	0.35325
YIPF6	-2.5983	0.33705	0.3449									ROCK2	-2.478	0.33705	0.3449	-2.3687	0.33705	0.35325
CORO1C	2.5907	0.33705	0.3449									RRAS2	-2.3692	0.33705	0.3449	-2.2615	0.33705	0.35325
DIO3	-2.5907	0.33705	0.3449									RTTN	-3.2491	0.33705	0.3449	-3.1312	0.33705	0.35325
UGGT2	-2.5792	0.33705	0.3449									SAMD9	-3.8106	0.33705	0.3449	-3.6887	0.33705	0.35325
IMP3	-2.5715	0.33705	0.3449									SART1	-2.9549	0.33705	0.3449	-2.8397	0.33705	0.35325
KCNG4	-2.5715	0.33705	0.3449									SCN4A	-3.4924	0.33705	0.3449	-3.3725	0.33705	0.35325
GALE	-2.5696	0.33705	0.3449									SEC13	-3.2248	0.33705	0.3449	-3.1071	0.33705	0.35325
CKM	-2.5677	0.33705	0.3449									SEMA4D	-3.1339	0.33705	0.3449	-3.0169	0.33705	0.35325
KIAA1549	-2.5658	0.33705	0.3449									SH3BP4	-2.1494	0.33705	0.3449	-2.0453	0.33705	0.35325
SLC1A7	-2.556	0.33705	0.3449									SLAMF9	-5.0128	0.33705	0.3449	-4.8862	0.33705	0.35325
STAR	-2.5502	0.33705	0.3449									SLC39A7	-2.5005	0.33705	0.3449	-2.3908	0.33705	0.35325
FGFR2	-2.5265	0.33705	0.3449									SMARCC1	-2.0451	0.33705	0.3449	-1.9429	0.33705	0.35325
POU4F1	-2.5226	0.33705	0.3449									ST3GAL1	3.1062	0.33705	0.3449	2.8514	0.33705	0.35325
RGD1563991	-2.5226	0.33705	0.3449									THBS4	-2.6791	0.33705	0.3449	-2.5671	0.33705	0.35325
OPRD1	2.5166	0.33705	0.3449									TMEM65	-2.3035	0.33705	0.3449	-2.1968	0.33705	0.35325
PPP2R3C	-2.5065	0.33705	0.3449									TRIM77	-2.1102	0.33705	0.3449	-2.0068	0.33705	0.35325
RCBTB2	-2.5045	0.33705	0.3449									TRMT61B	-2.0726	0.33705	0.3449	-1.9699	0.33705	0.35325
SLC39A7	-2.5005	0.33705	0.3449									TSEN34	-2.1443	0.33705	0.3449	-2.0402	0.33705	0.35325
GPSM1	-2.4964	0.33705	0.3449									TTF1	-3.8509	0.33705	0.3449	-3.7287	0.33705	0.35325
CHI3L2	2.4903	0.33705	0.3449									UBL7	-3.9943	0.33705	0.3449	-3.8714	0.33705	0.35325
DBF4	-2.4842	0.33705	0.3449									UGGT2	-2.5792	0.33705	0.3449	-2.4684	0.33705	0.35325
HLA-DQA1	2.4842	0.33705	0.3449									USP5	-2.7826	0.33705	0.3449	-2.6693	0.33705	0.35325
LRP2	-2.478	0.33705	0.3449									VCPIP1	-3.4924	0.33705	0.3449	-3.3725	0.33705	0.35325
ROCK2	-2.478	0.33705	0.3449									VGA	-2.7145	0.33705	0.3449	-2.6019	0.33705	0.35325
ATRAID	2.4698	0.33705	0.3449									IRF4	-5.4209	0.33705	0.3449	-2.3079	0.43602	0.45627
COQ9	-2.4698	0.33705	0.3449									EML2	-1.6484	0.33705	0.3449	1.2862	0.5254	0.54725	-1.555	0.33705	0.35822
NEU3	2.4698	0.33705	0.3449									FUCA1	-3.237	0.33705	0.3449	0.89196	0.56605	0.58689	-3.1192	0.33705	0.35822
ACMSD	-2.4573	0.33705	0.3449									ATP8B1	-1.3978	0.33705	0.3449	0.72392	0.6462	0.66388
HVCN1	2.4532	0.33705	0.3449									MRC1	-3.4719	0.33705	0.3449	-0.84272	0.66989	0.68509	-0.88372	0.65684	0.6752
ETF1	-2.449	0.33705	0.3449									EPHA4	-3.0548	0.33705	0.3449	-0.75325	0.68696	0.70149	-2.9386	0.33705	0.35822
TG	-2.449	0.33705	0.3449									TANC2	-2.6282	0.33705	0.3449	0.48232	0.73617	0.74835	-1.4735	0.46393	0.48515
GPR56	-2.4469	0.33705	0.3449									SPAG9	-3.2001	0.33705	0.3449	-0.54225	0.77038	0.78078	0.25928	0.88998	0.89421
HEXA	-2.4427	0.33705	0.3449									DUS4L	-2.1546	0.33705	0.3449	-0.3275	0.83262	0.84259	-2.0504	0.33705	0.35822
ZNF337	-2.4385	0.33705	0.3449									ABCA4	-2.7859	0.33705	0.3449	-0.22067	0.88744	0.89672	0.90978	0.48498	0.50591
ZNF71	-2.4385	0.33705	0.3449									DNMT3A	-2.6393	0.33705	0.3449	0.24318	0.89047	0.89844
TAB1	-2.4342	0.33705	0.3449									ITGB3	-1.8838	0.33705	0.3449	0.20353	0.89427	0.90093
GNRH1	2.4321	0.33705	0.3449									KIAA1549	-2.5658	0.33705	0.3449	0.20424	0.90655	0.91195
ABCC4	-2.4257	0.33705	0.3449									MLXIP	-2.1494	0.33705	0.3449	-0.16354	0.91632	0.9204	-2.0453	0.33705	0.35822
GGT5	-2.4193	0.33705	0.3449									TRIM35	-3.7523	0.33705	0.3449	0.088128	0.95588	0.95872	-1.543	0.5051	0.52625
PLEKHB2	-2.4193	0.33705	0.3449									MCTP2	-2.6226	0.33705	0.3449	0.075083	0.96535	0.96678
DLG4	-2.4086	0.33705	0.3449									GRK5	-2.1597	0.33705	0.3449	-0.064336	0.96735	0.96735	-2.0554	0.33705	0.35822
SPATA7	2.4086	0.33705	0.3449									ABCC5	-2.9296	0.33705	0.3449				-2.8147	0.33705	0.35822
FOXRED2	-2.4043	0.33705	0.3449									ADAM10	-2.6448	0.33705	0.3449				-2.5331	0.33705	0.35822
M3ZHF5	-2.3999	0.33705	0.3449									ADAMTS1	-3.7352	0.33705	0.3449				-3.6138	0.33705	0.35822
PRDM16	-2.3999	0.33705	0.3449									ADCY9	-1.663	0.33705	0.3449				-1.5692	0.33705	0.35822
UBLCP1	-2.3934	0.33705	0.3449									ADRBK2	2.7591	0.33705	0.3449				1.7292	0.33705	0.35822
HLA-DRB5	-2.389	0.33705	0.3449									ANXA5	-1.9856	0.33705	0.3449				-1.8846	0.33705	0.35822
OTULIN	-2.3781	0.33705	0.3449									APOA2	-1.5146	0.33705	0.3449				-1.4247	0.33705	0.35822
ARHGAP32	-2.3759	0.33705	0.3449									ARMC1	-2.2443	0.33705	0.3449				-2.1385	0.33705	0.35822
RRAS2	-2.3692	0.33705	0.3449									ATP2B3	-2.1208	0.33705	0.3449				-2.0172	0.33705	0.35822
YTHDF1	-2.3648	0.33705	0.3449									BICC1	-1.3173	0.33705	0.3449				-1.2333	0.33705	0.35822
DDX52	-2.3379	0.33705	0.3449									BTBD3	-2.152	0.33705	0.3449				-2.0478	0.33705	0.35822
CHMP2B	2.3356	0.33705	0.3449									C11orf91	-1.7909	0.33705	0.3449				-1.6941	0.33705	0.35822
CEP57L1	-2.3311	0.33705	0.3449									CA1	-1.8713	0.33705	0.3449				-1.7727	0.33705	0.35822
LGALS3BP	-2.315	0.33705	0.3449									CA3	-3.4193	0.33705	0.3449				-3.3	0.33705	0.35822
CHST6	-2.3127	0.33705	0.3449									CCDC88C	-2.2683	0.33705	0.3449				-2.1621	0.33705	0.35822
TMEM65	-2.3035	0.33705	0.3449									CDH15	-2.2611	0.33705	0.3449				-2.1551	0.33705	0.35822
NOS1	-2.3012	0.33705	0.3449									CEP57L1	-2.3311	0.33705	0.3449				-2.2239	0.33705	0.35822
LRRC14	-2.2988	0.33705	0.3449									CETP	-1.6774	0.33705	0.3449				-1.5832	0.33705	0.35822
GIMAP4	2.2918	0.33705	0.3449									CLEC4E	1.7743	0.33705	0.3449				3.0826	0.33705	0.35822
TRAPPC6B	-2.2848	0.33705	0.3449									CLPTM1L	-3.1494	0.33705	0.3449				-3.0323	0.33705	0.35822
ERP44	-2.2825	0.33705	0.3449									CNOT10	-1.9206	0.33705	0.3449				-1.8209	0.33705	0.35822
HDAC5	-2.2825	0.33705	0.3449									ENO3	-3.5126	0.33705	0.3449				-3.3926	0.33705	0.35822
TXNRD2	-2.2825	0.33705	0.3449									FARP2	-3.2848	0.33705	0.3449				-3.1666	0.33705	0.35822
CCDC88C	-2.2683	0.33705	0.3449									FMN1	-1.8074	0.33705	0.3449				-1.7101	0.33705	0.35822
TMEM132D	-2.2635	0.33705	0.3449									G3P712	-2.9813	0.33705	0.3449				-2.8658	0.33705	0.35822
GAPT	-2.2587	0.33705	0.3449									GMDS	-3.6648	0.33705	0.3449				-3.5438	0.33705	0.35822
PAQR5	-2.2587	0.33705	0.3449									GPAT2	-1.9475	0.33705	0.3449				-1.8473	0.33705	0.35822
ATE1	2.2563	0.33705	0.3449									GPR56	-2.4469	0.33705	0.3449				-2.338	0.33705	0.35822
SCAMP1	-2.2491	0.33705	0.3449									GTPBP6	-1.8745	0.33705	0.3449				-1.7758	0.33705	0.35822
VANGL2	-2.2467	0.33705	0.3449									HBA1	-3.0753	0.33705	0.3449				-2.9589	0.33705	0.35822
ARMC1	-2.2443	0.33705	0.3449									HBB	-3.4822	0.33705	0.3449				-3.3624	0.33705	0.35822
B3GNT2	-2.237	0.33705	0.3449									HDAC5	-2.2825	0.33705	0.3449				-2.1761	0.33705	0.35822
TBCD	-2.2322	0.33705	0.3449									HIP1	-5.1254	0.33705	0.3449				-4.9985	0.33705	0.35822
542245000	2.2273	0.33705	0.3449									HLA-DQA1	2.4842	0.33705	0.3449				2.0878	0.33705	0.35822
ARR3	-2.2273	0.33705	0.3449									HNRNPK	-3.3536	0.33705	0.3449				-3.2348	0.33705	0.35822
PDGFRB	-2.2224	0.33705	0.3449									HTR3A	-1.8713	0.33705	0.3449				-1.7727	0.33705	0.35822
NMT2	-2.2199	0.33705	0.3449									KCNG4	-2.5715	0.33705	0.3449				-2.4609	0.33705	0.35822
FBXW8	-2.2051	0.33705	0.3449									KHSRP	-0.85561	0.33705	0.3449				-0.78855	0.33705	0.35822
DNAJB5	-2.2001	0.33705	0.3449									KIAA1598	-5.0787	0.33705	0.3449				-4.9519	0.33705	0.35822
NOS2	-2.1901	0.33705	0.3449									KIN	-2.0339	0.33705	0.3449				-1.932	0.33705	0.35822
H2MYK0	-2.1876	0.33705	0.3449									LGALS4	-5.1481	0.33705	0.3449				-5.0212	0.33705	0.35822
SEC62	-2.1876	0.33705	0.3449									LHX6	-2.0086	0.33705	0.3449				-1.9071	0.33705	0.35822
FYCO1	-2.1801	0.33705	0.3449									MAP3K11	-2.0479	0.33705	0.3449				-1.9456	0.33705	0.35822
NCAM1	-2.175	0.33705	0.3449									MAST3	-2.809	0.33705	0.3449				-2.6954	0.33705	0.35822
BRCA2	-2.1648	0.33705	0.3449									MAT2A	-2.1648	0.33705	0.3449				-2.0604	0.33705	0.35822
MAT2A	-2.1648	0.33705	0.3449									MBIP	-1.0561	0.33705	0.3449				-0.98104	0.33705	0.35822
ODC1	-2.1648	0.33705	0.3449									MPL	1.9266	0.33705	0.3449				2.0377	0.33705	0.35822
GLUD1	-2.1623	0.33705	0.3449									MTFR2	-0.78427	0.33705	0.3449				-0.72034	0.33705	0.35822
GRK5	-2.1597	0.33705	0.3449									NOL7	-1.9594	0.33705	0.3449				-1.8589	0.33705	0.35822
NR4A1	-2.1571	0.33705	0.3449									OPN4	-3.7608	0.33705	0.3449				-3.6392	0.33705	0.35822
BTBD3	-2.152	0.33705	0.3449									PARG	-2.1102	0.33705	0.3449				-2.0068	0.33705	0.35822
MLXIP	-2.1494	0.33705	0.3449									PGM1	-3.1035	0.33705	0.3449				-2.9869	0.33705	0.35822
SH3BP4	-2.1494	0.33705	0.3449									RASEF	-1.7942	0.33705	0.3449				-1.6973	0.33705	0.35822
TTK	-2.1494	0.33705	0.3449									RBM25	-3.237	0.33705	0.3449				-3.1192	0.33705	0.35822
TMEM59	2.1468	0.33705	0.3449									RBPMS	-4.0227	0.33705	0.3449				-3.8997	0.33705	0.35822
TSEN34	-2.1443	0.33705	0.3449									REXO1	-2.6374	0.33705	0.3449				-2.5259	0.33705	0.35822
SERHL	-2.1339	0.33705	0.3449									RNF14	-1.7266	0.33705	0.3449				-1.6313	0.33705	0.35822
FABP3	-2.1286	0.33705	0.3449									SCAMP1	-2.2491	0.33705	0.3449				-2.1433	0.33705	0.35822
PCMTD1	2.1286	0.33705	0.3449									SEC62	-2.1876	0.33705	0.3449				-2.0828	0.33705	0.35822
INPP1	2.126	0.33705	0.3449									SEMA6B	-4.2014	0.33705	0.3449				-4.0775	0.33705	0.35822
ATP2B3	-2.1208	0.33705	0.3449									SLC1A7	-2.556	0.33705	0.3449				-2.4456	0.33705	0.35822
VPS4B	2.1208	0.33705	0.3449									SLITRK1	-4.1443	0.33705	0.3449				-4.0206	0.33705	0.35822
TUT1	-2.1181	0.33705	0.3449									SOX21	-1.2611	0.33705	0.3449				-1.1788	0.33705	0.35822
IGHM	-2.1128	0.33705	0.3449									SPICE1	-0.89308	0.33705	0.3449				-0.82444	0.33705	0.35822
PARG	-2.1102	0.33705	0.3449									TERT	-4.5869	0.33705	0.3449				-4.4615	0.33705	0.35822
TRIM77	-2.1102	0.33705	0.3449									TMEM2	-1.9475	0.33705	0.3449				-1.8473	0.33705	0.35822
CTDSPL2	-2.1049	0.33705	0.3449									TPTE2	-2.8946	0.33705	0.3449				-2.78	0.33705	0.35822
GOLGA5	2.0915	0.33705	0.3449									TTK	-2.1494	0.33705	0.3449				-2.0453	0.33705	0.35822
EMILIN2	-2.0834	0.33705	0.3449									TXN	-4.3035	0.33705	0.3449				-4.1792	0.33705	0.35822
NASP	-2.0834	0.33705	0.3449									WARS	-3.0142	0.33705	0.3449				-2.8984	0.33705	0.35822
TMEM237	-2.078	0.33705	0.3449									ZC3H14	-2.8729	0.33705	0.3449				-2.7586	0.33705	0.35822
ACSL1	-2.0753	0.33705	0.3449									CYP19A1	-3.4511	0.33705	0.3449				-2.6112	0.37259	0.39254
FKBP15	2.0753	0.33705	0.3449									ZNF236	-3.6001	0.33705	0.3449				-1.2557	0.55941	0.58212
TRMT61B	-2.0726	0.33705	0.3449									SELENBP1	-3.1339	0.33705	0.3449				-1.0524	0.59453	0.61563
GRIK2	-2.0671	0.33705	0.3449									YIPF6	-2.5983	0.33705	0.3449				-0.87977	0.62082	0.64207
GPRC6A	2.0589	0.33705	0.3449									ODC1	-2.1648	0.33705	0.3449				-0.53783	0.73062	0.74741
MAP3K11	-2.0479	0.33705	0.3449									KCNT2	-1.6263	0.33705	0.3449				0.51688	0.73979	0.75496
MYD88	-2.0479	0.33705	0.3449									UGT2A1	-2.7843	0.33705	0.3449				-0.57824	0.74364	0.75798
FAM83C	-2.0451	0.33705	0.3449									APCS	-3.3648	0.33705	0.3449				-0.33489	0.85738	0.86248
SMARCC1	-2.0451	0.33705	0.3449									335955166	-1.8651	0.33705	0.3449
DMD	-2.0423	0.33705	0.3449									499042057	1.8171	0.33705	0.3449
TAF4B	-2.0395	0.33705	0.3449									REG1B	2.2273	0.33705	0.3449
TBL1Y	-2.0367	0.33705	0.3449									ACTB	1.7335	0.33705	0.3449
DDX43	-2.0311	0.33705	0.3449									ADAP2	-4.9769	0.33705	0.3449
C17orf62	-2.0283	0.33705	0.3449									AMD1	2.7301	0.33705	0.3449
LRRC4C	-2.0171	0.33705	0.3449									ANGPTL5	3.0043	0.33705	0.3449
KRT17	2.0142	0.33705	0.3449									ANKZF1	-2.7489	0.33705	0.3449
FAM102B	2.0114	0.33705	0.3449									ATE1	2.2563	0.33705	0.3449
G3Q2B8	-2.0114	0.33705	0.3449									ATRAID	2.4698	0.33705	0.3449
LHX6	-2.0086	0.33705	0.3449									BAIAP2	1.6301	0.33705	0.3449
BRD3	-2	0.33705	0.3449									BCO2	-1.7057	0.33705	0.3449
MUC2	-2	0.33705	0.3449									BRCA2	-2.1648	0.33705	0.3449
LIF	1.9971	0.33705	0.3449									BRD9	-1.7335	0.33705	0.3449
TSPAN17	-1.9971	0.33705	0.3449									C12orf56	-2.6133	0.33705	0.3449
CKB	-1.9885	0.33705	0.3449									C5orf15	3.2611	0.33705	0.3449
COL21A1	-1.9885	0.33705	0.3449									CAPRIN1	-2.3714	0.33705	0.3449
ANXA5	-1.9856	0.33705	0.3449									CHI3L2	2.4903	0.33705	0.3449
GARNL3	-1.9827	0.33705	0.3449									CHMP2B	2.3356	0.33705	0.3449
TCHH	-1.9798	0.33705	0.3449									COL6A6	-2.7659	0.33705	0.3449
DYTN	-1.974	0.33705	0.3449									COMT	-2.9296	0.33705	0.3449
KAT8	-1.9594	0.33705	0.3449									COMTD1	-1.6845	0.33705	0.3449
NOL7	-1.9594	0.33705	0.3449									CORO1C	2.5907	0.33705	0.3449
FBXO6	-1.9475	0.33705	0.3449									CXADR	-1.9446	0.33705	0.3449
GPAT2	-1.9475	0.33705	0.3449									DDX43	-2.0311	0.33705	0.3449
TMEM2	-1.9475	0.33705	0.3449									DDX55	1.8008	0.33705	0.3449
CXADR	-1.9446	0.33705	0.3449									DNAJB13	-1.5106	0.33705	0.3449
CLUH	-1.9266	0.33705	0.3449									DTX3L	3.2848	0.33705	0.3449
MPL	1.9266	0.33705	0.3449									DYTN	-1.974	0.33705	0.3449
TRPC6	-1.9236	0.33705	0.3449									EMILIN1	-3.3648	0.33705	0.3449
CNOT10	-1.9206	0.33705	0.3449									EMILIN2	-2.0834	0.33705	0.3449
H2M197	-1.9206	0.33705	0.3449									EXOSC7	2.602	0.33705	0.3449
TNFRSF1A	-1.9206	0.33705	0.3449									F10	-4.1507	0.33705	0.3449
SAMD3	1.9175	0.33705	0.3449									FAM102B	2.0114	0.33705	0.3449
YAF2	-1.9115	0.33705	0.3449									FGFR2	-2.5265	0.33705	0.3449
TGFBRAP1	-1.9084	0.33705	0.3449									FKBP15	2.0753	0.33705	0.3449
NEK11	-1.8992	0.33705	0.3449									FOXM1	-2.737	0.33705	0.3449
ITGB3	-1.8838	0.33705	0.3449									GAPT	-2.2587	0.33705	0.3449
GTPBP6	-1.8745	0.33705	0.3449									GGT5	-2.4193	0.33705	0.3449
335955166	-1.8651	0.33705	0.3449									GIMAP4	2.2918	0.33705	0.3449
UPF2	1.8588	0.33705	0.3449									GNRH1	2.4321	0.33705	0.3449
CXorf38	-1.8524	0.33705	0.3449									GOLGA5	2.0915	0.33705	0.3449
PVALB	-1.8301	0.33705	0.3449									GPRC6A	2.0589	0.33705	0.3449
TAF1A	1.8301	0.33705	0.3449									GPX3	-3.5424	0.33705	0.3449
499042057	1.8171	0.33705	0.3449									HADH	-2.602	0.33705	0.3449
SMCHD1	-1.8106	0.33705	0.3449									HEATR1	-4.7318	0.33705	0.3449
FMN1	-1.8074	0.33705	0.3449									HEXA	-2.4427	0.33705	0.3449
DDX55	1.8008	0.33705	0.3449									HIST1H2BM	1.5811	0.33705	0.3449
LPIN3	-1.8008	0.33705	0.3449									HLA-DRB5	-2.389	0.33705	0.3449
RASEF	-1.7942	0.33705	0.3449									HVCN1	2.4532	0.33705	0.3449
C11orf91	-1.7909	0.33705	0.3449									ICOSLG	2.6791	0.33705	0.3449
PDHB	1.7843	0.33705	0.3449									IGH	2.1926	0.33705	0.3449
KNTC1	-1.7809	0.33705	0.3449									IMP3	-2.5715	0.33705	0.3449
CLEC4E	1.7743	0.33705	0.3449									INPP1	2.126	0.33705	0.3449
RNPC3	1.7404	0.33705	0.3449									IQSEC2	3.1009	0.33705	0.3449
ACTB	1.7335	0.33705	0.3449									ITPRIP	-2.9145	0.33705	0.3449
BRD9	-1.7335	0.33705	0.3449									KAT8	-1.9594	0.33705	0.3449
G6PD	-1.7335	0.33705	0.3449									KATNBL1	2.5424	0.33705	0.3449
ENPP1	-1.7301	0.33705	0.3449									KCTD12	1.389	0.33705	0.3449
RGS9BP	-1.7301	0.33705	0.3449									KLHL11	2.7284	0.33705	0.3449
RNF14	-1.7266	0.33705	0.3449									KRT17	2.0142	0.33705	0.3449
BCO2	-1.7057	0.33705	0.3449									LGALS3BP	-2.315	0.33705	0.3449
MAN1B1	-1.6951	0.33705	0.3449									LIF	1.9971	0.33705	0.3449
NPTX2	-1.6951	0.33705	0.3449									LOC102725092	-2.9957	0.33705	0.3449
COMTD1	-1.6845	0.33705	0.3449									LPIN3	-1.8008	0.33705	0.3449
SYBU	1.6809	0.33705	0.3449									LRRC14	-2.2988	0.33705	0.3449
CETP	-1.6774	0.33705	0.3449									LRRC4C	-2.0171	0.33705	0.3449
ADCY9	-1.663	0.33705	0.3449									M3ZHF5	-2.3999	0.33705	0.3449
C11orf70	-1.663	0.33705	0.3449									METTL4	-2.1022	0.33705	0.3449
EHD3	-1.663	0.33705	0.3449									MFSD8	2.6575	0.33705	0.3449
PACS2	1.663	0.33705	0.3449									MLYCD	-0.86821	0.33705	0.3449
EML2	-1.6484	0.33705	0.3449									MXD4	2.7004	0.33705	0.3449
CUX2	-1.6337	0.33705	0.3449									NAPG	-1.3759	0.33705	0.3449
KCNT2	-1.6263	0.33705	0.3449									NARS2	-2.9341	0.33705	0.3449
HOXA13	-1.5888	0.33705	0.3449									NCAM1	-2.175	0.33705	0.3449
HIST1H2BM	1.5811	0.33705	0.3449									NEU3	2.4698	0.33705	0.3449
APOA2	-1.5146	0.33705	0.3449									NLRP4	3.0114	0.33705	0.3449
DNAJB13	-1.5106	0.33705	0.3449									NOS2	-2.1901	0.33705	0.3449
MYOM2	-1.4657	0.33705	0.3449									OPRD1	2.5166	0.33705	0.3449
PLA2G16	-1.4279	0.33705	0.3449									PACS2	1.663	0.33705	0.3449
ATP8B1	-1.3978	0.33705	0.3449									PCMTD1	2.1286	0.33705	0.3449
KCTD12	1.389	0.33705	0.3449									PDHB	1.7843	0.33705	0.3449
DMRTA2	-1.3847	0.33705	0.3449									PDS5B	-2.3424	0.33705	0.3449
SH3D19	-1.3847	0.33705	0.3449									PGLYRP2	-3.3869	0.33705	0.3449
NAPG	-1.3759	0.33705	0.3449									PIGR	3.2001	0.33705	0.3449
Ces1d	-1.3446	0.33705	0.3449									PIPOX	0.48788	0.33705	0.3449
BICC1	-1.3173	0.33705	0.3449									PNP	-2.6263	0.33705	0.3449
GTF3C2	-1.3127	0.33705	0.3449									PPP2R3C	-2.5065	0.33705	0.3449
C11orf58	-1.3081	0.33705	0.3449									PRDM9	2.6301	0.33705	0.3449
SOX21	-1.2611	0.33705	0.3449									PRKCD	-2.6133	0.33705	0.3449
TRAV38-1	1.0888	0.33705	0.3449									PVALB	-1.8301	0.33705	0.3449
MBIP	-1.0561	0.33705	0.3449									PVRL3	-3.0955	0.33705	0.3449
NPAS2	-1.0171	0.33705	0.3449									RAB39B	-4.2623	0.33705	0.3449
SPICE1	-0.89308	0.33705	0.3449									RAPSN	-2.7179	0.33705	0.3449
MLYCD	-0.86821	0.33705	0.3449									RBM4	-4.3603	0.33705	0.3449
KHSRP	-0.85561	0.33705	0.3449									RIPK3	2.6133	0.33705	0.3449
MTFR2	-0.78427	0.33705	0.3449									RLN3	3.0171	0.33705	0.3449
PIPOX	0.48788	0.33705	0.3449									RNPC3	1.7404	0.33705	0.3449
542254925	-4.8317	0.33705	0.3449									RYR2	-2.1022	0.33705	0.3449
PROC	-4.1115	0.33705	0.3449									SAMD3	1.9175	0.33705	0.3449
C5orf15	3.2611	0.33705	0.3449									SEC14L1	-2.6809	0.33705	0.3449
PCK2	-3.2611	0.33705	0.3449									SH3BGR	-2.0339	0.33705	0.3449
STARD5	3.1102	0.33705	0.3449									SH3D19	-1.3847	0.33705	0.3449
APTX	-2.9957	0.33705	0.3449									SLC26A5	1.5345	0.33705	0.3449
LOC102725092	-2.9957	0.33705	0.3449									SMCHD1	-1.8106	0.33705	0.3449
FAM150A	-2.7809	0.33705	0.3449									SMYD1	-4.2014	0.33705	0.3449
ADRBK2	2.7591	0.33705	0.3449									SPATA7	2.4086	0.33705	0.3449
ZFYVE20	-2.7591	0.33705	0.3449									SPDYA	-2.6077	0.33705	0.3449
MCTP2	-2.6226	0.33705	0.3449									STAR	-2.5502	0.33705	0.3449
KATNBL1	2.5424	0.33705	0.3449									STARD5	3.1102	0.33705	0.3449
KIAA0247	-2.5384	0.33705	0.3449									SYBU	1.6809	0.33705	0.3449
ZPLD1	-2.5285	0.33705	0.3449									TAF1A	1.8301	0.33705	0.3449
CAPRIN1	-2.3714	0.33705	0.3449									TAF4B	-2.0395	0.33705	0.3449
KNDC1	-2.3424	0.33705	0.3449									TBL1Y	-2.0367	0.33705	0.3449
PDS5B	-2.3424	0.33705	0.3449									TCHH	-1.9798	0.33705	0.3449
CDH15	-2.2611	0.33705	0.3449									TEX261	-4.1763	0.33705	0.3449
IGH	2.1926	0.33705	0.3449									TMEM59	2.1468	0.33705	0.3449
DUS4L	-2.1546	0.33705	0.3449									TRAPPC6B	-2.2848	0.33705	0.3449
METTL4	-2.1022	0.33705	0.3449									TRAV38-1	1.0888	0.33705	0.3449
RYR2	-2.1022	0.33705	0.3449									TRIM69	2.7759	0.33705	0.3449
KIN	-2.0339	0.33705	0.3449									TXNRD2	-2.2825	0.33705	0.3449
SH3BGR	-2.0339	0.33705	0.3449									UBLCP1	-2.3934	0.33705	0.3449
CA1	-1.8713	0.33705	0.3449									UBR4	-2.822	0.33705	0.3449
Cd209f	-1.8713	0.33705	0.3449									UPF2	1.8588	0.33705	0.3449
HTR3A	-1.8713	0.33705	0.3449									VPS4B	2.1208	0.33705	0.3449
N6AMT2	-1.8713	0.33705	0.3449									VSTM2A	-3.1623	0.33705	0.3449
BAIAP2	1.6301	0.33705	0.3449									ZFYVE20	-2.7591	0.33705	0.3449
SLC26A5	1.5345	0.33705	0.3449									ZPLD1	-2.5285	0.33705	0.3449
ATP6V1H	-1.3035	0.33705	0.3449									CLINT1	1.7202	0.34792	0.35556
RAMP1	-1	0.33705	0.3449									FAM65B	-1.0805	0.36203	0.3695	-3.9203	0.073223	0.35325	-3.9203	0.073223	0.35822
CLINT1	1.7202	0.34792	0.35556									HBZ	1.501	0.3761	0.38337	-1.3028	0.33705	0.35325
FAM65B	-1.0805	0.36203	0.3695									CAPN1	-1.1041	0.43116	0.43892
HBZ	1.501	0.3761	0.38337									MYH6	-0.80443	0.47634	0.48376	-3.5408	0.011114	0.35325	0.49754	0.57221	0.59471
CAPN1	-1.1041	0.43116	0.43892									TF	-1.7558	0.47642	0.48376	-3.9748	0.33705	0.35325
MYH6	-0.80443	0.47634	0.48376									PTPRZ1	-0.98307	0.56268	0.57061	-4.2314	0.26219	0.35325	-2.2831	0.35111	0.37223
TF	-1.7558	0.47642	0.48376									AHNAK	0.7564	0.59609	0.60372				-1.8711	0.37473	0.3943
PTPRZ1	-0.98307	0.56268	0.57061									CYP2J2	0.69646	0.61832	0.62544				-2.1784	0.33705	0.35822
AHNAK	0.7564	0.59609	0.60372									ITIH3	-0.75879	0.6712	0.67806				-2.9934	0.33705	0.35822
CYP2J2	0.69646	0.61832	0.62544									CPA1	0.76986	0.67724	0.68329				-1.9672	0.33705	0.35822
ITIH3	-0.75879	0.6712	0.67806									UGT8	-0.3604	0.70258	0.70795	-4.1668	0.066029	0.35325	-2.0282	0.16001	0.35822
CPA1	0.76986	0.67724	0.68329									INPPL1	-0.55795	0.75153	0.75631	-3.8352	0.33705	0.35325
UGT8	-0.3604	0.70258	0.70795									PPFIA2	0.36611	0.7836	0.78758	-2.2917	0.33705	0.35325
INPPL1	-0.55795	0.75153	0.75631									FASN	-0.27967	0.8209	0.82403	-3.094	0.1626	0.35325	-3.094	0.1626	0.35822
PPFIA2	0.36611	0.7836	0.78758									DCHS1	-0.085227	0.88021	0.88244	-0.36984	0.64096	0.6595	-4.4315	0.012028	0.35822
FASN	-0.27967	0.8209	0.82403									TNNI1	-0.15948	0.92467	0.92584	0.88364	0.65296	0.6698	-2.34	0.33705	0.35822
DCHS1	-0.085227	0.88021	0.88244									HLA-B	-0.074182	0.96338	0.96338	-2.6179	0.25514	0.35325	0.0062922	0.99688	0.99688
												TNN				4.3432	2.9331e-06	0.0019828
												CYP17A1				4.2609	0.00085473	0.098616
												PDE11A				4.15	0.01528	0.35325
46194168				2.7816	0.33705	0.35325						PLXNA1				3.7199	0.019619	0.35325
47222202				2.3002	0.33705	0.35325						UTRN				3.915	0.021399	0.35325
498990419				2.229	0.24873	0.35325						HYDIN				3.4625	0.022996	0.35325
542254925				-4.7056	0.33705	0.35325						SERPINA7				4.5592	0.027953	0.35325
554876863				-3.8364	0.060728	0.35325						PIK3C3				4.5082	0.029672	0.35325
ABCA4				-0.22067	0.88744	0.89672						PTCHD2				3.9177	0.030936	0.35325
ABCB1				-0.71518	0.5679	0.5879						FAT4				3.3335	0.048043	0.35325	1.815	0.33705	0.35822
ABCC10				3.3624	0.33705	0.35325						LOXHD1				3.4508	0.060227	0.35325
ABCC4				-2.3171	0.33705	0.35325						COX1				4.225	0.062004	0.35325
ABI1				-4.2205	0.16634	0.35325						RYR3				3.263	0.062243	0.35325	2.7294	0.25065	0.35822
ABLIM1				-3.5812	0.17139	0.35325						FGFR3				3.7704	0.064587	0.35325
ACACA				-4.5698	0.00012039	0.020346						MYOF				3.9699	0.066791	0.35325
ACAD8				2.5186	0.33705	0.35325						PCDH10				2.9529	0.07551	0.35325	3.1186	0.061399	0.35822
ACMSD				-2.3483	0.33705	0.35325						SLC25A23				3.8874	0.082214	0.35325
ACSL1				-1.9725	0.33705	0.35325						MST1R				3.8045	0.083883	0.35325
ACY1				2.2036	0.33705	0.35325						EXT2				3.8987	0.085336	0.35325
ADAM22				1.6109	0.33705	0.35325						SLC25A24				3.772	0.087981	0.35325
ADAMTS16				3.5966	0.33705	0.35325						IK				3.8334	0.089022	0.35325
ADCY3				-2.9616	0.1237	0.35325						CYP19				3.6843	0.096127	0.35325	2.8715	0.33705	0.35822
AFG3L2				2.2284	0.33705	0.35325						FRY				3.5523	0.097985	0.35325
AGBL1				2.3747	0.33705	0.35325						FREM1				3.6497	0.10502	0.35325	3.3106	0.33705	0.35822
AGMO				2.148	0.33705	0.35325						PFKP				3.8711	0.11179	0.35325
ALDH1A2				2.9548	0.33705	0.35325						CHD7				3.1594	0.11642	0.35325
AMDHD2				2.5367	0.33705	0.35325						ARHGAP21				4.4728	0.11867	0.35325
AMY2A				-3.4149	0.071665	0.35325						GDF6				3.4754	0.12902	0.35325
ANAPC4				2.1668	0.33705	0.35325						LYST				2.7972	0.1473	0.35325
ANK2				2.2104	0.33705	0.35325						ELMO1				3.3555	0.14756	0.35325
ANKRD10				1.5116	0.33705	0.35325						I3JL91				2.8077	0.14787	0.35325
ANKRD11				-4.649	0.019094	0.35325						UFSP2				3.0467	0.14791	0.35325
ANKRD12				-4.726	0.0080091	0.35325						UHRF1BP1L				2.5155	0.14859	0.35325
APOB				3.7663	0.17352	0.35325						I3KNJ3				3.4798	0.14919	0.35325
APP				-2.9494	0.33705	0.35325						TRIM14				3.0768	0.15043	0.35325	3.1071	0.33705	0.35822
APTX				-2.8801	0.33705	0.35325						FAT1				3.0768	0.15065	0.35325
AQR				1.6547	0.33705	0.35325						DYNC1I2				3.491	0.15094	0.35325
ARF4				2.9262	0.33705	0.35325						DNAJB11				3.3586	0.1552	0.35325
ARHGAP1				2.0428	0.33705	0.35325						FUT8				3.4136	0.15626	0.35325
ARHGAP12				-4.135	0.16447	0.35325						TRPM4				3.2206	0.1568	0.35325
ARHGAP18				1.7292	0.33705	0.35325						YTHDC2				2.6747	0.15693	0.35325
ARHGAP21				4.4728	0.11867	0.35325						CMAHP				2.5711	0.15734	0.35325
ARHGAP25				2.1098	0.33705	0.35325						SYNE2				2.1487	0.15803	0.35325
ARHGAP32				-2.268	0.33705	0.35325						SEPT4				2.7278	0.15886	0.35325
ARID4A				2.4513	0.33705	0.35325						STAB2				3.1481	0.16305	0.35325
ARNT2				2.5259	0.33705	0.35325						KMT2B				2.6829	0.16744	0.35325	1.9154	0.33705	0.35822
ARNTL				-3.3106	0.33705	0.35325						PTPRB				3.1587	0.17038	0.35325
ARR3				-2.1218	0.33705	0.35325						STAT4				2.8328	0.17151	0.35325
ARRB1				2.7713	0.19691	0.35325						APOB				3.7663	0.17352	0.35325	2.5439	0.33705	0.35822
ARRB2				2.1338	0.33705	0.35325						ITPR1				3.1111	0.17418	0.35325
ARSA				2.8956	0.33705	0.35325						PCSK5				3.626	0.17663	0.35325
ASB17				2.1527	0.33705	0.35325						MR1				2.8648	0.17723	0.35325	3.1346	0.022819	0.35822
ASCC3				2.4033	0.25628	0.35325						GLB1				3.535	0.18125	0.35325
ATP5C1				-2.6527	0.33705	0.35325						RRN3				2.2643	0.18262	0.35325
ATP6V1A				-2.8786	0.33705	0.35325						PPT1				3.3473	0.18281	0.35325
ATP6V1H				-1.2198	0.33705	0.35325						NPR1				3.8317	0.1852	0.35325
ATP8B1				0.72392	0.6462	0.66388						COQ5				2.7805	0.18889	0.35325
ATP8B2				-2.2133	0.15275	0.35325						CLTCL1				3.4136	0.18937	0.35325
B3GAT1				1.7573	0.33705	0.35325						TPO				2.6416	0.19288	0.35325
B3GNT2				-2.1314	0.33705	0.35325						MYH1				1.8394	0.19483	0.35325
BACE1				1.4129	0.33705	0.35325						ARRB1				2.7713	0.19691	0.35325
BAZ2A				-3.3731	0.066061	0.35325						IL1RAP				2.6632	0.23916	0.35325
BCR				3.3606	0.26558	0.35325						DDR2				3.9097	0.24148	0.35325
BIN1				3.0702	0.33705	0.35325						TTC22				2.5498	0.24365	0.35325
BMP10				-2.8572	0.33705	0.35325						CNOT3				2.6348	0.24758	0.35325
BMP4				-2.5367	0.33705	0.35325						C16orf71				2.229	0.24873	0.35325
BOLL				2.2831	0.33705	0.35325						ASCC3				2.4033	0.25628	0.35325
BRD3				-1.8987	0.33705	0.35325						BCR				3.3606	0.26558	0.35325
BRINP3				-3.2757	0.15961	0.35325						IFI44				2.1984	0.26606	0.35325
BRSK2				2.5349	0.33705	0.35325						PLB1				3.1999	0.30373	0.35325
BTD				2.3066	0.33705	0.35325						CASR				2.911	0.33705	0.35325	3.3035	0.16926	0.35822
BUB1				-2.732	0.33705	0.35325						IL16				2.1853	0.33705	0.35325	2.9673	0.21919	0.35822
C11orf58				-1.2243	0.33705	0.35325						CTSL				1.555	0.33705	0.35325	1.29	0.33705	0.35822
C11orf70				-1.5692	0.33705	0.35325						EEF1A1				1.5762	0.33705	0.35325	2.0068	0.33705	0.35822
C17orf62				-1.9265	0.33705	0.35325						EML6				1.5262	0.33705	0.35325	1.3196	0.33705	0.35822
C2CD3				2.5113	0.33705	0.35325						ESYT2				1.9699	0.33705	0.35325	2.7383	0.33705	0.35822
C2CD4C				1.9963	0.33705	0.35325						PKD1L2				2.9331	0.33705	0.35325	0.78855	0.33705	0.35822
C2orf69				2.1385	0.33705	0.35325						PPM1H				2.7601	0.33705	0.35325	2.0629	0.33705	0.35822
C3				-1.3771	0.24365	0.35325						SERPINB1				1.726	0.33705	0.35325	2.4066	0.33705	0.35822
C4A				-2.6665	0.20428	0.35325						STARD13				2.7724	0.33705	0.35325	1.815	0.33705	0.35822
C6orf203				2.4628	0.33705	0.35325						TBRG4				2.7831	0.33705	0.35325	1.9015	0.33705	0.35822
CACNA1A				2.7415	0.33705	0.35325						TLR2				1.9265	0.33705	0.35325	2.7477	0.33705	0.35822
CACNA2D1				2.1504	0.33705	0.35325						46194168				2.7816	0.33705	0.35325
CAPN9				2.4223	0.33705	0.35325						CRYBG1				2.3002	0.33705	0.35325
CASP8				2.4494	0.33705	0.35325						ACAD8				2.5186	0.33705	0.35325
CASP8AP2				2.8701	0.33705	0.35325						ACY1				2.2036	0.33705	0.35325
CASR				2.911	0.33705	0.35325						ADAM22				1.6109	0.33705	0.35325
CBX4				-3.6138	0.33705	0.35325						ADAMTS16				3.5966	0.33705	0.35325
CCDC80				3.9013	0.14797	0.35325						AFG3L2				2.2284	0.33705	0.35325
CCNI2				1.9154	0.33705	0.35325						AGBL1				2.3747	0.33705	0.35325
CCNYL1				2.3848	0.33705	0.35325						AGMO				2.148	0.33705	0.35325
CCR9				2.7446	0.33705	0.35325						ALDH1A2				2.9548	0.33705	0.35325
CD151				2.1	0.33705	0.35325						AMDHD2				2.5367	0.33705	0.35325
Cd209f				-1.7727	0.33705	0.35325						ANAPC4				2.1668	0.33705	0.35325
CD38				-3.1243	0.1784	0.35325						ANK2				2.2104	0.33705	0.35325
CD4				2.3987	0.33705	0.35325						ANKRD10				1.5116	0.33705	0.35325
CDC42BPB				-4.314	0.055231	0.35325						AQR				1.6547	0.33705	0.35325
CDHR1				-2.2624	0.0030402	0.2569						ARF4				2.9262	0.33705	0.35325
CELA1				-3.3624	0.33705	0.35325						ARHGAP1				2.0428	0.33705	0.35325
CELSR1				2.1	0.33705	0.35325						ARHGAP18				1.7292	0.33705	0.35325
CELSR2				1.9127	0.33705	0.35325						ARHGAP25				2.1098	0.33705	0.35325
CEP131				-3.4982	0.33705	0.35325						ARID4A				2.4513	0.33705	0.35325
Ces1d				-1.2597	0.33705	0.35325						ARNT2				2.5259	0.33705	0.35325
CHD7				3.1594	0.11642	0.35325						ARRB2				2.1338	0.33705	0.35325
CHST6				-2.2059	0.33705	0.35325						ARSA				2.8956	0.33705	0.35325
CKB				-1.8874	0.33705	0.35325						ASB17				2.1527	0.33705	0.35325
CKM				-2.4571	0.33705	0.35325						B3GAT1				1.7573	0.33705	0.35325
CLTCL1				3.4136	0.18937	0.35325						BACE1				1.4129	0.33705	0.35325
CLUH				-1.8268	0.33705	0.35325						BIN1				3.0702	0.33705	0.35325
CMAHP				2.5711	0.15734	0.35325						BOLL				2.2831	0.33705	0.35325
CNNM3				-4.3069	0.30733	0.35325						BRSK2				2.5349	0.33705	0.35325
CNOT1				2.6742	0.33705	0.35325						BTD				2.3066	0.33705	0.35325
CNOT3				2.6348	0.24758	0.35325						C2CD3				2.5113	0.33705	0.35325
COL21A1				-1.8874	0.33705	0.35325						C2CD4C				1.9963	0.33705	0.35325
COL2A1				2.9454	0.33705	0.35325						C2orf69				2.1385	0.33705	0.35325
COL4A5				2.7477	0.33705	0.35325						C6orf203				2.4628	0.33705	0.35325
COL7A1				1.4325	0.33705	0.35325						CACNA1A				2.7415	0.33705	0.35325
COPB1				1.6447	0.33705	0.35325						CACNA2D1				2.1504	0.33705	0.35325
COQ5				2.7805	0.18889	0.35325						CAPN9				2.4223	0.33705	0.35325
COQ9				-2.3605	0.33705	0.35325						CASP8				2.4494	0.33705	0.35325
COX1				4.225	0.062004	0.35325						CASP8AP2				2.8701	0.33705	0.35325
COX2				0.8555	0.55129	0.57247						CCNI2				1.9154	0.33705	0.35325
CPT1B				-3.7075	0.082644	0.35325						CCNYL1				2.3848	0.33705	0.35325
CRLF1				4.096	0.33705	0.35325						CCR9				2.7446	0.33705	0.35325
CROT				-3.0577	0.33705	0.35325						CD151				2.1	0.33705	0.35325
CSF1				2.268	0.33705	0.35325						CD4				2.3987	0.33705	0.35325
CST1				3.4025	0.33705	0.35325						CELSR1				2.1	0.33705	0.35325
CTDSPL2				-2.0016	0.33705	0.35325						CELSR2				1.9127	0.33705	0.35325
CTNNB1				-3.6194	0.11948	0.35325						CNOT1				2.6742	0.33705	0.35325
CTSL				1.555	0.33705	0.35325						COL2A1				2.9454	0.33705	0.35325
CUX2				-1.5407	0.33705	0.35325						COL4A5				2.7477	0.33705	0.35325
CXorf38				-1.7542	0.33705	0.35325						COL7A1				1.4325	0.33705	0.35325
CYP11A1				2.6276	0.33705	0.35325						COPB1				1.6447	0.33705	0.35325
CYP17A1				4.2609	0.00085473	0.098616						CRLF1				4.096	0.33705	0.35325
CYP19				3.6843	0.096127	0.35325						CSF1				2.268	0.33705	0.35325
CYP1A1				-4.185	0.33705	0.35325						CST1				3.4025	0.33705	0.35325
Cyp2j6				-3.3211	0.33705	0.35325						CYP11A1				2.6276	0.33705	0.35325
DAG1				-2.6873	0.33705	0.35325						DARS				1.797	0.33705	0.35325
DARS				1.797	0.33705	0.35325						DESI1				1.5762	0.33705	0.35325
DBF4				-2.3747	0.33705	0.35325						DLEC1				2.2571	0.33705	0.35325
DCHS1				-0.36984	0.64096	0.6595						DLL1				2.199	0.33705	0.35325
DCHS2				-1.6778	0.1966	0.35325						DNAJC30				2.2126	0.33705	0.35325
DDHD2				-4.3051	0.0021094	0.20371						DOK2				2.8353	0.33705	0.35325
DDR2				3.9097	0.24148	0.35325						E7F538				4.1142	0.33705	0.35325
DDX3X				-3.4701	0.33705	0.35325						EDAR				2.2036	0.33705	0.35325
DDX52				-2.2306	0.33705	0.35325						EGR2				2.1	0.33705	0.35325
DESI1				1.5762	0.33705	0.35325						EIF3G				1.9292	0.33705	0.35325
DGKI				-2.8225	0.27	0.35325						EIF5A				2.4647	0.33705	0.35325
DIO3				-2.4797	0.33705	0.35325						ENOX2				1.6313	0.33705	0.35325
DLEC1				2.2571	0.33705	0.35325						EP300				1.1461	0.33705	0.35325
DLG4				-2.3002	0.33705	0.35325						EPAS1				2.6627	0.33705	0.35325
DLL1				2.199	0.33705	0.35325						EPB41L3				1.5971	0.33705	0.35325
DMD				-1.9402	0.33705	0.35325						ERI2				2.2059	0.33705	0.35325
DMRTA2				-1.2985	0.33705	0.35325						FAM151A				2.8886	0.33705	0.35325
DNAH9				-3.7313	0.0076938	0.35325						FAM173B				2.3192	0.33705	0.35325
DNAI1				-2.6225	0.33705	0.35325						FAM46A				2.6544	0.33705	0.35325
DNAJB11				3.3586	0.1552	0.35325						FAM46C				2.8324	0.33705	0.35325
DNAJB5				-2.0951	0.33705	0.35325						FBXL18				2.6511	0.33705	0.35325
DNAJC30				2.2126	0.33705	0.35325						FBXL3				2.6343	0.33705	0.35325
DNMT3A				0.24318	0.89047	0.89844						FBXO21				1.482	0.33705	0.35325
DOCK7				-1.7635	0.33705	0.35325						FBXO34				2.4779	0.33705	0.35325
DOK2				2.8353	0.33705	0.35325						FBXW10				2.5113	0.33705	0.35325
DSP				-1.7813	0.092685	0.35325						FKBP10				3.3	0.33705	0.35325
DUS4L				-0.3275	0.83262	0.84259						FOXO1				2.0504	0.33705	0.35325
DYNC1I2				3.491	0.15094	0.35325						FOXO3				2.3276	0.33705	0.35325
E7F538				4.1142	0.33705	0.35325						FSHR				2.4741	0.33705	0.35325
EDAR				2.2036	0.33705	0.35325						FUT9				2.2461	0.33705	0.35325
EEF1A1				1.5762	0.33705	0.35325						G3P7X3				3.5166	0.33705	0.35325
EGR2				2.1	0.33705	0.35325						GBE1				2.2239	0.33705	0.35325
EHD3				-1.5692	0.33705	0.35325						GK2				2.1551	0.33705	0.35325
EIF3D				-3.7882	0.022116	0.35325						GPALPP1				2.199	0.33705	0.35325
EIF3G				1.9292	0.33705	0.35325						GPR34				2.5741	0.33705	0.35325
EIF5A				2.4647	0.33705	0.35325						GPR55				1.8179	0.33705	0.35325
ELMO1				3.3555	0.14756	0.35325						GPR98				2.8072	0.33705	0.35325
EML2				1.2862	0.5254	0.54725						GPRC5C				2.5058	0.33705	0.35325
EML6				1.5262	0.33705	0.35325						GRID2IP				2.3338	0.33705	0.35325
EMR1				-4.0962	0.27086	0.35325						GRSF1				3.4889	0.33705	0.35325
ENOX2				1.6313	0.33705	0.35325						GSN				2.9345	0.33705	0.35325
ENPP1				-1.6347	0.33705	0.35325						GSTA1				2.5846	0.33705	0.35325
EP300				1.1461	0.33705	0.35325						GTPBP3				2.6693	0.33705	0.35325
EPAS1				2.6627	0.33705	0.35325						H2TL89				3.0323	0.33705	0.35325
EPB41L3				1.5971	0.33705	0.35325						H3BXA0				2.2788	0.33705	0.35325
EPHA4				-0.75325	0.68696	0.70149						HERC3				2.3605	0.33705	0.35325
ERI2				2.2059	0.33705	0.35325						HK3				1.409	0.33705	0.35325
ERP44				-2.1761	0.33705	0.35325						HLA-DRB1				2.0249	0.33705	0.35325
ESCO2				-3.2528	0.1672	0.35325						HMOX1				3.0577	0.33705	0.35325
ESYT2				1.9699	0.33705	0.35325						HSD3B7				2.0249	0.33705	0.35325
ETF1				-2.34	0.33705	0.35325						HSP90B1				2.9683	0.33705	0.35325
EXT2				3.8987	0.085336	0.35325						HSPA9				2.1049	0.33705	0.35325
FABP3				-2.0249	0.33705	0.35325						HTT				1.999	0.33705	0.35325
FAM150A				-2.6676	0.33705	0.35325						HYALP1				2.4928	0.33705	0.35325
FAM151A				2.8886	0.33705	0.35325						IFRD2				1.4857	0.33705	0.35325
FAM173B				2.3192	0.33705	0.35325						IFT172				2.1242	0.33705	0.35325
FAM208A				-2.6511	0.33705	0.35325						IL21R				2.5076	0.33705	0.35325
FAM211B				-4.7412	0.33705	0.35325						IPO7				1.6745	0.33705	0.35325
FAM46A				2.6544	0.33705	0.35325						ISM1				2.5724	0.33705	0.35325
FAM46C				2.8324	0.33705	0.35325						ITGA8				0.94889	0.33705	0.35325
FAM65A				-4.4943	5.2893e-05	0.017878						KCNK9				3.1192	0.33705	0.35325
FAM65B				-3.9203	0.073223	0.35325						KIF13A				1.6313	0.33705	0.35325
FAM83C				-1.9429	0.33705	0.35325						KIF20B				2.2081	0.33705	0.35325
FASLG				-3.3826	0.33705	0.35325						KLHL6				2.5794	0.33705	0.35325
FASN				-3.094	0.1626	0.35325						KMT2C				2.0729	0.33705	0.35325
FAT1				3.0768	0.15065	0.35325						KPNB1				2.2194	0.33705	0.35325
FAT3				2.1458	0.045756	0.35325						LAMC1				1.9237	0.33705	0.35325
FAT4				3.3335	0.048043	0.35325						LCLAT1				1.7292	0.33705	0.35325
FBXL18				2.6511	0.33705	0.35325						LCN15				1.5335	0.33705	0.35325
FBXL3				2.6343	0.33705	0.35325						LIFR				1.519	0.33705	0.35325
FBXO21				1.482	0.33705	0.35325						LIG1				3.6476	0.33705	0.35325
FBXO34				2.4779	0.33705	0.35325						LINGO2				3.0323	0.33705	0.35325
FBXO6				-1.8473	0.33705	0.35325						LMBRD2				1.921	0.33705	0.35325
FBXW10				2.5113	0.33705	0.35325						LPHN2				1.6109	0.33705	0.35325
FBXW8				-2.1	0.33705	0.35325						LRIG3				2.3421	0.33705	0.35325
FER1L6				-3.9681	0.062369	0.35325						LRIT2				2.4047	0.33705	0.35325
FGFR3				3.7704	0.064587	0.35325						LRWD1				1.8931	0.33705	0.35325
FICD				-3.3	0.33705	0.35325						MAD1L1				1.7449	0.33705	0.35325
FKBP10				3.3	0.33705	0.35325						MAPKBP1				2.9221	0.33705	0.35325
FKBP9				-3.5331	0.026674	0.35325						MDGA2				1.9779	0.33705	0.35325
FKRP				-2.5511	0.33705	0.35325						METTL9				2.281	0.33705	0.35325
FMO5				-2.6196	0.14896	0.35325						MICAL3				2.0654	0.33705	0.35325
FOXN3				-3.4185	0.27342	0.35325						MLH1				2.0249	0.33705	0.35325
FOXO1				2.0504	0.33705	0.35325						MPRIP				1.5443	0.33705	0.35325
FOXO3				2.3276	0.33705	0.35325						MUL1				0.52479	0.33705	0.35325
FOXRED2				-2.296	0.33705	0.35325						MVP				2.459	0.33705	0.35325
FREM1				3.6497	0.10502	0.35325						MYB				2.5898	0.33705	0.35325
FRY				3.5523	0.097985	0.35325						NANOG				1.7386	0.33705	0.35325
FSHR				2.4741	0.33705	0.35325						NCOA7				3.3826	0.33705	0.35325
FSIP1				-4.5624	0.33705	0.35325						NEDD4				2.9012	0.33705	0.35325
FTSJ1				-3.8137	0.11342	0.35325						NICN1				1.2466	0.33705	0.35325
FUCA1				0.89196	0.56605	0.58689						NIPBL				3.3522	0.33705	0.35325
FUT8				3.4136	0.15626	0.35325						NME8				1.4363	0.33705	0.35325
FUT9				2.2461	0.33705	0.35325						NOP2				2.183	0.33705	0.35325
FYCO1				-2.0754	0.33705	0.35325						NPTN				1.9779	0.33705	0.35325
G3P7X3				3.5166	0.33705	0.35325						ORC2				3.3315	0.33705	0.35325
G3Q2B8				-1.9099	0.33705	0.35325						OSBPL10				2.666	0.33705	0.35325
G6PD				-1.638	0.33705	0.35325						OSBPL1A				2.459	0.33705	0.35325
GADD45A				-3.6063	0.16447	0.35325						OTOF				2.4551	0.33705	0.35325
GALE				-2.459	0.33705	0.35325						P2RX5				2.666	0.33705	0.35325
GALNT8				-2.7484	0.31613	0.35325						PATL1				2.3666	0.33705	0.35325
GARNL3				-1.8818	0.33705	0.35325						PCOLCE				1.6245	0.33705	0.35325
GBE1				2.2239	0.33705	0.35325						PDCD7				2.5475	0.33705	0.35325
GDF6				3.4754	0.12902	0.35325						PDZD4				2.1098	0.33705	0.35325
GK2				2.1551	0.33705	0.35325						PKD2L1				2.7018	0.33705	0.35325
GLB1				3.535	0.18125	0.35325						PLD1				2.828	0.33705	0.35325
GLIPR1				-3.0702	0.33705	0.35325						PLD3				3.9681	0.33705	0.35325
GLUD1				-2.0579	0.33705	0.35325						PLEKHA7				2.4437	0.33705	0.35325
GNAI2				-3.9991	0.051026	0.35325						PLEKHG4B				2.6377	0.33705	0.35325
GNL2				-2.6615	0.14926	0.35325						PLOD2				1.9265	0.33705	0.35325
GNPTAB				-4.4689	0.22185	0.35325						POLB				2.0529	0.33705	0.35325
GOLIM4				-3.2011	0.33705	0.35325						PRKAB2				2.5564	0.33705	0.35325
GPALPP1				2.199	0.33705	0.35325						PRODH				2.6775	0.33705	0.35325
GPR34				2.5741	0.33705	0.35325						PRPF8				1.6075	0.33705	0.35325
GPR4				-2.4728	0.14862	0.35325						PRTG				2.6511	0.33705	0.35325
GPR55				1.8179	0.33705	0.35325						PSMB5				1.9565	0.33705	0.35325
GPR98				2.8072	0.33705	0.35325						PSMB9				1.7418	0.33705	0.35325
GPRC5C				2.5058	0.33705	0.35325						PTPN6				2.0729	0.33705	0.35325
GPSM1				-2.3868	0.33705	0.35325						PTPRQ				3.7444	0.33705	0.35325
GPSM2				0.45017	0.76578	0.77728						Q4SU98				1.8589	0.33705	0.35325
GRID2IP				2.3338	0.33705	0.35325						Q6PHI2				3.3211	0.33705	0.35325
GRIK2				-1.9645	0.33705	0.35325						RAB27B				1.9182	0.33705	0.35325
GRIN2C				-2.7946	0.11235	0.35325						RCL1				1.9937	0.33705	0.35325
GRK5				-0.064336	0.96735	0.96735						RCN1				2.0146	0.33705	0.35325
GRSF1				3.4889	0.33705	0.35325						RDH8				3.0577	0.33705	0.35325
GSAP				-3.0195	0.33705	0.35325						RDX				2.2658	0.33705	0.35325
GSN				2.9345	0.33705	0.35325						ROBO1				1.5443	0.33705	0.35325
GSTA1				2.5846	0.33705	0.35325						RPL11				2.8557	0.33705	0.35325
GTF3C2				-1.2288	0.33705	0.35325						RPS6KA5				2.8027	0.33705	0.35325
GTPBP3				2.6693	0.33705	0.35325						SBF1				2.9961	0.33705	0.35325
H2M197				-1.8209	0.33705	0.35325						SCARB1				2.641	0.33705	0.35325
H2MYK0				-2.0828	0.33705	0.35325						SERPINA1				1.9511	0.33705	0.35325
H2T6P5				-3.0323	0.33705	0.35325						SERPINA10				2.9908	0.33705	0.35325
H2TL89				3.0323	0.33705	0.35325						SETX				3.6806	0.33705	0.35325
H3BXA0				2.2788	0.33705	0.35325						SHMT1				2.6873	0.33705	0.35325
HBZ				-1.3028	0.33705	0.35325						SIGLEC1				1.7005	0.33705	0.35325
HERC3				2.3605	0.33705	0.35325						SLC16A13				2.3023	0.33705	0.35325
HK1				-4.0555	0.09152	0.35325						SLC22A4				2.5741	0.33705	0.35325
HK3				1.409	0.33705	0.35325						SLC30A4				2.8744	0.33705	0.35325
HLA-B				-2.6179	0.25514	0.35325						SLC35C2				2.2767	0.33705	0.35325
HLA-DPB1				-3.3517	0.16838	0.35325						SLC8A1				2.9921	0.33705	0.35325
HLA-DRB1				2.0249	0.33705	0.35325						SLU7				1.7324	0.33705	0.35325
HMGXB3				0.84788	0.33705	0.35325						SMC1A				4.0775	0.33705	0.35325
HMOX1				3.0577	0.33705	0.35325						SMC6				2.3747	0.33705	0.35325
HOXA13				-1.4969	0.33705	0.35325						SNTG1				1.2288	0.33705	0.35325
HRC				-3.5616	0.33705	0.35325						SOWAHC				2.1049	0.33705	0.35325
HSD17B10				-4.0775	0.33705	0.35325						SOX5				2.2874	0.33705	0.35325
HSD3B7				2.0249	0.33705	0.35325						SRBD1				1.9071	0.33705	0.35325
HSP90B1				2.9683	0.33705	0.35325						SSH2				2.3565	0.33705	0.35325
HSPA9				2.1049	0.33705	0.35325						ST3GAL5				1.5226	0.33705	0.35325
HSPBP1				-2.5039	0.33705	0.35325						STAMBP				1.9347	0.33705	0.35325
HTT				1.999	0.33705	0.35325						SYNPO2L				1.8356	0.33705	0.35325
HYALP1				2.4928	0.33705	0.35325						TAAR1				1.8959	0.33705	0.35325
HYDIN				3.4625	0.022996	0.35325						TDRD15				2.5776	0.33705	0.35325
I3JL91				2.8077	0.14787	0.35325						TDRKH				1.8931	0.33705	0.35325
I3KNJ3				3.4798	0.14919	0.35325						TET3				2.4398	0.33705	0.35325
IDE				2.1338	0.33705	0.35325						THRA				2.5493	0.33705	0.35325
IFFO1				-2.9128	0.15157	0.35325						TKT				2.2527	0.33705	0.35325
IFI44				2.1984	0.26606	0.35325						TM4SF4				2.1551	0.33705	0.35325
IFIT1				-2.9044	0.28023	0.35325						TMED3				2.6758	0.33705	0.35325
IFRD2				1.4857	0.33705	0.35325						TNFAIP2				2.3276	0.33705	0.35325
IFT172				2.1242	0.33705	0.35325						TNNI2				2.3129	0.33705	0.35325
IGHG1				-3.6759	0.27199	0.35325						TNNT2				2.6242	0.33705	0.35325
IGHM				-2.0094	0.33705	0.35325						TPI1				1.9292	0.33705	0.35325
IK				3.8334	0.089022	0.35325						TRAPPC9				3.0949	0.33705	0.35325
IL16				2.1853	0.33705	0.35325						TRNT1				1.8502	0.33705	0.35325
IL1RAP				2.6632	0.23916	0.35325						TTI2				3.4025	0.33705	0.35325
IL21R				2.5076	0.33705	0.35325						UBE2O				1.3932	0.33705	0.35325
INO80				-2.8032	0.20134	0.35325						UBXN1				2.9386	0.33705	0.35325
INPP5F				-4.0206	0.33705	0.35325						UGT5B4				1.3487	0.33705	0.35325
INPPL1				-3.8352	0.33705	0.35325						UMOD				2.5222	0.33705	0.35325
INTS6				-4.051	0.10258	0.35325						USP46				2.2126	0.33705	0.35325
IP6K2				-4.0078	0.022164	0.35325						USP7				2.1598	0.33705	0.35325
IPO7				1.6745	0.33705	0.35325						VAV3				1.932	0.33705	0.35325
IRF4				-2.3079	0.43602	0.45627						WDR26				1.8209	0.33705	0.35325
IRF5				-3.3315	0.33705	0.35325						WDR27				2.6873	0.33705	0.35325
IRGC				-3.1211	0.13533	0.35325						WEE1				2.9193	0.33705	0.35325
IRS2				-0.83345	0.51853	0.54094						XKR9				2.1194	0.33705	0.35325
ISM1				2.5724	0.33705	0.35325						ZDHHC18				1.519	0.33705	0.35325
ITGA2				-4.4158	0.2404	0.35325						ZHX2				1.2943	0.33705	0.35325
ITGA8				0.94889	0.33705	0.35325						ZNF106				2.1433	0.33705	0.35325
ITGB3				0.20353	0.89427	0.90093						ZNF608				2.2874	0.33705	0.35325
ITM2B				-3.0117	0.33705	0.35325						ARHGEF28							2.6834	0.061493	0.35822
ITPR1				3.1111	0.17418	0.35325						IGF2R							3.5353	0.072948	0.35822
KATNB1				-2.2838	0.21832	0.35325						LPIN2							3.2975	0.073126	0.35822
KCNK3				-2.4909	0.33705	0.35325						PLEC							3.4469	0.082034	0.35822
KCNK9				3.1192	0.33705	0.35325						MMP17							3.3507	0.089406	0.35822
KIAA0247				-2.4282	0.33705	0.35325						MGAM							3.4679	0.10357	0.35822
KIAA1109				-2.7586	0.33705	0.35325						GVINP1							3.2996	0.10726	0.35822
KIAA1549				0.20424	0.90655	0.91195						RNH1							2.91	0.14731	0.35822
KIAAO232				-4.9442	0.30821	0.35325						ITGB1							2.6399	0.14735	0.35822
KIF13A				1.6313	0.33705	0.35325						DYSF							3.5012	0.14751	0.35822
KIF20B				2.2081	0.33705	0.35325						ACP5							3.583	0.14758	0.35822
KLHL40				3.6378	0.1597	0.35325						RDH12							3.094	0.14802	0.35822
KLHL6				2.5794	0.33705	0.35325						FBN2							2.5355	0.1486	0.35822
KMT2B				2.6829	0.16744	0.35325						DNAH7							3.0965	0.14886	0.35822
KMT2C				2.0729	0.33705	0.35325						Q4RE92							2.1974	0.14899	0.35822
KNDC1				-2.235	0.33705	0.35325						RYR1							2.469	0.14959	0.35822
KNTC1				-1.6843	0.33705	0.35325						LOX							3.5123	0.14972	0.35822
KPNB1				2.2194	0.33705	0.35325						MMP25							2.2773	0.14997	0.35822
LAMA5				-4.7585	0.038138	0.35325						NES							3.175	0.15008	0.35822
LAMB1				-1.6617	0.1598	0.35325						KIF21B							1.8684	0.15231	0.35822
LAMB2				2.9912	0.15161	0.35325						VPS13D							2.2966	0.15254	0.35822
LAMC1				1.9237	0.33705	0.35325						PALLD							3.2048	0.15275	0.35822
LAMC2				-3.6405	0.22029	0.35325						JAG1							1.9051	0.1551	0.35822
LCLAT1				1.7292	0.33705	0.35325						TXNDC16							3.0505	0.15646	0.35822
LCN15				1.5335	0.33705	0.35325						M4AGV7							2.9471	0.15774	0.35822
LDLR				-4.7266	0.00011063	0.020346						PAPPA2							2.0712	0.1657	0.35822
LIFR				1.519	0.33705	0.35325						LCT							3.0965	0.16785	0.35822
LIG1				3.6476	0.33705	0.35325						GUCY2C							2.1698	0.16796	0.35822
LINGO2				3.0323	0.33705	0.35325						STAT3							2.7987	0.1708	0.35822
LMBRD2				1.921	0.33705	0.35325						ABCA1							2.3733	0.17969	0.35822
LOXHD1				3.4508	0.060227	0.35325						ESYT1							3.2832	0.18135	0.35822
LPHN2				1.6109	0.33705	0.35325						SLC26A6							2.1581	0.18215	0.35822
LRG1				-3.3522	0.33705	0.35325						STIM1							2.9044	0.1839	0.35822
LRIG3				2.3421	0.33705	0.35325						UBR5							2.8218	0.1878	0.35822
LRIT2				2.4047	0.33705	0.35325						SLC6A16							3.6962	0.19273	0.35822
LRP1				0.75418	0.50562	0.52828						MROH1							2.8648	0.19656	0.35822
LRP2				-2.3687	0.33705	0.35325						NCOR1							2.7957	0.20117	0.35822
LRRC42				-3.7993	0.086025	0.35325						ASAP1							3.1552	0.20854	0.35822
LRWD1				1.8931	0.33705	0.35325						SORL1							2.5676	0.21019	0.35822
LYST				2.7972	0.1473	0.35325						GLT8D2							2.5694	0.21167	0.35822
MAD1L1				1.7449	0.33705	0.35325						ABCC1							3.0891	0.21885	0.35822
MAN1B1				2.5007	0.11533	0.35325						NRXN3							2.2643	0.23015	0.35822
MAP2K4				-4.9601	0.17513	0.35325						LRRC32							2.5799	0.24362	0.35822
MAP3K2				-4.2434	0.20143	0.35325						TGM2							3.4938	0.24747	0.35822
MAPKBP1				2.9221	0.33705	0.35325						CLNS1A							3.3391	0.25644	0.35822
MCTP2				0.075083	0.96535	0.96678						ATM							2.1165	0.2607	0.35822
MDGA2				1.9779	0.33705	0.35325						AP1S2							3.2048	0.28258	0.35822
MEP1A				-0.65921	0.6228	0.64277						SEPT9							1.7418	0.33705	0.35822
METTL9				2.281	0.33705	0.35325						AARHGAP35							2.4684	0.33705	0.35822
MFI2				-3.3315	0.33705	0.35325						ACAN							2.0402	0.33705	0.35822
MICAL3				2.0654	0.33705	0.35325						ACE							1.6143	0.33705	0.35822
MLH1				2.0249	0.33705	0.35325						ACO1							2.0094	0.33705	0.35822
MLXIP				-0.16354	0.91632	0.9204						ACSBG2							1.5299	0.33705	0.35822
MPP4				-3.3826	0.33705	0.35325						ADAMTSL2							2.3421	0.33705	0.35822
MPRIP				1.5443	0.33705	0.35325						ADCY8							2.4456	0.33705	0.35822
MR1				2.8648	0.17723	0.35325						ADD3							1.5262	0.33705	0.35822
MRC1				-0.84272	0.66989	0.68509						ADO							1.0484	0.33705	0.35822
MRPL24				-2.241	0.2854	0.35325						ADRM1							0.96506	0.33705	0.35822
MST1R				3.8045	0.083883	0.35325						AEBP1							2.0326	0.33705	0.35822
MT-CYB				0.51282	0.6293	0.64849						AHDC1							1.6745	0.33705	0.35822
MUC2				-1.8987	0.33705	0.35325						AKAP9							2.0828	0.33705	0.35822
MUL1				0.52479	0.33705	0.35325						ALAS1							0.96506	0.33705	0.35822
MVP				2.459	0.33705	0.35325						ALDH1L2							2.0146	0.33705	0.35822
MYB				2.5898	0.33705	0.35325						AMPD3							1.9015	0.33705	0.35822
MYD88				-1.9456	0.33705	0.35325						ANKIB1							1.9591	0.33705	0.35822
MYH1				1.8394	0.19483	0.35325						ANKRD52							1.4286	0.33705	0.35822
MYH2				-4.4583	0.1969	0.35325						ANO5							3.0451	0.33705	0.35822
MYH6				-3.5408	0.011114	0.35325						ANPEP							2.3908	0.33705	0.35822
MYO7A				3.0891	0.14797	0.35325						ANXA4							1.1414	0.33705	0.35822
MYOF				3.9699	0.066791	0.35325						ANXA6							2.4204	0.33705	0.35822
MYOM2				-1.3771	0.33705	0.35325						APPBP2							2.6594	0.33705	0.35822
N6AMT2				-1.7727	0.33705	0.35325						ARAP1							2.012	0.33705	0.35822
NANOG				1.7386	0.33705	0.35325						ARFGEF2							2.7415	0.33705	0.35822
NASP				-1.9805	0.33705	0.35325						ARFGEF3							1.8789	0.33705	0.35822
NBAS				-4.338	0.19013	0.35325						ARHGAP19							1.365	0.33705	0.35822
NCKAP1L				-5.0424	0.14877	0.35325						ARHGAP28							3.1782	0.33705	0.35822
NCOA7				3.3826	0.33705	0.35325						ARHGDIG							1.6908	0.33705	0.35822
NDUFS1				-2.8328	0.21783	0.35325						ARHGEF26							0.75795	0.33705	0.35822
NEB				-2.324	0.1557	0.35325						ARSG							1.3404	0.33705	0.35822
NEDD4				2.9012	0.33705	0.35325						ASAP2							2.9179	0.33705	0.35822
NEK11				-1.8	0.33705	0.35325						ASL							1.365	0.33705	0.35822
NEURL1				-4.749	0.33705	0.35325						ASTN1							1.4286	0.33705	0.35822
NICN1				1.2466	0.33705	0.35325						ATF3							2.4965	0.33705	0.35822
NIN				-3.8844	0.26603	0.35325						ATG2B							2.4262	0.33705	0.35822
NIPBL				3.3522	0.33705	0.35325						ATP2C1							2.3626	0.33705	0.35822
NME8				1.4363	0.33705	0.35325						ATRNL1							2.6019	0.33705	0.35822
NMT2				-2.1146	0.33705	0.35325						AURKA							2.3928	0.33705	0.35822
NOP2				2.183	0.33705	0.35325						BBS2							1.9805	0.33705	0.35822
NOS1				-2.1945	0.33705	0.35325						BCCIP							1.1602	0.33705	0.35822
NPAS2				-0.94346	0.33705	0.35325						BIN3							1.8761	0.33705	0.35822
NPR1				3.8317	0.1852	0.35325						BIRC4							1.1835	0.33705	0.35822
NPTN				1.9779	0.33705	0.35325						BIRC6							2.3276	0.33705	0.35822
NPTX2				-1.6006	0.33705	0.35325						BRIP1							1.5692	0.33705	0.35822
NR3C1				-3.9573	0.13096	0.35325						BTG4							1.797	0.33705	0.35822
NR4A1				-2.0529	0.33705	0.35325						C16orf70							1.7069	0.33705	0.35822
NT5C2				3.6669	0.17025	0.35325						C19orf67							3.3211	0.33705	0.35822
NXF2B				-1.941	0.20561	0.35325						C1QL3							2.0428	0.33705	0.35822
OGDH				-2.6987	0.10529	0.35325						C5orf24							2.8441	0.33705	0.35822
ORC2				3.3315	0.33705	0.35325						CACUL1							1.809	0.33705	0.35822
OSBPL10				2.666	0.33705	0.35325						CADPS2							2.2917	0.33705	0.35822
OSBPL1A				2.459	0.33705	0.35325						CANT1							1.803	0.33705	0.35822
OTOF				2.4551	0.33705	0.35325						CASC1							2.4165	0.33705	0.35822
OTULIN				-2.2702	0.33705	0.35325						CASP10							2.5811	0.33705	0.35822
P2RX5				2.666	0.33705	0.35325						CASQ2							1.6006	0.33705	0.35822
PAQR5				-2.1527	0.33705	0.35325						CBLN1							2.5475	0.33705	0.35822
PARP14				-3.8352	0.33705	0.35325						CBX3							3.3	0.33705	0.35822
PATL1				2.3666	0.33705	0.35325						CC2D2A							3.1666	0.33705	0.35822
PCDH10				2.9529	0.07551	0.35325						CCDC134							2.4513	0.33705	0.35822
PCDH12				-4.3595	0.26074	0.35325						CCDC32							2.2593	0.33705	0.35822
PCDH7				-3.2823	0.097396	0.35325						CCDC71							1.8959	0.33705	0.35822
PCDHAC2				-0.46993	0.53733	0.55883						CCT7							1.7165	0.33705	0.35822
PCDHGA12				-3.424	0.042799	0.35325						CD164							1.809	0.33705	0.35822
PCK2				-3.1431	0.33705	0.35325						CDC42							2.5313	0.33705	0.35822
PCNT				-3.9991	0.040691	0.35325						CDH4							2.2723	0.33705	0.35822
PCNXL2				-3.3211	0.33705	0.35325						CDK12							0.91044	0.33705	0.35822
PCOLCE				1.6245	0.33705	0.35325						CDK17							2.0878	0.33705	0.35822
PCSK1				-3.1255	0.24022	0.35325						CEP152							1.7069	0.33705	0.35822
PCSK5				3.626	0.17663	0.35325						CFB							1.5692	0.33705	0.35822
PDCD7				2.5475	0.33705	0.35325						CHRFAM7A							2.3129	0.33705	0.35822
PDE11A				4.15	0.01528	0.35325						CHST12							1.3321	0.33705	0.35822
PDGFRB				1.4264	0.25966	0.35325						CLASP2							0.54357	0.33705	0.35822
PDZD4				2.1098	0.33705	0.35325						CLDN12							2.0223	0.33705	0.35822
PFAS				-3.3151	0.17895	0.35325						CLDN5							3.3315	0.33705	0.35822
PFKM				-4.0253	0.26309	0.35325						CLIP2							1.8732	0.33705	0.35822
PFKP				3.8711	0.11179	0.35325						CLPB							1.4895	0.33705	0.35822
PHF8				-2.9566	0.15063	0.35325						CLPTM1							1.6447	0.33705	0.35822
PIEZO2				-3.4972	0.023939	0.35325						CNGA3							2.5688	0.33705	0.35822
PIH1D1				-2.641	0.33705	0.35325						CNKSR3							1.1742	0.33705	0.35822
PIK3C3				4.5082	0.029672	0.35325						COG1							2.0223	0.33705	0.35822
PKD1L1				-4.1204	0.05787	0.35325						COL12A1							1.1742	0.33705	0.35822
PKD1L2				2.9331	0.33705	0.35325						COL5A3							2.2036	0.33705	0.35822
PKD2L1				2.7018	0.33705	0.35325						COLGALT1							1.7101	0.33705	0.35822
PKN2				-3.5438	0.33705	0.35325						COQ6							3.1312	0.33705	0.35822
PLA2G16				-1.3404	0.33705	0.35325						CPA2							1.6811	0.33705	0.35822
PLB1				3.1999	0.30373	0.35325						CPNE5							2.3828	0.33705	0.35822
PLCB3				-3.2711	0.087707	0.35325						CRB2							1.6581	0.33705	0.35822
PLD1				2.828	0.33705	0.35325						CRY2							1.5153	0.33705	0.35822
PLD3				3.9681	0.33705	0.35325						CTLA4							2.3888	0.33705	0.35822
PLEKHA6				-3.1866	0.1627	0.35325						CXCR1							2.2439	0.33705	0.35822
PLEKHA7				2.4437	0.33705	0.35325						CYP11B1							0.88234	0.33705	0.35822
PLEKHB2				-2.3108	0.33705	0.35325						CYP27A1							1.4707	0.33705	0.35822
PLEKHG4B				2.6377	0.33705	0.35325						CYTL1							2.0146	0.33705	0.35822
PLEKHN1				-3.0195	0.33705	0.35325						DEAF1							2.3503	0.33705	0.35822
PLOD2				1.9265	0.33705	0.35325						DENND4B							1.5937	0.33705	0.35822
PLXNA1				3.7199	0.019619	0.35325						DEPDC1							2.705	0.33705	0.35822
PLXNA3				-3.4205	0.16388	0.35325						DFNA5							1.8268	0.33705	0.35822
PLXNB2				2.9593	0.16777	0.35325						DHODH							2.5706	0.33705	0.35822
POC1A				-3.5257	0.33705	0.35325						DHX8							1.9538	0.33705	0.35822
POLA1				-2.9789	0.33705	0.35325						DIAPH1							1.7758	0.33705	0.35822
POLB				2.0529	0.33705	0.35325						DMXL2							2.1409	0.33705	0.35822
POMK				-3.4126	0.14793	0.35325						DNAH12							2.1645	0.33705	0.35822
POU4F1				-2.4126	0.33705	0.35325						DNAH5							1.5867	0.33705	0.35822
PPFIA2				-2.2917	0.33705	0.35325						DNAH8							2.2104	0.33705	0.35822
PPM1H				2.7601	0.33705	0.35325						DNAJA3							2.459	0.33705	0.35822
PPT1				3.3473	0.18281	0.35325						DNAJB12							2.2013	0.33705	0.35822
PRAM1				-4.7798	0.33705	0.35325						DNAJC16							2.3317	0.33705	0.35822
PRDM16				-2.2917	0.33705	0.35325						DOCK10							2.0094	0.33705	0.35822
PRKAA2				-3.8025	0.038108	0.35325						DOCK11							1.4169	0.33705	0.35822
PRKAB2				2.5564	0.33705	0.35325						DOCK8							1.4479	0.33705	0.35822
PROC				-3.9881	0.33705	0.35325						DPEP1							1.1556	0.33705	0.35822
PRODH				2.6775	0.33705	0.35325						DYNLRB2							2.6577	0.33705	0.35822
PRPF8				1.6075	0.33705	0.35325						EDEM1							1.3487	0.33705	0.35822
PRRC2B				-2.3577	0.085071	0.35325						EEF1A							1.8415	0.33705	0.35822
PRTG				2.6511	0.33705	0.35325						EEF1B2							1.8874	0.33705	0.35822
PSMB5				1.9565	0.33705	0.35325						EEF2							2.2527	0.33705	0.35822
PSMB9				1.7418	0.33705	0.35325						EEPD1							2.6208	0.33705	0.35822
PTCHD2				3.9177	0.030936	0.35325						EGFL6							2.5759	0.33705	0.35822
PTPN6				2.0729	0.33705	0.35325						EIF5							2.6676	0.33705	0.35822
PTPRB				3.1587	0.17038	0.35325						ELP6							1.9618	0.33705	0.35822
PTPRQ				3.7444	0.33705	0.35325						ENGASE							2.89	0.33705	0.35822
PTPRZ1				-4.2314	0.26219	0.35325						EOMES							1.9292	0.33705	0.35822
Q4SU98				1.8589	0.33705	0.35325						EPPK1							3.3419	0.33705	0.35822
Q6PHI2				3.3211	0.33705	0.35325						ERAP2							1.2597	0.33705	0.35822
RAB26				-3.2893	0.33705	0.35325						ERC2							1.5937	0.33705	0.35822
RAB27B				1.9182	0.33705	0.35325						ESR2							2.5058	0.33705	0.35822
RAG1				-0.81857	0.57874	0.59821						ESRRB							3.1192	0.33705	0.35822
RAMP1				-0.92705	0.33705	0.35325						ESRRG							2.6693	0.33705	0.35822
RASAL2				-4.1677	0.022768	0.35325						EXOC3L2							2.1876	0.33705	0.35822
RCBTB2				-2.3948	0.33705	0.35325						F1QBI8							2.7861	0.33705	0.35822
RCL1				1.9937	0.33705	0.35325						F1QMK1							2.5168	0.33705	0.35822
RCN1				2.0146	0.33705	0.35325						F1QXU2							2.2216	0.33705	0.35822
RDH8				3.0577	0.33705	0.35325						F1R8U5							1.2466	0.33705	0.35822
RDX				2.2658	0.33705	0.35325						F6NI48							1.6143	0.33705	0.35822
RGD1563991				-2.4126	0.33705	0.35325						FAM175B							1.29	0.33705	0.35822
RGS9BP				-1.6347	0.33705	0.35325						FAM217B							2.78	0.33705	0.35822
RHOT1				-3.8317	0.20036	0.35325						FAM98A							1.5335	0.33705	0.35822
RND3				-3.7287	0.33705	0.35325						FANCM							1.4051	0.33705	0.35822
RNF213				-2.0969	0.22621	0.35325						FAT2							2.7352	0.33705	0.35822
RNF34				-3.2569	0.33705	0.35325						FBN1							2.5367	0.33705	0.35822
ROBO1				1.5443	0.33705	0.35325						FNDC4							0.78855	0.33705	0.35822
ROCK2				-2.3687	0.33705	0.35325						FRAS1							2.1073	0.33705	0.35822
ROR1				-2.846	0.16061	0.35325						FRMD4B							1.6211	0.33705	0.35822
RPL11				2.8557	0.33705	0.35325						FRMPD4							1.6713	0.33705	0.35822
RPN1				-2.6374	0.30312	0.35325						G3PJM4							2.4047	0.33705	0.35822
RPS15				-4.5125	0.080603	0.35325						GAA							1.9429	0.33705	0.35822
RPS23				-2.5002	0.33705	0.35325						GAMT							1.8903	0.33705	0.35822
RPS6KA5				2.8027	0.33705	0.35325						GBF1							1.8268	0.33705	0.35822
RRAS2				-2.2615	0.33705	0.35325						GDAP2							1.7069	0.33705	0.35822
RRN3				2.2643	0.18262	0.35325						GDPD1							1.8268	0.33705	0.35822
RTTN				-3.1312	0.33705	0.35325						GGCX							1.0177	0.33705	0.35822
RUSC2				-3.7064	0.024198	0.35325						GIT2							2.183	0.33705	0.35822
RYR3				3.263	0.062243	0.35325						GLB1L2							2.0428	0.33705	0.35822
SAMD9				-3.6887	0.33705	0.35325						GLCCI1							2.1714	0.33705	0.35822
SART1				-2.8397	0.33705	0.35325						GLDN							2.6157	0.33705	0.35822
SAT2				-2.8161	0.33705	0.35325						GLRA4							2.0579	0.33705	0.35822
SATB2				-3.5049	0.21655	0.35325						GNAL							2.2593	0.33705	0.35822
SBF1				2.9961	0.33705	0.35325						GNE							2.6937	0.33705	0.35822
SCARB1				2.641	0.33705	0.35325						GNL1							1.5937	0.33705	0.35822
SCN4A				-3.3725	0.33705	0.35325						GOLGA2							1.8818	0.33705	0.35822
SEC13				-3.1071	0.33705	0.35325						GOT1							1.6481	0.33705	0.35822
SEC14L2				-2.6511	0.33705	0.35325						GPATCH1							2.3503	0.33705	0.35822
SEC61B				-0.56183	0.65977	0.67577						GPI							1.6647	0.33705	0.35822
SEMA4D				-3.0169	0.33705	0.35325						GPR116							3.8997	0.33705	0.35822
SERHL				-2.03	0.33705	0.35325						GPR156							1.6713	0.33705	0.35822
SERPINA1				1.9511	0.33705	0.35325						GPR30							2.8572	0.33705	0.35822
SERPINA10				2.9908	0.33705	0.35325						GPR78							1.9591	0.33705	0.35822
SERPINA7				4.5592	0.027953	0.35325						GPR85							1.9752	0.33705	0.35822
SERPINB1				1.726	0.33705	0.35325						GREB1L							0.82444	0.33705	0.35822
SETX				3.6806	0.33705	0.35325						GRHL1							1.7604	0.33705	0.35822
SH3BP4				-2.0453	0.33705	0.35325						GRIA1							1.5797	0.33705	0.35822
SH3GL2				-2.7241	0.33705	0.35325						GRIA2							3.2237	0.33705	0.35822
SHMT1				2.6873	0.33705	0.35325						GSTT1							2.0976	0.33705	0.35822
SIGLEC1				1.7005	0.33705	0.35325						GUCY2F							1.328	0.33705	0.35822
SIPA1L2				-2.2571	0.26797	0.35325						GULP1							2.6775	0.33705	0.35822
SLAMF9				-4.8862	0.33705	0.35325						H2MCS2							2.9426	0.33705	0.35822
SLC12A3				-2.6916	0.12791	0.35325						HDAC2							2.4835	0.33705	0.35822
SLC16A13				2.3023	0.33705	0.35325						HDGFL1							1.9182	0.33705	0.35822
SLC22A4				2.5741	0.33705	0.35325						HEATR2							1.1319	0.33705	0.35822
SLC25A23				3.8874	0.082214	0.35325						HEBP2							1.9154	0.33705	0.35822
SLC25A24				3.772	0.087981	0.35325						HECTD1							1.7879	0.33705	0.35822
SLC30A4				2.8744	0.33705	0.35325						HECW1							1.5937	0.33705	0.35822
SLC35C2				2.2767	0.33705	0.35325						HIF1A							1.932	0.33705	0.35822
SLC39A7				-2.3908	0.33705	0.35325						HIVEP2							2.595	0.33705	0.35822
SLC8A1				2.9921	0.33705	0.35325						HKDC1							2.2373	0.33705	0.35822
SLU7				1.7324	0.33705	0.35325						HMX3							3.0451	0.33705	0.35822
SMARCC1				-1.9429	0.33705	0.35325						HPS6							3.8425	0.33705	0.35822
SMC1A				4.0775	0.33705	0.35325						HSPA1A							2.2853	0.33705	0.35822
SMC6				2.3747	0.33705	0.35325						IARS							1.7511	0.33705	0.35822
SNTG1				1.2288	0.33705	0.35325						IDH2							2.4909	0.33705	0.35822
SNX11				-2.4902	0.056633	0.35325						IGSF21							1.4325	0.33705	0.35822
SOGA2				-3.6835	0.16729	0.35325						IL1B							2.148	0.33705	0.35822
SOWAHC				2.1049	0.33705	0.35325						IL20RA							2.459	0.33705	0.35822
SOX5				2.2874	0.33705	0.35325						IP6K1							1.5299	0.33705	0.35822
SPAG9				-0.54225	0.77038	0.78078						IQSEC1							2.2149	0.33705	0.35822
SRBD1				1.9071	0.33705	0.35325						IRF3							2.3987	0.33705	0.35822
SRCAP				-3.1973	0.076581	0.35325						ISG20L2							2.7002	0.33705	0.35822
SSH2				2.3565	0.33705	0.35325						ITGA3							2.6123	0.33705	0.35822
SSPO				-4.6815	0.019047	0.35325						ITSN1							2.8744	0.33705	0.35822
ST3GAL1				2.8514	0.33705	0.35325						JAKMIP2							2.2745	0.33705	0.35822
ST3GAL5				1.5226	0.33705	0.35325						JPH1							1.3892	0.33705	0.35822
STAB2				3.1481	0.16305	0.35325						JPH3							1.748	0.33705	0.35822
STAMBP				1.9347	0.33705	0.35325						KAT7							2.7647	0.33705	0.35822
STARD13				2.7724	0.33705	0.35325						KCNJ10							2.4359	0.33705	0.35822
STAT4				2.8328	0.17151	0.35325						KCNK10							1.8704	0.33705	0.35822
SVEP1				-2.8102	0.33705	0.35325						KDM2A							1.9154	0.33705	0.35822
SYNE2				2.1487	0.15803	0.35325						KIAA1147							2.8744	0.33705	0.35822
SYNPO2L				1.8356	0.33705	0.35325						KIF23							1.7165	0.33705	0.35822
TAAR1				1.8959	0.33705	0.35325						KLF5							1.519	0.33705	0.35822
TAB1				-2.3255	0.33705	0.35325						KLF6							2.7508	0.33705	0.35822
TANC2				0.48232	0.73617	0.74835						LCP1							2.3788	0.33705	0.35822
TBCD				-2.1266	0.33705	0.35325						LDHD							1.999	0.33705	0.35822
TBRG4				2.7831	0.33705	0.35325						LDLRAP1							2.5547	0.33705	0.35822
TBX6				2.3928	0.33705	0.35325						LOC102083174							2.2636	0.33705	0.35822
TDP1				-3.8056	0.33705	0.35325						LOC81691							2.8206	0.33705	0.35822
TDRD15				2.5776	0.33705	0.35325						LRRC10							3.0577	0.33705	0.35822
TDRD7				-3.4479	0.08902	0.35325						LUC7L							1.6211	0.33705	0.35822
TDRKH				1.8931	0.33705	0.35325						LYPD6							1.6211	0.33705	0.35822
TET3				2.4398	0.33705	0.35325						M4A6Z2							1.1509	0.33705	0.35822
TF				-3.9748	0.33705	0.35325						MAN2A2							1.5902	0.33705	0.35822
TFR2				-4.1992	0.034057	0.35325						MAN2B2							1.5514	0.33705	0.35822
TG				-2.34	0.33705	0.35325						MAP3K9							2.0604	0.33705	0.35822
TGFBRAP1				-1.809	0.33705	0.35325						MAP4K1							2.6088	0.33705	0.35822
TGM1				-4.1941	0.059279	0.35325						MAPK1							1.444	0.33705	0.35822
THBS1				-2.7361	0.059255	0.35325						MASP2							2.4891	0.33705	0.35822
THBS4				-2.5671	0.33705	0.35325						MCM6							1.2421	0.33705	0.35822
THRA				2.5493	0.33705	0.35325						ME2							1.9937	0.33705	0.35822
TKT				2.2527	0.33705	0.35325						MED27							2.7066	0.33705	0.35822
TLR1				1.6279	0.33705	0.35325						MEF2A							0.44634	0.33705	0.35822
Tlr13				-4.0335	0.16943	0.35325						METAP1D							1.6211	0.33705	0.35822
TLR2				1.9265	0.33705	0.35325						MPP7							2.3317	0.33705	0.35822
TM4SF4				2.1551	0.33705	0.35325						MPST							1.8473	0.33705	0.35822
TMC2				-3.7465	0.11122	0.35325						MRPL1							1.7449	0.33705	0.35822
TMED3				2.6758	0.33705	0.35325						MRVI1							2.5547	0.33705	0.35822
TMEM132D				-2.1574	0.33705	0.35325						MT-CO2							2.7678	0.33705	0.35822
TMEM237				-1.9752	0.33705	0.35325						MT-CO3							1.9645	0.33705	0.35822
TMEM65				-2.1968	0.33705	0.35325						MTERFD2							2.9508	0.33705	0.35822
TMTC3				-2.7816	0.33705	0.35325						MTHFD1							1.1556	0.33705	0.35822
TNFAIP2				2.3276	0.33705	0.35325						MTM1							1.6745	0.33705	0.35822
TNFRSF1A				-1.8209	0.33705	0.35325						MUSTN1							1.6713	0.33705	0.35822
TNN				4.3432	2.9331e-06	0.0019828						MYBPC1							3.3211	0.33705	0.35822
TNNI1				0.88364	0.65296	0.6698						MYBPC3							1.0684	0.33705	0.35822
TNNI2				2.3129	0.33705	0.35325						MYCL							1.2466	0.33705	0.35822
TNNT2				2.6242	0.33705	0.35325						MYO5A							1.8646	0.33705	0.35822
TNRC18				-3.7663	0.0075631	0.35325						MYT1							1.8386	0.33705	0.35822
TPI1				1.9292	0.33705	0.35325						NARS							0.84206	0.33705	0.35822
TPO				2.6416	0.19288	0.35325						NBEAL1							1.6547	0.33705	0.35822
TRAPPC9				3.0949	0.33705	0.35325						NCBP1							1.7697	0.33705	0.35822
TRIM14				3.0768	0.15043	0.35325						ND2							2.0223	0.33705	0.35822
TRIM25				-5.1912	0.33705	0.35325						NDUFA10							1.8818	0.33705	0.35822
TRIM35				0.088128	0.95588	0.95872						NEFM							1.6973	0.33705	0.35822
TRIM77				-2.0068	0.33705	0.35325						NELFB							2.0804	0.33705	0.35822
TRMT61B				-1.9699	0.33705	0.35325						NEU4							1.812	0.33705	0.35822
TRNT1				1.8502	0.33705	0.35325						NEURL							3.3419	0.33705	0.35822
Trpc2				-3.8314	0.00087529	0.098616						NOG							1.5371	0.33705	0.35822
TRPC6				-1.8238	0.33705	0.35325						NOP58							1.9618	0.33705	0.35822
TRPM4				3.2206	0.1568	0.35325						NPAS4							1.1175	0.33705	0.35822
TSEN34				-2.0402	0.33705	0.35325						NSF							2.3317	0.33705	0.35822
TSPAN17				-1.8959	0.33705	0.35325						NSUN4							1.3196	0.33705	0.35822
TTC22				2.5498	0.24365	0.35325						NSUN7							0.84788	0.33705	0.35822
TTF1				-3.7287	0.33705	0.35325						NUDT12							3.1312	0.33705	0.35822
TTI2				3.4025	0.33705	0.35325						NYX							3.2348	0.33705	0.35822
TTLL4				-3.348	0.027319	0.35325						OGFOD1							1.3154	0.33705	0.35822
TTN				-0.2022	0.70614	0.7189						OPTN							3.1666	0.33705	0.35822
TUT1				-2.0146	0.33705	0.35325						OR10A6							2.1621	0.33705	0.35822
UBC				-2.5373	0.18123	0.35325						OSBPL3							2.5241	0.33705	0.35822
UBE2O				1.3932	0.33705	0.35325						oxalate decarboxylase							2.8956	0.33705	0.35822
UBL7				-3.8714	0.33705	0.35325						PA2G4							2.5547	0.33705	0.35822
UBQLN4				-2.4928	0.33705	0.35325						PAFAH1B2							1.5479	0.33705	0.35822
UBXN1				2.9386	0.33705	0.35325						PAOX							2.721	0.33705	0.35822
UFSP2				3.0467	0.14791	0.35325						PAPD7							1.9099	0.33705	0.35822
UGGT2				-2.4684	0.33705	0.35325						PAPLN							2.2593	0.33705	0.35822
UGT5B4				1.3487	0.33705	0.35325						PARD3							2.3317	0.33705	0.35822
UGT8				-4.1668	0.066029	0.35325						PCDH11X							1.6876	0.33705	0.35822
UHRF1BP1				-2.9248	0.33705	0.35325						PCDH2G13							1.8818	0.33705	0.35822
UHRF1BP1L				2.5155	0.14859	0.35325						PCDHA2							2.6986	0.33705	0.35822
UMOD				2.5222	0.33705	0.35325						PCDHGA11							2.9908	0.33705	0.35822
USF2				-3.2011	0.33705	0.35325						PDE6B							1.6745	0.33705	0.35822
USP46				2.2126	0.33705	0.35325						PDHA1							1.4325	0.33705	0.35822
USP48				0.48237	0.69723	0.7109						PER1							2.0172	0.33705	0.35822
USP5				-2.6693	0.33705	0.35325						PHRF1							1.2684	0.33705	0.35822
USP7				2.1598	0.33705	0.35325						PIH1D2							1.7819	0.33705	0.35822
UTRN				3.915	0.021399	0.35325						PIH1D3							2.8265	0.33705	0.35822
VANGL2				-2.1409	0.33705	0.35325						PIP5K1C							2.2328	0.33705	0.35822
VAV3				1.932	0.33705	0.35325						PITPNC1							3.1666	0.33705	0.35822
VCPIP1				-3.3725	0.33705	0.35325						PLA2G15							2.7002	0.33705	0.35822
VGA				-2.6019	0.33705	0.35325						PLCG1							0.75175	0.33705	0.35822
VPS13C				-2.8867	0.057532	0.35325						PLD2							0.78855	0.33705	0.35822
VRK1				-3.1192	0.33705	0.35325						PLDN							3.2893	0.33705	0.35822
VRK3				-4.3049	0.0059892	0.35325						PLRG1							2.5759	0.33705	0.35822
VTG4				-4.7253	0.093658	0.35325						PLXDC1							2.8206	0.33705	0.35822
VWF				3.7844	0.054863	0.35325						POFUT1							2.1761	0.33705	0.35822
WDR26				1.8209	0.33705	0.35325						POLG							0.90487	0.33705	0.35822
WDR27				2.6873	0.33705	0.35325						POLQ							2.1146	0.33705	0.35822
WDR43				-3.5771	0.064469	0.35325						PPEF1							2.1738	0.33705	0.35822
WEE1				2.9193	0.33705	0.35325						PPP1R14A							2.1738	0.33705	0.35822
XKR9				2.1194	0.33705	0.35325						PPP2R2B							2.0094	0.33705	0.35822
YAF2				-1.812	0.33705	0.35325						PPP3CA							2.0068	0.33705	0.35822
YTHDC2				2.6747	0.15693	0.35325						PPTC7							2.3192	0.33705	0.35822
YTHDF1				-2.2571	0.33705	0.35325						PRDX6							2.4816	0.33705	0.35822
ZDHHC18				1.519	0.33705	0.35325						PRKG2							2.3171	0.33705	0.35822
ZFHX4				-3.3456	0.17761	0.35325						PRMT5							3.6968	0.33705	0.35822
ZHX2				1.2943	0.33705	0.35325						PRSS16							2.1504	0.33705	0.35822
ZNF106				2.1433	0.33705	0.35325						PRSS37							2.5204	0.33705	0.35822
ZNF337				-2.3296	0.33705	0.35325						PSMB10							3.4701	0.33705	0.35822
ZNF608				2.2874	0.33705	0.35325						PSME3							1.5762	0.33705	0.35822
ZNF71				-2.3296	0.33705	0.35325						PTGIS							1.508	0.33705	0.35822
ZP1				-3.3704	0.059564	0.35325						PTGS2							2.5898	0.33705	0.35822
ZXDC				-3.4972	0.022068	0.35325						PXDN							1.4247	0.33705	0.35822
ZZEF1				-4.6995	0.011286	0.35325						QSOX2							2.1784	0.33705	0.35822
FAM65A							-4.4943	5.2893e-05	0.044747			RAB11FIP1							2.9961	0.33705	0.35822
LDLR							-4.7266	0.00011063	0.046796			RAPGEF6							1.6279	0.33705	0.35822
ACACA							-3.462	0.00026449	0.074587			RASIP1							2.0779	0.33705	0.35822
CDHR1							-2.5521	0.00085482	0.1481			RASSF1							1.4286	0.33705	0.35822
Trpc2							-3.8314	0.00087529	0.1481			RBM26							1.4593	0.33705	0.35822
DDHD2							-4.3051	0.0021094	0.29743			RBM5							1.4669	0.33705	0.35822
VRK3							-4.3049	0.0059892	0.35822			RNF123							2.7336	0.33705	0.35822
TNRC18							-3.7663	0.0075631	0.35822			ROCK1							1.6481	0.33705	0.35822
DNAH9							-3.7313	0.0076938	0.35822			RPE65							1.307	0.33705	0.35822
ANKRD12							-4.726	0.0080091	0.35822			RPLP0							2.1218	0.33705	0.35822
DCHS1							-4.4315	0.012028	0.35822			SCUBE3							1.7292	0.33705	0.35822
DSP							-3.7592	0.013876	0.35822			SELT							1.9832	0.33705	0.35822
SSPO							-4.6815	0.019047	0.35822			SEMA3F							1.5832	0.33705	0.35822
ANKRD11							-4.649	0.019094	0.35822			SENP3							1.6713	0.33705	0.35822
ZZEF1							-3.0022	0.022055	0.35822			SGK1							2.1784	0.33705	0.35822
ZXDC							-3.4972	0.022068	0.35822			SGK2							1.4969	0.33705	0.35822
EIF3D							-3.7882	0.022116	0.35822			SGPL1							1.803	0.33705	0.35822
IP6K2							-4.0078	0.022164	0.35822			SLC25A12							2.3888	0.33705	0.35822
RASAL2							-4.1677	0.022768	0.35822			SLC30A9							2.7755	0.33705	0.35822
MR1							3.1346	0.022819	0.35822			SLC34A2							2.9816	0.33705	0.35822
PIEZO2							-3.4972	0.023939	0.35822			SLC35D3							2.2013	0.33705	0.35822
RUSC2							-3.7064	0.024198	0.35822			SLC41A2							2.7663	0.33705	0.35822
FKBP9							-3.5331	0.026674	0.35822			SLC9A8							2.7709	0.33705	0.35822
TTLL4							-3.348	0.027319	0.35822			SLIT3							2.1922	0.33705	0.35822
TFR2							-4.1992	0.034057	0.35822			SMYD2							2.7816	0.33705	0.35822
PRKAA2							-3.8025	0.038108	0.35822			SND1							2.2306	0.33705	0.35822
LAMA5							-4.7585	0.038138	0.35822			SNX27							1.1078	0.33705	0.35822
DCHS2							-4.8559	0.03985	0.35822			SNX29							2.0172	0.33705	0.35822
PCNT							-3.9991	0.040691	0.35822			SPAG5							2.3338	0.33705	0.35822
PCDHAC2							-2.1991	0.041358	0.35822			ST18							2.8528	0.33705	0.35822
PCDHGA12							-3.424	0.042799	0.35822			STAB1							1.5153	0.33705	0.35822
GNAI2							-3.9991	0.051026	0.35822			STAC							1.9237	0.33705	0.35822
CDC42BPB							-4.314	0.055231	0.35822			STAMBPL1							1.604	0.33705	0.35822
SNX11							-2.4902	0.056633	0.35822			STK40							1.1742	0.33705	0.35822
PKD1L1							-4.1204	0.05787	0.35822			STXBP5							1.5514	0.33705	0.35822
ZP1							-3.3704	0.059564	0.35822			SUCLA2							1.9858	0.33705	0.35822
554876863							-3.8364	0.060728	0.35822			SUN2							2.1598	0.33705	0.35822
PCDH10							3.1186	0.061399	0.35822			SVIL							2.3605	0.33705	0.35822
ARHGEF28							2.6834	0.061493	0.35822			SYNE3							1.328	0.33705	0.35822
DBF4B							-3.9429	0.062059	0.35822			TAF9							1.3196	0.33705	0.35822
FER1L6							-3.9681	0.062369	0.35822			TAOK2							0.57832	0.33705	0.35822
WDR43							-3.5771	0.064469	0.35822			TBC1D5							2.1645	0.33705	0.35822
BAZ2A							-3.3731	0.066061	0.35822			TCF12							1.8297	0.33705	0.35822
ABCB1							-3.1684	0.067173	0.35822			TECR							0.82444	0.33705	0.35822
IGF2R							3.5353	0.072948	0.35822			TENM3							2.828	0.33705	0.35822
LPIN2							3.2975	0.073126	0.35822			TFRC							2.3908	0.33705	0.35822
FAM65B							-3.9203	0.073223	0.35822			TLR9							2.2059	0.33705	0.35822
SRCAP							-3.1973	0.076581	0.35822			TMC3							2.1784	0.33705	0.35822
TGM1							-3.0718	0.078617	0.35822			TMEM178A							1.6313	0.33705	0.35822
RPS15							-4.5125	0.080603	0.35822			TMEM180							1.9015	0.33705	0.35822
PLEC							3.4469	0.082034	0.35822			TMEM194A							2.1457	0.33705	0.35822
CPT1B							-3.7075	0.082644	0.35822			TMEM62							1.1029	0.33705	0.35822
PRRC2B							-2.3577	0.085071	0.35822			TOMM70A							2.2593	0.33705	0.35822
NPTX1							-2.4098	0.085776	0.35822			TRMT10A							1.809	0.33705	0.35822
PLCB3							-3.2711	0.087707	0.35822			TRPC5							2.4816	0.33705	0.35822
MMP17							3.3507	0.089406	0.35822			TRPM1							1.6481	0.33705	0.35822
HK1							-4.0555	0.09152	0.35822			TSHR							2.7477	0.33705	0.35822
VTG4							-4.7253	0.093658	0.35822			TTC26							2.911	0.33705	0.35822
PCDH7							-3.2823	0.097396	0.35822			TTLL5							2.3213	0.33705	0.35822
IRS2							-3.0484	0.098794	0.35822			TTLL9							2.7617	0.33705	0.35822
PRKCB							-3.5745	0.10068	0.35822			TYMP							1.8732	0.33705	0.35822
MGAM							3.4679	0.10357	0.35822			TYSND1							2.5898	0.33705	0.35822
OGDH							-2.6987	0.10529	0.35822			UBA3							1.8732	0.33705	0.35822
ARHGEF4							-2.3057	0.10667	0.35822			UBR1							2.4984	0.33705	0.35822
TAF1							-3.5144	0.10725	0.35822			UBR3							0.71398	0.33705	0.35822
GVINP1							3.2996	0.10726	0.35822			UBTF							2.2981	0.33705	0.35822
BCAS3							-2.8514	0.10916	0.35822			UCHL1							2.6105	0.33705	0.35822
FTSJ1							-3.8137	0.11342	0.35822			UGT1A1							2.5864	0.33705	0.35822
LARGE							-3.5398	0.11541	0.35822			UNC13A							1.4325	0.33705	0.35822
CTNNB1							-3.6194	0.11948	0.35822			UNC13B							2.3002	0.33705	0.35822
CP							-3.3694	0.12725	0.35822			USP16							0.90487	0.33705	0.35822
MPDZ							-4.0828	0.12908	0.35822			USP28							1.9511	0.33705	0.35822
NR3C1							-3.9573	0.13096	0.35822			VCAN							2.3808	0.33705	0.35822
PKD1							-4.0233	0.13241	0.35822			VIPR1							2.1122	0.33705	0.35822
IRGC							-3.1211	0.13533	0.35822			VPS52							2.0704	0.33705	0.35822
MT-CYB							1.2291	0.14597	0.35822			VWA8							1.4286	0.33705	0.35822
RNH1							2.91	0.14731	0.35822			WDR3							2.4928	0.33705	0.35822
PARP4							-3.4166	0.14732	0.35822			WDR35							2.8543	0.33705	0.35822
VPS54							-2.4658	0.14733	0.35822			WDR82							2.148	0.33705	0.35822
ITGB1							2.6399	0.14735	0.35822			WDR83							2.183	0.33705	0.35822
HEPACAM							-2.8299	0.14741	0.35822			WNK3							1.932	0.33705	0.35822
DYSF							3.5012	0.14751	0.35822			ZC3H8							3.1897	0.33705	0.35822
HLA-A							3.0276	0.14757	0.35822			ZDHHC11							2.6343	0.33705	0.35822
ACP5							3.583	0.14758	0.35822			ZGPAT							2.6954	0.33705	0.35822
SEC61B							-3.2528	0.14773	0.35822			ZIC1							1.7324	0.33705	0.35822
POMK							-3.4126	0.14793	0.35822			ZMIZ2							3.6887	0.33705	0.35822
RDH12							3.094	0.14802	0.35822			ZMYND17							2.3727	0.33705	0.35822
FBN2							2.5355	0.1486	0.35822			ZNF292							3.6392	0.33705	0.35822
NCKAP1L							-5.0424	0.14877	0.35822			ZNF521							1.797	0.33705	0.35822
DNAH7							3.0965	0.14886	0.35822			ZNF567							2.1433	0.33705	0.35822
FMO5							-2.6196	0.14896	0.35822			ZNF638							1.307	0.33705	0.35822
Q4RE92							2.1974	0.14899	0.35822			ZRANB1							2.1598	0.33705	0.35822
GNL2							-2.6615	0.14926	0.35822
RYR1							2.469	0.14959	0.35822
LOX							3.5123	0.14972	0.35822
NES							3.175	0.15008	0.35822
TNNI1	-0.15948	0.92467	0.92584										down	31		down	27		down	30
HLA-B	-0.074182	0.96338	0.96338										up	57		up	11		up	1
CLTC							-2.6059	0.15126	0.35822
C10orf2							-3.5592	0.15181	0.35822
KIF21B							1.8684	0.15231	0.35822
VPS13D							2.2966	0.15254	0.35822
PALLD							3.2048	0.15275	0.35822
SACS							2.3854	0.1529	0.35822
JAG1							1.9051	0.1551	0.35822
TXNDC16							3.0505	0.15646	0.35822
M4AGV7							2.9471	0.15774	0.35822
GIMAP7							-3.2961	0.1595	0.35822
BRINP3							-3.2757	0.15961	0.35822
MAP1B							-2.5445	0.15988	0.35822
UGT8							-2.0282	0.16001	0.35822
NRAP							4.026	0.16008	0.35822
FN1							-2.5445	0.1609	0.35822
FAM89A							-5.5413	0.1626	0.35822
FASN							-3.094	0.1626	0.35822
PLEKHA6							-3.1866	0.1627	0.35822
ARHGAP12							-4.135	0.16447	0.35822
GADD45A							-3.6063	0.16447	0.35822
PAPPA2							2.0712	0.1657	0.35822
WDR60							-2.5373	0.1664	0.35822
LCT							3.0965	0.16785	0.35822
GUCY2C							2.1698	0.16796	0.35822
CASR							3.3035	0.16926	0.35822
Tlr13							-4.0335	0.16943	0.35822
STAT3							2.7987	0.1708	0.35822
LAMB1							-1.6133	0.1711	0.35822
554806901							-3.7771	0.17188	0.35822
SKAP1							-2.9659	0.172	0.35822
TTN							-1.1301	0.17218	0.35822
DNAH11							2.8225	0.17508	0.35822
MAP2K4							-4.9601	0.17513	0.35822
MON1A							-2.51	0.17541	0.35822
ACCS							-2.186	0.17572	0.35822
ZFHX4							-3.3456	0.17761	0.35822
CD38							-3.1243	0.1784	0.35822
PFAS							-3.3151	0.17895	0.35822
ABCA1							2.3733	0.17969	0.35822
ESYT1							3.2832	0.18135	0.35822
SLC26A6							2.1581	0.18215	0.35822
LAMA2							2.8862	0.18267	0.35822
STIM1							2.9044	0.1839	0.35822
ADA							-2.8121	0.18536	0.35822
BTK							-3.3799	0.18703	0.35822
UBR5							2.8218	0.1878	0.35822
NBAS							-4.338	0.19013	0.35822
SLC6A16							3.6962	0.19273	0.35822
MROH1							2.8648	0.19656	0.35822
RHOT1							-3.8317	0.20036	0.35822
NCOR1							2.7957	0.20117	0.35822
INO80							-2.8032	0.20134	0.35822
MAP3K2							-4.2434	0.20143	0.35822
ITGA6							2.4519	0.20216	0.35822
HMCN1							1.976	0.20273	0.35822
ABCC12							-2.303	0.20747	0.35822
ASAP1							3.1552	0.20854	0.35822
SORL1							2.5676	0.21019	0.35822
GLT8D2							2.5694	0.21167	0.35822
SATB2							-3.5049	0.21655	0.35822
KATNB1							-2.2838	0.21832	0.35822
CCDC108							-2.3509	0.2185	0.35822
ABCC1							3.0891	0.21885	0.35822
IL16							2.9673	0.21919	0.35822
LAMC2							-3.6405	0.22029	0.35822
ATP1B3							-3.3768	0.22106	0.35822
TMCC1							-3.3833	0.22118	0.35822
TAF7L							-2.5118	0.22781	0.35822
NRXN3							2.2643	0.23015	0.35822
KBTBD12							-2.5746	0.23732	0.35822
PIK3CG							2.1153	0.23764	0.35822
ITGA2							-4.4158	0.2404	0.35822
TMC2							-1.8063	0.24056	0.35822
USH2A							-2.3794	0.24222	0.35822
UBA6							-4.403	0.24246	0.35822
LRRC32							2.5799	0.24362	0.35822
TGM2							3.4938	0.24747	0.35822
RYR3							2.7294	0.25065	0.35822
CLNS1A							3.3391	0.25644	0.35822
ATM							2.1165	0.2607	0.35822
PCDH12							-4.3595	0.26074	0.35822
GUCY1A3							-4.8782	0.26671	0.35822
DGKI							-2.8225	0.27	0.35822
EMR1							-4.0962	0.27086	0.35822
IGHG1							-3.6759	0.27199	0.35822
RNF213							-1.7589	0.27299	0.35822
ADCY3							-1.5214	0.2757	0.35822
AP1S2							3.2048	0.28258	0.35822
MRPL24							-2.241	0.2854	0.35822
CIC							-4.0235	0.28579	0.35822
SNX24							-5.0911	0.28897	0.35822
RPN1							-2.6374	0.30312	0.35822
GALNT8							-2.9507	0.30429	0.35822
KIAAO232							-4.9442	0.30821	0.35822
LRP1							-3.9677	0.31025	0.35822
GINS1							-3.2929	0.31763	0.35822
SLC5A7							-3.2565	0.32798	0.35822
VTG							1.5423	0.33283	0.35822
PFKM							-2.3941	0.33699	0.35822
LGALS4							-5.0212	0.33705	0.35822
HIP1							-4.9985	0.33705	0.35822
KIAA1598							-4.9519	0.33705	0.35822
PRAM1							-4.7798	0.33705	0.35822
TERT							-4.4615	0.33705	0.35822
TXN							-4.1792	0.33705	0.35822
SEMA6B							-4.0775	0.33705	0.35822
SLITRK1							-4.0206	0.33705	0.35822
PROC							-3.9881	0.33705	0.35822
GPR116							3.8997	0.33705	0.35822
RBPMS							-3.8997	0.33705	0.35822
HPS6							3.8425	0.33705	0.35822
TDP1							-3.8056	0.33705	0.35822
RND3							-3.7287	0.33705	0.35822
PRMT5							3.6968	0.33705	0.35822
ZMIZ2							3.6887	0.33705	0.35822
OPN4							-3.6392	0.33705	0.35822
ZNF292							3.6392	0.33705	0.35822
ADAMTS1							-3.6138	0.33705	0.35822
GMDS							-3.5438	0.33705	0.35822
POC1A							-3.5257	0.33705	0.35822
ENO3							-3.3926	0.33705	0.35822
MPP4							-3.3826	0.33705	0.35822
HBB							-3.3624	0.33705	0.35822
EPPK1							3.3419	0.33705	0.35822
NEURL							3.3419	0.33705	0.35822
CLDN5							3.3315	0.33705	0.35822
C19orf67							3.3211	0.33705	0.35822
Cyp2j6							-3.3211	0.33705	0.35822
MYBPC1							3.3211	0.33705	0.35822
FREM1							3.3106	0.33705	0.35822
CA3							-3.3	0.33705	0.35822
CBX3							3.3	0.33705	0.35822
FICD							-3.3	0.33705	0.35822
PLDN							3.2893	0.33705	0.35822
RAB26							-3.2893	0.33705	0.35822
RNF34							-3.2569	0.33705	0.35822
HNRNPK							-3.2348	0.33705	0.35822
NYX							3.2348	0.33705	0.35822
GRIA2							3.2237	0.33705	0.35822
GOLIM4							-3.2011	0.33705	0.35822
USF2							-3.2011	0.33705	0.35822
ZC3H8							3.1897	0.33705	0.35822
ARHGAP28							3.1782	0.33705	0.35822
COQ6							3.1312	0.33705	0.35822
NUDT12							3.1312	0.33705	0.35822
ESRRB							3.1192	0.33705	0.35822
FUCA1							-3.1192	0.33705	0.35822
RBM25							-3.1192	0.33705	0.35822
TRIM14							3.1071	0.33705	0.35822
CLEC4E							3.0826	0.33705	0.35822
CROT							-3.0577	0.33705	0.35822
LRRC10							3.0577	0.33705	0.35822
ANO5							3.0451	0.33705	0.35822
HMX3							3.0451	0.33705	0.35822
CLPTM1L							-3.0323	0.33705	0.35822
H2T6P5							-3.0323	0.33705	0.35822
GSAP							-3.0195	0.33705	0.35822
RAB11FIP1							2.9961	0.33705	0.35822
ITIH3							-2.9934	0.33705	0.35822
PCDHGA11							2.9908	0.33705	0.35822
PGM1							-2.9869	0.33705	0.35822
SLC34A2							2.9816	0.33705	0.35822
POLA1							-2.9789	0.33705	0.35822
HBA1							-2.9589	0.33705	0.35822
MTERFD2							2.9508	0.33705	0.35822
H2MCS2							2.9426	0.33705	0.35822
EPHA4							-2.9386	0.33705	0.35822
UHRF1BP1							-2.9248	0.33705	0.35822
ASAP2							2.9179	0.33705	0.35822
WARS							-2.8984	0.33705	0.35822
oxalate decarboxylase							2.8956	0.33705	0.35822
ENGASE							2.89	0.33705	0.35822
ITSN1							2.8744	0.33705	0.35822
KIAA1147							2.8744	0.33705	0.35822
CYP19							2.8715	0.33705	0.35822
G3P712							-2.8658	0.33705	0.35822
BMP10							-2.8572	0.33705	0.35822
GPR30							2.8572	0.33705	0.35822
ST18							2.8528	0.33705	0.35822
C5orf24							2.8441	0.33705	0.35822
TENM3							2.828	0.33705	0.35822
PIH1D3							2.8265	0.33705	0.35822
LOC81691							2.8206	0.33705	0.35822
PLXDC1							2.8206	0.33705	0.35822
SAT2							-2.8161	0.33705	0.35822
ABCC5							-2.8147	0.33705	0.35822
F1QBI8							2.7861	0.33705	0.35822
SMYD2							2.7816	0.33705	0.35822
FAM217B							2.78	0.33705	0.35822
TPTE2							-2.78	0.33705	0.35822
SLC30A9							2.7755	0.33705	0.35822
SLC41A2							2.7663	0.33705	0.35822
KAT7							2.7647	0.33705	0.35822
TTLL9							2.7617	0.33705	0.35822
ZC3H14							-2.7586	0.33705	0.35822
KLF6							2.7508	0.33705	0.35822
TLR2							2.7477	0.33705	0.35822
TSHR							2.7477	0.33705	0.35822
ARFGEF2							2.7415	0.33705	0.35822
ESYT2							2.7383	0.33705	0.35822
FAT2							2.7352	0.33705	0.35822
RNF123							2.7336	0.33705	0.35822
BUB1							-2.732	0.33705	0.35822
PAOX							2.721	0.33705	0.35822
MED27							2.7066	0.33705	0.35822
ISG20L2							2.7002	0.33705	0.35822
PLA2G15							2.7002	0.33705	0.35822
PCDHA2							2.6986	0.33705	0.35822
MAST3							-2.6954	0.33705	0.35822
ZGPAT							2.6954	0.33705	0.35822
DAG1							-2.6873	0.33705	0.35822
GULP1							2.6775	0.33705	0.35822
ESRRG							2.6693	0.33705	0.35822
EIF5							2.6676	0.33705	0.35822
FAM150A							-2.6676	0.33705	0.35822
APPBP2							2.6594	0.33705	0.35822
DYNLRB2							2.6577	0.33705	0.35822
SEC14L2							-2.6511	0.33705	0.35822
ZDHHC11							2.6343	0.33705	0.35822
EEPD1							2.6208	0.33705	0.35822
GLDN							2.6157	0.33705	0.35822
ITGA3							2.6123	0.33705	0.35822
UCHL1							2.6105	0.33705	0.35822
MAP4K1							2.6088	0.33705	0.35822
ATRNL1							2.6019	0.33705	0.35822
HIVEP2							2.595	0.33705	0.35822
PTGS2							2.5898	0.33705	0.35822
TYSND1							2.5898	0.33705	0.35822
UGT1A1							2.5864	0.33705	0.35822
CASP10							2.5811	0.33705	0.35822
EGFL6							2.5759	0.33705	0.35822
PLRG1							2.5759	0.33705	0.35822
DHODH							2.5706	0.33705	0.35822
CNGA3							2.5688	0.33705	0.35822
LDLRAP1							2.5547	0.33705	0.35822
MRVI1							2.5547	0.33705	0.35822
PA2G4							2.5547	0.33705	0.35822
CBLN1							2.5475	0.33705	0.35822
APOB							2.5439	0.33705	0.35822
FBN1							2.5367	0.33705	0.35822
ADAM10							-2.5331	0.33705	0.35822
CDC42							2.5313	0.33705	0.35822
REXO1							-2.5259	0.33705	0.35822
OSBPL3							2.5241	0.33705	0.35822
PRSS37							2.5204	0.33705	0.35822
F1QMK1							2.5168	0.33705	0.35822
ESR2							2.5058	0.33705	0.35822
HSPBP1							-2.5039	0.33705	0.35822
RPS23							-2.5002	0.33705	0.35822
UBR1							2.4984	0.33705	0.35822
ATF3							2.4965	0.33705	0.35822
UBQLN4							-2.4928	0.33705	0.35822
WDR3							2.4928	0.33705	0.35822
IDH2							2.4909	0.33705	0.35822
KCNK3							-2.4909	0.33705	0.35822
MASP2							2.4891	0.33705	0.35822
HDAC2							2.4835	0.33705	0.35822
PRDX6							2.4816	0.33705	0.35822
TRPC5							2.4816	0.33705	0.35822
AARHGAP35							2.4684	0.33705	0.35822
KCNG4							-2.4609	0.33705	0.35822
CCDC134							2.4513	0.33705	0.35822
ADCY8							2.4456	0.33705	0.35822
SLC1A7							-2.4456	0.33705	0.35822
KCNJ10							2.4359	0.33705	0.35822
KIAA0247							-2.4282	0.33705	0.35822
ATG2B							2.4262	0.33705	0.35822
ANXA6							2.4204	0.33705	0.35822
CASC1							2.4165	0.33705	0.35822
POU4F1							-2.4126	0.33705	0.35822
SERPINB1							2.4066	0.33705	0.35822
G3PJM4							2.4047	0.33705	0.35822
IRF3							2.3987	0.33705	0.35822
RCBTB2							-2.3948	0.33705	0.35822
AURKA							2.3928	0.33705	0.35822
ANPEP							2.3908	0.33705	0.35822
TFRC							2.3908	0.33705	0.35822
CTLA4							2.3888	0.33705	0.35822
SLC25A12							2.3888	0.33705	0.35822
CPNE5							2.3828	0.33705	0.35822
VCAN							2.3808	0.33705	0.35822
LCP1							2.3788	0.33705	0.35822
DBF4							-2.3747	0.33705	0.35822
EXOC6B							2.3747	0.33705	0.35822
ZMYND17							2.3727	0.33705	0.35822
ATP2C1							2.3626	0.33705	0.35822
SVIL							2.3605	0.33705	0.35822
DEAF1							2.3503	0.33705	0.35822
GPATCH1							2.3503	0.33705	0.35822
ADAMTSL2							2.3421	0.33705	0.35822
TG							-2.34	0.33705	0.35822
TNNI1							-2.34	0.33705	0.35822
GPR56							-2.338	0.33705	0.35822
SPAG5							2.3338	0.33705	0.35822
DNAJC16							2.3317	0.33705	0.35822
MPP7							2.3317	0.33705	0.35822
NSF							2.3317	0.33705	0.35822
PARD3							2.3317	0.33705	0.35822
ZNF337							-2.3296	0.33705	0.35822
ZNF71							-2.3296	0.33705	0.35822
BIRC6							2.3276	0.33705	0.35822
TAB1							-2.3255	0.33705	0.35822
TTLL5							2.3213	0.33705	0.35822
PPTC7							2.3192	0.33705	0.35822
PRKG2							2.3171	0.33705	0.35822
CHRFAM7A							2.3129	0.33705	0.35822
UBTF							2.2981	0.33705	0.35822
FOXRED2							-2.296	0.33705	0.35822
CADPS2							2.2917	0.33705	0.35822
HSPA1A							2.2853	0.33705	0.35822
JAKMIP2							2.2745	0.33705	0.35822
CDH4							2.2723	0.33705	0.35822
LOC102083174							2.2636	0.33705	0.35822
CCDC32							2.2593	0.33705	0.35822
GNAL							2.2593	0.33705	0.35822
PAPLN							2.2593	0.33705	0.35822
TOMM70A							2.2593	0.33705	0.35822
YTHDF1							-2.2571	0.33705	0.35822
EEF2							2.2527	0.33705	0.35822
CXCR1							2.2439	0.33705	0.35822
HKDC1							2.2373	0.33705	0.35822
PIP5K1C							2.2328	0.33705	0.35822
DDX52							-2.2306	0.33705	0.35822
SND1							2.2306	0.33705	0.35822
CEP57L1							-2.2239	0.33705	0.35822
IQSEC1							2.2149	0.33705	0.35822
DNAH8							2.2104	0.33705	0.35822
CHST6							-2.2059	0.33705	0.35822
TLR9							2.2059	0.33705	0.35822
TYK2							2.2059	0.33705	0.35822
COL5A3							2.2036	0.33705	0.35822
DNAJB12							2.2013	0.33705	0.35822
SLC35D3							2.2013	0.33705	0.35822
SLIT3							2.1922	0.33705	0.35822
EXOC3L2							2.1876	0.33705	0.35822
GIT2							2.183	0.33705	0.35822
WDR83							2.183	0.33705	0.35822
CYP2J2							-2.1784	0.33705	0.35822
QSOX2							2.1784	0.33705	0.35822
SGK1							2.1784	0.33705	0.35822
TMC3							2.1784	0.33705	0.35822
ERP44							-2.1761	0.33705	0.35822
HDAC5							-2.1761	0.33705	0.35822
POFUT1							2.1761	0.33705	0.35822
PPEF1							2.1738	0.33705	0.35822
PPP1R14A							2.1738	0.33705	0.35822
GLCCI1							2.1714	0.33705	0.35822
DNAH12							2.1645	0.33705	0.35822
TBC1D5							2.1645	0.33705	0.35822
CCDC88C							-2.1621	0.33705	0.35822
OR10A6							2.1621	0.33705	0.35822
SUN2							2.1598	0.33705	0.35822
ZRANB1							2.1598	0.33705	0.35822
CDH15							-2.1551	0.33705	0.35822
PAQR5							-2.1527	0.33705	0.35822
PRSS16							2.1504	0.33705	0.35822
IL1B							2.148	0.33705	0.35822
WDR82							2.148	0.33705	0.35822
TMEM194A							2.1457	0.33705	0.35822
SCAMP1							-2.1433	0.33705	0.35822
ZNF567							2.1433	0.33705	0.35822
ARMC1							-2.1385	0.33705	0.35822
B3GNT2							-2.1314	0.33705	0.35822
TBCD							-2.1266	0.33705	0.35822
ARR3							-2.1218	0.33705	0.35822
RPLP0							2.1218	0.33705	0.35822
NMT2							-2.1146	0.33705	0.35822
POLQ							2.1146	0.33705	0.35822
VIPR1							2.1122	0.33705	0.35822
FRAS1							2.1073	0.33705	0.35822
FBXW8							-2.1	0.33705	0.35822
GSTT1							2.0976	0.33705	0.35822
AKAP9							2.0828	0.33705	0.35822
H2MYK0							-2.0828	0.33705	0.35822
SEC62							-2.0828	0.33705	0.35822
NELFB							2.0804	0.33705	0.35822
RASIP1							2.0779	0.33705	0.35822
FYCO1							-2.0754	0.33705	0.35822
VPS52							2.0704	0.33705	0.35822
PPM1H							2.0629	0.33705	0.35822
MAP3K9							2.0604	0.33705	0.35822
MAT2A							-2.0604	0.33705	0.35822
GLRA4							2.0579	0.33705	0.35822
GLUD1							-2.0579	0.33705	0.35822
GRK5							-2.0554	0.33705	0.35822
DUS4L							-2.0504	0.33705	0.35822
BTBD3							-2.0478	0.33705	0.35822
MLXIP							-2.0453	0.33705	0.35822
TTK							-2.0453	0.33705	0.35822
C1QL3							2.0428	0.33705	0.35822
GLB1L2							2.0428	0.33705	0.35822
ACAN							2.0402	0.33705	0.35822
MPL							2.0377	0.33705	0.35822
TANGO2							2.0377	0.33705	0.35822
AEBP1							2.0326	0.33705	0.35822
SERHL							-2.03	0.33705	0.35822
CLDN12							2.0223	0.33705	0.35822
COG1							2.0223	0.33705	0.35822
ND2							2.0223	0.33705	0.35822
ATP2B3							-2.0172	0.33705	0.35822
PER1							2.0172	0.33705	0.35822
SNX29							2.0172	0.33705	0.35822
ALDH1L2							2.0146	0.33705	0.35822
CYTL1							2.0146	0.33705	0.35822
TUT1							-2.0146	0.33705	0.35822
ARAP1							2.012	0.33705	0.35822
ACO1							2.0094	0.33705	0.35822
DOCK10							2.0094	0.33705	0.35822
PPP2R2B							2.0094	0.33705	0.35822
EEF1A1							2.0068	0.33705	0.35822
PARG							-2.0068	0.33705	0.35822
PPP3CA							2.0068	0.33705	0.35822
LDHD							1.999	0.33705	0.35822
SUCLA2							1.9858	0.33705	0.35822
SELT							1.9832	0.33705	0.35822
BBS2							1.9805	0.33705	0.35822
DSG2							1.9805	0.33705	0.35822
GPR85							1.9752	0.33705	0.35822
TMEM237							-1.9752	0.33705	0.35822
ACSL1							-1.9725	0.33705	0.35822
CPA1							-1.9672	0.33705	0.35822
GRIK2							-1.9645	0.33705	0.35822
MT-CO3							1.9645	0.33705	0.35822
ELP6							1.9618	0.33705	0.35822
NOP58							1.9618	0.33705	0.35822
NOTCH2							1.9618	0.33705	0.35822
ANKIB1							1.9591	0.33705	0.35822
GPR78							1.9591	0.33705	0.35822
DHX8							1.9538	0.33705	0.35822
USP28							1.9511	0.33705	0.35822
MAP3K11							-1.9456	0.33705	0.35822
[truncated: 316 more rows]

## Sheet: FC significant
	LOW			MED			HIGH
	log2(FC)	raw.pval	q-value	log2(FC)	raw.pval	q-value	log2(FC)	raw.pval	q-value
VWF	4.3841	1.9625e-05	0.011968	3.7844	0.054863	0.35325	1.7635	0.33705	0.35822
CDHR1	-4.3731	3.026e-05	0.011968	-2.2624	0.0030402	0.2569	-2.5521	0.00085482	0.1481
FAM65A	-4.6245	5.0965e-05	0.01277	-4.4943	5.2893e-05	0.017878	-4.4943	5.2893e-05	0.044747
LDLR	-4.8568	0.00010734	0.01277	-4.7266	0.00011063	0.020346	-4.7266	0.00011063	0.046796
SLC15A1	4.1951	0.0001075	0.01277
ACACA	-4.7	0.0001164	0.01277	-4.5698	0.00012039	0.020346	-3.462	0.00026449	0.074587
SYNE1	4.2148	0.00011833	0.01277
SACS	4.1857	0.00012963	0.01277				2.3854	0.1529	0.35822
NOTCH2	4.3754	0.0001453	0.01277				1.9618	0.33705	0.35822
ANK3	4.2575	0.0002177	0.01722
NBEA	4.3687	0.00025449	0.0183
LAMA2	4.1951	0.00031601	0.020831				2.8862	0.18267	0.35822
DNM1	3.9236	0.00044703	0.0272
TRIO	4.2948	0.0006141	0.032188
CTDSP1	4.4739	0.00063942	0.032188
NRIP1	4.1049	0.00065108	0.032188
Trpc2	-3.9616	0.00083243	0.038004	-3.8314	0.00087529	0.098616	-3.8314	0.00087529	0.1481
FAT3	2.8322	0.00086481	0.038004	2.1458	0.045756	0.35325	-1.4969	0.33705	0.35822
ITGA6	4.361	0.001228	0.051122				2.4519	0.20216	0.35822
TTN	-4.6461	0.0018295	0.072357	-0.2022	0.70614	0.7189	-1.1301	0.17218	0.35822
DDHD2	-4.4353	0.0020421	0.074646	-4.3051	0.0021094	0.20371	-4.3051	0.0021094	0.29743
NAV3	3.914	0.0020761	0.074646
HMCN1	3.8896	0.002778	0.09417				1.976	0.20273	0.35822
PIK3CG	4.5179	0.0029695	0.09417				2.1153	0.23764	0.35822
ADAMTS7	4.215	0.0029763	0.09417
TYK2	4.2419	0.0034986	0.10644				2.2059	0.33705	0.35822
FREM2	4.2587	0.0040995	0.11891
JMJD1C	4.0596	0.0042092	0.11891
MYO7A	4.499	0.0044353	0.12098	3.0891	0.14797	0.35325
VRK3	-4.4342	0.0058896	0.15529	-4.3049	0.0059892	0.35325	-4.3049	0.0059892	0.35822
PCDHAC2	-4.7458	0.0065323	0.16668	-0.46993	0.53733	0.55883	-2.1991	0.041358	0.35822
TNRC18	-3.8939	0.0074944	0.18016	-3.7663	0.0075631	0.35325	-3.7663	0.0075631	0.35822
DNAH9	-3.8588	0.0076214	0.18016	-3.7313	0.0076938	0.35325	-3.7313	0.0076938	0.35822
KDM4C	3.6429	0.0078706	0.18016
ANKRD12	-4.8548	0.0079717	0.18016	-4.726	0.0080091	0.35325	-4.726	0.0080091	0.35822
KIF1B	3.9682	0.0088644	0.19477
NLRP12	3.5945	0.0093609	0.20012
VTG1	4.2162	0.010796	0.22455
ZZEF1	-4.8297	0.011072	0.22455	-4.6995	0.011286	0.35325	-3.0022	0.022055	0.35822
GLS2	4.1462	0.012067	0.23862
DOCK9	4.0814	0.012431	0.23984
DSP	-3.8868	0.013714	0.25829	-1.7813	0.092685	0.35325	-3.7592	0.013876	0.35822
KIF16B	3.9107	0.014112	0.2596
EXOC6B	4.2001	0.015302	0.27103				2.3747	0.33705	0.35822
LAMB2	3.7868	0.015419	0.27103	2.9912	0.15161	0.35325
DNAH11	4.276	0.016144	0.27761				2.8225	0.17508	0.35822
TBL3	3.663	0.017656	0.28179
ANO9	3.754	0.018651	0.28179
SSPO	-4.811	0.018821	0.28179	-4.6815	0.019047	0.35325	-4.6815	0.019047	0.35822
RBM15	3.8737	0.018829	0.28179
ANKRD11	-4.7784	0.018861	0.28179	-4.649	0.019094	0.35325	-4.649	0.019094	0.35822
VN1R5	3.9228	0.018917	0.28179
KCNH2	3.8445	0.019218	0.28179
HSPA5	3.7916	0.019237	0.28179
EHBP1	3.7489	0.020953	0.2844
PGM3	4.2191	0.021077	0.2844
EGLN1	4.0848	0.021084	0.2844
IP6K2	-4.1369	0.021743	0.2844	-4.0078	0.022164	0.35325	-4.0078	0.022164	0.35822
ZXDC	-3.6226	0.021999	0.2844	-3.4972	0.022068	0.35325	-3.4972	0.022068	0.35822
EIF3D	-3.9145	0.022059	0.2844	-3.7882	0.022116	0.35325	-3.7882	0.022116	0.35822
SLITRK3	3.7335	0.022136	0.2844
RASAL2	-4.2959	0.022552	0.2844	-4.1677	0.022768	0.35325	-4.1677	0.022768	0.35822
NRAP	3.9871	0.022827	0.2844				4.026	0.16008	0.35822
MMP24	4.036	0.023011	0.2844
PIEZO2	-3.6226	0.02385	0.28678	-3.4972	0.023939	0.35325	-3.4972	0.023939	0.35822
RUSC2	-3.8325	0.024118	0.28678	-3.7064	0.024198	0.35325	-3.7064	0.024198	0.35822
THOC2	3.9928	0.024291	0.28678
FKBP9	-3.6603	0.026264	0.30552	-3.5331	0.026674	0.35325	-3.5331	0.026674	0.35822
TTLL4	-3.4729	0.027177	0.31156	-3.348	0.027319	0.35325	-3.348	0.027319	0.35822
PCDH15	3.5176	0.027696	0.31297
LAMB1	-4.0792	0.02992	0.33334	-1.6617	0.1598	0.35325	-1.6133	0.1711	0.35822
PPP1R3G	3.7776	0.030822	0.33353
IDE	4.1501	0.031121	0.33353	2.1338	0.33705	0.35325	3.5601	0.15013	0.35822
SIRPB1	4.3322	0.031203	0.33353
SPPL2B	4.0814	0.033314	0.3449
TFR2	-4.3265	0.033938	0.3449	-4.1992	0.034057	0.35325	-4.1992	0.034057	0.35822
ZNF462	3.6588	0.035031	0.3449
LAMA5	-4.8881	0.037752	0.3449	-4.7585	0.038138	0.35325	-4.7585	0.038138	0.35822
PRKAA2	-3.9289	0.037912	0.3449	-3.8025	0.038108	0.35325	-3.8025	0.038108	0.35822
JAK1	4.0036	0.038991	0.3449
DNMT3B	3.6236	0.039032	0.3449
DCHS2	-4.9849	0.039615	0.3449	-1.6778	0.1966	0.35325	-4.8559	0.03985	0.35822
PCNT	-4.126	0.040502	0.3449	-3.9991	0.040691	0.35325	-3.9991	0.040691	0.35822
KAZN	3.8611	0.041483	0.3449				1.8238	0.33705	0.35822
CDH6	4.3122	0.042043	0.3449
PCDHGA12	-3.5492	0.042484	0.3449	-3.424	0.042799	0.35325	-3.424	0.042799	0.35822
PLXNB2	3.773	0.045046	0.3449	2.9593	0.16777	0.35325
HMGXB3	3.4332	0.048541	0.3449	0.84788	0.33705	0.35325
MYH6	-0.80443	0.47634	0.48376	-3.5408	0.011114	0.35325	0.49754	0.57221	0.59471
DCHS1	-0.085227	0.88021	0.88244	-0.36984	0.64096	0.6595	-4.4315	0.012028	0.35822
TNN				4.3432	2.9331e-06	0.0019828
CYP17A1				4.2609	0.00085473	0.098616
PDE11A				4.15	0.01528	0.35325
PLXNA1				3.7199	0.019619	0.35325
UTRN				3.915	0.021399	0.35325
HYDIN				3.4625	0.022996	0.35325
SERPINA7				4.5592	0.027953	0.35325
PIK3C3				4.5082	0.029672	0.35325
PTCHD2				3.9177	0.030936	0.35325
FAT4				3.3335	0.048043	0.35325	1.815	0.33705	0.35822
MR1				2.8648	0.17723	0.35325	3.1346	0.022819	0.35822

## Sheet: Dose-response
	correlation	t-stat	p-value	FDR
SACS	0.71228	5.1745	2.12e-05	0.018984		Pattern: Control-Low-Medium-High
FAM65A	-0.70334	-5.0452	2.98e-05	0.018984
LDLR	-0.69264	-4.8966	4.42e-05	0.018984
SLC15A1	0.69262	4.8963	4.42e-05	0.018984
NOTCH2	0.69116	4.8765	4.66e-05	0.018984
ACACA	-0.68247	-4.7611	6.32e-05	0.018984
ANK3	0.6808	4.7393	6.69e-05	0.018984
NBEA	0.67793	4.7023	7.38e-05	0.018984
CDHR1	-0.67147	-4.6203	9.16e-05	0.020569
DNM1	0.66671	4.5612	0.00010705	0.020569
TRIO	0.65972	4.4763	0.00013393	0.020569
CTDSP1	0.6588	4.4652	0.00013791	0.020569
NRIP1	0.65838	4.4602	0.00013973	0.020569
ITGA6	0.65835	4.4598	0.00013985	0.020569
Trpc2	-0.65254	-4.391	0.00016767	0.023016
LAMA2	0.64254	4.2758	0.00022703	0.029216
HMCN1	0.63882	4.2338	0.0002535	0.02942
PIK3CG	0.63832	4.2283	0.00025719	0.02942
DDHD2	-0.62805	-4.1153	0.00034588	0.036119
NAV3	0.62755	4.1099	0.00035084	0.036119
JMJD1C	0.60394	3.8637	0.00066636	0.064075
TYK2	0.6029	3.8533	0.00068462	0.064075
VTG1	0.59272	3.7525	0.00088846	0.079375
VRK3	-0.59111	-3.7368	0.00092521	0.079375
TNRC18	-0.58116	-3.6414	0.0011822	0.092697
DNAH9	-0.58044	-3.6346	0.001203	0.092697
KDM4C	0.57906	3.6216	0.0012439	0.092697
ANKRD12	-0.57851	-3.6164	0.0012606	0.092697
KIF1B	0.57383	3.5728	0.0014093	0.10006
NLRP12	0.57138	3.55	0.0014934	0.1025
GLS2	0.55943	3.4415	0.0019674	0.12975
DOCK9	0.55798	3.4285	0.0020333	0.12975
TTN	-0.55698	-3.4196	0.0020795	0.12975
KIF16B	0.55162	3.3722	0.0023432	0.14054
DSP	-0.55075	-3.3645	0.002389	0.14054
FREM2	0.54708	3.3325	0.0025889	0.14732
PCDHAC2	-0.54544	-3.3183	0.002683	0.14732
ZZEF1	-0.54483	-3.313	0.0027188	0.14732
TBL3	0.5398	3.2698	0.0030288	0.1497
EXOC6B	0.53795	3.2539	0.0031508	0.1497
ANO9	0.53679	3.2441	0.0032291	0.1497
SSPO	-0.53628	-3.2398	0.0032636	0.1497
RBM15	0.53626	3.2396	0.0032651	0.1497
ANKRD11	-0.53617	-3.2388	0.0032718	0.1497
VN1R5	0.536	3.2374	0.0032831	0.1497
KCNH2	0.53512	3.23	0.0033445	0.1497
EHBP1	0.53022	3.1887	0.0037046	0.15368
PGM3	0.52988	3.1859	0.0037308	0.15368
EGLN1	0.52986	3.1857	0.0037323	0.15368
IP6K2	-0.52808	-3.1709	0.003872	0.15368
ZXDC	-0.5274	-3.1652	0.0039264	0.15368
EIF3D	-0.52724	-3.1639	0.0039393	0.15368
SLITRK3	0.52704	3.1622	0.0039558	0.15368
RASAL2	-0.52595	-3.1532	0.0040452	0.15424
MMP24	0.52476	3.1433	0.0041444	0.15515
PIEZO2	-0.52263	-3.1258	0.0043275	0.15708
RUSC2	-0.52196	-3.1203	0.0043866	0.15708
THOC2	0.52153	3.1167	0.0044248	0.15708
FKBP9	-0.51678	-3.0779	0.0048669	0.16985
TTLL4	-0.51466	-3.0608	0.0050755	0.17418
PCDH15	0.51348	3.0512	0.0051952	0.17536
PPP1R3G	0.50667	2.9966	0.0059336	0.19693
SIRPB1	0.50587	2.9903	0.0060256	0.19693
SYNE1	0.50262	2.9646	0.0064131	0.20632
SPPL2B	0.50157	2.9563	0.0065431	0.20642
TFR2	-0.50033	-2.9465	0.0066986	0.20642
HSPA5	0.50019	2.9454	0.0067169	0.20642
ZNF462	0.4982	2.9298	0.0069737	0.21116
KAZN	0.49642	2.9159	0.0072115	0.21519
LAMA5	-0.49309	-2.89	0.0076734	0.22374
PRKAA2	-0.4928	-2.8878	0.0077152	0.22374
DNMT3B	0.49077	2.8721	0.0080099	0.22906
PCNT	-0.48817	-2.8521	0.0084018	0.23698
DCHS2	-0.48566	-2.8329	0.008794	0.24213
CDH6	0.4855	2.8317	0.0088195	0.24213
PCDHGA12	-0.48475	-2.826	0.00894	0.2422
MYO7A	0.47407	2.7454	0.010817	0.28925
GNAI2	-0.47155	-2.7267	0.011303	0.29837
PHKG1	0.46706	2.6934	0.012219	0.31297
CDC42BPB	-0.46602	-2.6857	0.012438	0.31297
MAPK14	0.4659	2.6848	0.012464	0.31297
SLC12A7	-0.46441	-2.6739	0.012786	0.31297
CFLAR	0.46353	2.6674	0.01298	0.31297
SNX11	-0.46305	-2.6639	0.013086	0.31297
SLC26A3	0.46258	2.6605	0.01319	0.31297
CUL7	0.4621	2.657	0.013298	0.31297
PKD1L1	-0.46209	-2.6569	0.013301	0.31297
PGRMC1	0.46176	2.6545	0.013376	0.31297
ZP1	-0.4597	-2.6394	0.01385	0.31837
HMGXB3	0.45942	2.6374	0.013916	0.31837
554876863	-0.45745	-2.6231	0.014382	0.32445
NME7	0.45698	2.6197	0.014497	0.32445
FER1L6	-0.45571	-2.6105	0.014808	0.32445
DBF4B	-0.45569	-2.6103	0.014812	0.32445
OPLAH	-0.4534	-2.5938	0.015387	0.33348
WDR43	-0.45258	-2.5879	0.015596	0.33451
APBA1	0.45136	2.5792	0.015912	0.33528
MED14	0.45095	2.5762	0.01602	0.33528
BAZ2A	-0.45057	-2.5735	0.016121	0.33528
TGM1	-0.44953	-2.566	0.016399	0.33703
DPYSL5	0.44903	2.5625	0.016532	0.33703
TLR7	0.4471	2.5487	0.017061	0.34439
C9orf156	0.44645	2.5441	0.017243	0.34468
PCSK2	0.44112	2.5063	0.018788	0.37197
GYG1	-0.4401	-2.4991	0.019096	0.37447
SRCAP	-0.43869	-2.4892	0.019528	0.37758
PLA2G4F	0.43685	2.4763	0.020105	0.37758
PTK2	0.43666	2.4749	0.020167	0.37758
CPT2	0.43651	2.4739	0.020214	0.37758
IDE	0.43626	2.4721	0.020295	0.37758
ACOX3	-0.43607	-2.4708	0.020355	0.37758
SLC4A5	0.43441	2.4592	0.020893	0.3827
RPS15	-0.43381	-2.4551	0.021089	0.3827
VWF	0.43351	2.453	0.021189	0.3827
CPT1B	-0.43158	-2.4395	0.021836	0.39096
FAT3	0.43004	2.4289	0.022364	0.39647
PRRC2B	-0.42884	-2.4205	0.022783	0.39647
PIGQ	-0.42869	-2.4195	0.022838	0.39647
NPTX1	-0.42807	-2.4152	0.023057	0.39647
LAMB1	-0.42748	-2.4112	0.023265	0.39647
CTSS	0.42739	2.4105	0.023299	0.39647
PLCB3	-0.42641	-2.4037	0.023653	0.3992
TDRD7	-0.42433	-2.3894	0.024417	0.40873
HK1	-0.42237	-2.376	0.025155	0.41769
GRB7	0.42036	2.3623	0.02593	0.4257
VTG4	-0.42005	-2.3602	0.02605	0.4257
ADI1	0.41948	2.3563	0.026275	0.42598
SMPD4	0.41821	2.3476	0.026783	0.43082
PCDH7	-0.41715	-2.3404	0.02721	0.4343
DNAH11	0.41442	2.3219	0.028339	0.44547
COL6A3	0.41373	2.3173	0.028626	0.44547
THRB	0.41356	2.3161	0.0287	0.44547
ABCA12	0.41338	2.3149	0.028775	0.44547
PRKCB	-0.41259	-2.3095	0.029116	0.44739
TLR1	0.41097	2.2986	0.029818	0.45345
INTS6	-0.41066	-2.2966	0.029951	0.45345
NCAPG2	0.40946	2.2885	0.030483	0.45813
OGDH	-0.4085	-2.282	0.030914	0.45863
MYLK	0.40753	2.2755	0.031355	0.45863
ARHGEF4	-0.40745	-2.275	0.031388	0.45863
POLR2A	0.40741	2.2747	0.031407	0.45863
TAF1	-0.40636	-2.2677	0.031888	0.46238
BCAS3	-0.40482	-2.2575	0.032605	0.46651
POR	0.40405	2.2523	0.03297	0.46651
TRPC4	0.40391	2.2513	0.03304	0.46651
VLDLR	0.40379	2.2505	0.033097	0.46651
TRIM16	0.40321	2.2467	0.03337	0.46651
JAK1	0.40288	2.2445	0.033532	0.46651
GRIN2C	-0.40195	-2.2384	0.033979	0.4688
KIAA0196	0.4016	2.236	0.034152	0.4688
FTSJ1	-0.40105	-2.2324	0.034418	0.46932
XRN1	-0.40007	-2.2258	0.034907	0.47285
LARGE	-0.39893	-2.2183	0.035475	0.47741
PKD1	-0.39758	-2.2094	0.03616	0.48346
NUP210	-0.39652	-2.2024	0.036707	0.48616
NRAP	0.39627	2.2008	0.036834	0.48616
CTNNB1	-0.39531	-2.1944	0.037334	0.48919
ABCB1	-0.39492	-2.1919	0.037539	0.48919
WDR96	0.391	2.1662	0.039651	0.51277
LOC100132731	0.39065	2.1638	0.039846	0.51277
PHPT1	0.38899	2.153	0.04077	0.51771
CP	-0.38874	-2.1514	0.040907	0.51771
IRS2	-0.38861	-2.1505	0.040984	0.51771
DSG2	0.38805	2.1469	0.041299	0.51851
MPDZ	-0.38701	-2.1402	0.041893	0.52176
IRF7	0.38672	2.1382	0.042065	0.52176
NR3C1	-0.38583	-2.1325	0.042576	0.52494
ITGA5	0.38225	2.1093	0.044702	0.54366
IRGC	-0.38218	-2.1088	0.044746	0.54366
WHSC1	0.38161	2.1051	0.045096	0.54366
RCOR3	0.38109	2.1018	0.045409	0.54366
SEC61B	-0.38108	-2.1017	0.045415	0.54366
VWA1	0.37937	2.0907	0.046476	0.55259
CCR8	-0.37515	-2.0636	0.049172	0.55259
CHST10	0.37444	2.0591	0.049632	0.55259
ZRANB3	0.37419	2.0575	0.049799	0.55259
VPS54	-0.37316	-2.0509	0.050484	0.55259
DOCK7	0.37285	2.0489	0.050689	0.55259
PARP4	-0.37209	-2.0441	0.0512	0.55259
SLC9A2	0.37208	2.044	0.051205	0.55259
HEPACAM	-0.37201	-2.0436	0.051251	0.55259
HMBOX1	0.37198	2.0434	0.051272	0.55259
MMP21	0.37195	2.0432	0.051294	0.55259
ADGB	0.37174	2.0418	0.051438	0.55259
POMK	-0.37161	-2.041	0.05152	0.55259
UHMK1	0.37147	2.0401	0.051616	0.55259
NCKAP1L	-0.37143	-2.0398	0.051647	0.55259
FMO5	-0.37083	-2.036	0.052054	0.55259
ADAMTS15	-0.37074	-2.0355	0.052116	0.55259
GNL2	-0.37061	-2.0346	0.052207	0.55259
I3JNZ5	0.36962	2.0283	0.052884	0.55259
PHF8	-0.36956	-2.028	0.052926	0.55259
ALPK3	0.36913	2.0252	0.053225	0.55259
CLTC	-0.36909	-2.025	0.053253	0.55259
IFFO1	-0.36885	-2.0234	0.053421	0.55259
C10orf2	-0.36865	-2.0222	0.053556	0.55259
ATP8B2	-0.36799	-2.018	0.054024	0.55259
HIC2	0.36781	2.0169	0.054148	0.55259
CEP290	-0.36775	-2.0165	0.05419	0.55259
METTL8	-0.3674	-2.0143	0.054437	0.55259
CYTB	0.3663	2.0073	0.055218	0.55259
RAB1A	0.36623	2.0068	0.055271	0.55259
TSG101	0.36348	1.9895	0.057264	0.55259
MMAB	-0.36296	-1.9862	0.057649	0.55259
GIMAP7	-0.36293	-1.986	0.057671	0.55259
BRINP3	-0.36285	-1.9855	0.057729	0.55259
MAP1B	-0.3627	-1.9845	0.057844	0.55259
ROR1	-0.36215	-1.9811	0.058254	0.55259
FN1	-0.36195	-1.9798	0.0584	0.55259
TGFBR1	0.36164	1.9779	0.058634	0.55259
PPP2R5C	0.36152	1.9771	0.058722	0.55259
NEMF	-0.36148	-1.9769	0.058749	0.55259
FAM89A	-0.36073	-1.9721	0.059319	0.55259
PLEKHA6	-0.3606	-1.9714	0.059414	0.55259
GTF3C3	0.36035	1.9698	0.059606	0.55259
STK32C	0.36012	1.9683	0.059782	0.55259
TDRD1	0.35988	1.9668	0.059966	0.55259
ARHGAP12	-0.35985	-1.9667	0.059982	0.55259
PLXNA3	-0.35974	-1.9659	0.060072	0.55259
GADD45A	-0.3593	-1.9632	0.060407	0.55259
AMOTL2	0.35912	1.962	0.060547	0.55259
CD97	0.3586	1.9588	0.060944	0.55259
ABI1	-0.3582	-1.9563	0.061256	0.55259
WDR60	-0.35799	-1.9549	0.06142	0.55259
SOGA2	-0.35766	-1.9529	0.061672	0.55259
ESCO2	-0.35736	-1.951	0.06191	0.55259
TMC2	-0.35691	-1.9482	0.062262	0.55259
Tlr13	-0.35604	-1.9427	0.062951	0.55259
NUP35	0.35542	1.9389	0.063445	0.55259
SKAP1	-0.35466	-1.9341	0.06405	0.55259
ABLIM1	-0.35436	-1.9323	0.064287	0.55259
554806901	-0.354	-1.93	0.064578	0.55259
DAGLA	-0.35392	-1.9295	0.064647	0.55259
EFCAB2	0.35379	1.9287	0.064754	0.55259
LRP1	-0.35333	-1.9259	0.065121	0.55259
HLA-A	0.35293	1.9234	0.065451	0.55259
MAP2K4	-0.35215	-1.9185	0.066091	0.55259
MON1A	-0.35166	-1.9155	0.066494	0.55259
ACCS	-0.35151	-1.9145	0.06662	0.55259
HLA-E	0.35142	1.914	0.066688	0.55259
RAB23	0.35078	1.91	0.067227	0.55259
ZFHX4	-0.35054	-1.9085	0.067425	0.55259
IGK	0.35014	1.9061	0.067755	0.55259
CD38	-0.34951	-1.9021	0.06829	0.55259
PFAS	-0.34912	-1.8997	0.068622	0.55259
UBC	-0.3486	-1.8965	0.069059	0.55259
LAMB2	0.34822	1.8941	0.069383	0.55259
H2MUI3	0.34742	1.8892	0.070073	0.55259
PLCXD1	0.34732	1.8886	0.070153	0.55259
GPATCH11	0.34591	1.8799	0.071375	0.55259
ADA	-0.34482	-1.8731	0.07234	0.55259
BTK	-0.34361	-1.8657	0.073406	0.55259
NBAS	-0.34171	-1.854	0.075121	0.55259
ADCY3	-0.34155	-1.853	0.075265	0.55259
MEP1A	-0.34119	-1.8508	0.075591	0.55259
NXPH1	0.34009	1.844	0.076605	0.55259
MYH2	-0.337	-1.8251	0.079493	0.55259
RERGL	0.33675	1.8236	0.079732	0.55259
SLAMF1	0.33664	1.8229	0.079836	0.55259
MXRA8	-0.33526	-1.8145	0.081152	0.55259
SLC34A1	0.33505	1.8132	0.081358	0.55259
RHOT1	-0.33479	-1.8116	0.081609	0.55259
TAB2	0.33479	1.8116	0.081611	0.55259
MAP3K2	-0.33431	-1.8087	0.082075	0.55259
INO80	-0.33431	-1.8087	0.082079	0.55259
VPS13C	-0.33376	-1.8054	0.082606	0.55259
USP48	-0.33346	-1.8035	0.082907	0.55259
NXF2B	-0.33188	-1.7939	0.084463	0.55259
ABCC12	-0.33055	-1.7858	0.085795	0.55259
GPM6B	0.33046	1.7853	0.085884	0.55259
BZW1	-0.32893	-1.7761	0.087426	0.55259
ICA1	0.32836	1.7726	0.088009	0.55259
UCP2	0.32523	1.7537	0.091267	0.55259
SATB2	-0.32458	-1.7498	0.091949	0.55259
UGT2B17	0.32455	1.7496	0.091985	0.55259
CDH26	0.32413	1.7471	0.092429	0.55259
KATNB1	-0.3238	-1.7451	0.092781	0.55259
CCDC108	-0.32366	-1.7443	0.092927	0.55259
LAMC2	-0.32262	-1.738	0.094043	0.55259
TMCC1	-0.32219	-1.7354	0.094512	0.55259
ATP1B3	-0.32182	-1.7332	0.094911	0.55259
GNPTAB	-0.32142	-1.7308	0.095346	0.55259
HIST2H4	-0.32141	-1.7307	0.095356	0.55259
NRM	0.32115	1.7291	0.095643	0.55259
PLXNB2	0.31818	1.7114	0.098922	0.55259
CDH3	-0.31812	-1.711	0.098991	0.55259
UBA6	-0.31812	-1.711	0.098995	0.55259
TAF7L	-0.31795	-1.71	0.099184	0.55259
C3	-0.3178	-1.7091	0.099346	0.55259
SBNO2	-0.31702	-1.7044	0.10023	0.55259
KBTBD12	-0.31227	-1.6761	0.10571	0.55259
PCSK1	-0.31041	-1.665	0.10792	0.55259
ITGA2	-0.31011	-1.6633	0.10827	0.55259
USH2A	-0.30949	-1.6596	0.10902	0.55259
SMARCAD1	0.30935	1.6588	0.10918	0.55259
FKBP8	0.3083	1.6525	0.11045	0.55259
CHRNA2	-0.30475	-1.6316	0.11483	0.55259
DOCK3	-0.3041	-1.6277	0.11564	0.55259
CASD1	-0.30386	-1.6263	0.11595	0.55259
GALNT8	-0.30193	-1.6149	0.1184	0.55259
TMEM184C	0.30179	1.6141	0.11858	0.55259
NME1	-0.29931	-1.5995	0.12179	0.55259
PCDH12	-0.29864	-1.5956	0.12266	0.55259
SDS	-0.29824	-1.5933	0.12319	0.55259
UTP11L	-0.29813	-1.5926	0.12333	0.55259
TANGO2	0.29697	1.5858	0.12487	0.55259
NIN	-0.29555	-1.5775	0.12677	0.55259
GUCY1A3	-0.29507	-1.5747	0.12742	0.55259
MAGI1	0.29404	1.5686	0.12882	0.55259
DGKI	-0.2936	-1.5661	0.12942	0.55259
ALG9	-0.29304	-1.5628	0.13018	0.55259
EMR1	-0.29285	-1.5617	0.13045	0.55259
IGHG1	-0.29229	-1.5584	0.13122	0.55259
FOXN3	-0.29155	-1.5542	0.13224	0.55259
TSPAN4	-0.28967	-1.5432	0.13487	0.55259
BEGAIN	0.28922	1.5406	0.1355	0.55259
IFIT1	-0.28799	-1.5334	0.13724	0.55259
MRPL24	-0.28554	-1.5192	0.14077	0.55259
RAG1	-0.28509	-1.5166	0.14142	0.55259
CIC	-0.28499	-1.516	0.14158	0.55259
PTPN7	-0.28363	-1.5082	0.14357	0.55259
SNX24	-0.28295	-1.5042	0.14458	0.55259
PFKM	-0.28188	-1.498	0.14617	0.55259
TYRO3	-0.28139	-1.4952	0.1469	0.55259
RPN1	-0.27598	-1.4641	0.15515	0.55259
ADRBK2	0.27475	1.457	0.15708	0.55259
HBA1	-0.2744	-1.455	0.15763	0.55259
JMY	0.2742	1.4539	0.15795	0.55259
CNNM3	-0.27338	-1.4492	0.15924	0.55259
KIAAO232	-0.27286	-1.4462	0.16006	0.55259
EPHA4	-0.27256	-1.4445	0.16056	0.55259
IRF4	-0.27118	-1.4366	0.16276	0.55259
ATXN2L	0.26991	1.4293	0.16481	0.55259
GINS1	-0.2683	-1.4201	0.16745	0.55259
BTBD11	-0.26822	-1.4197	0.16758	0.55259
TNS1	-0.26804	-1.4186	0.16788	0.55259
GOLGA5	0.26753	1.4157	0.16872	0.55259
PRKCE	-0.26731	-1.4145	0.16908	0.55259
COX2	-0.26712	-1.4134	0.16939	0.55259
TRIM35	-0.26543	-1.4038	0.17221	0.55259
PDGFRB	-0.26451	-1.3986	0.17376	0.55259
CYP19A1	-0.26449	-1.3985	0.17379	0.55259
DUS4L	-0.26381	-1.3946	0.17495	0.55259
SLC5A7	-0.26309	-1.3905	0.17617	0.55259
EMILIN1	-0.2624	-1.3866	0.17734	0.55259
TANC2	-0.25991	-1.3724	0.18165	0.55259
499042057	0.2582	1.3628	0.18464	0.55259
542254925	-0.2582	-1.3628	0.18464	0.55259
ATP5C1	-0.2582	-1.3628	0.18464	0.55259
BRCA2	-0.2582	-1.3628	0.18464	0.55259
CLUH	-0.2582	-1.3628	0.18464	0.55259
CNOT10	-0.2582	-1.3628	0.18464	0.55259
COL6A6	-0.2582	-1.3628	0.18464	0.55259
DBF4	-0.2582	-1.3628	0.18464	0.55259
DYTN	-0.2582	-1.3628	0.18464	0.55259
EMILIN2	-0.2582	-1.3628	0.18464	0.55259
FAM102B	0.2582	1.3628	0.18464	0.55259
FGFR2	-0.2582	-1.3628	0.18464	0.55259
FYCO1	-0.2582	-1.3628	0.18464	0.55259
G3Q2B8	-0.2582	-1.3628	0.18464	0.55259
GPR56	-0.2582	-1.3628	0.18464	0.55259
GPSM1	-0.2582	-1.3628	0.18464	0.55259
GSAP	-0.2582	-1.3628	0.18464	0.55259
H2M197	-0.2582	-1.3628	0.18464	0.55259
H2MYK0	-0.2582	-1.3628	0.18464	0.55259
HRC	-0.2582	-1.3628	0.18464	0.55259
IGHM	-0.2582	-1.3628	0.18464	0.55259
INPP5F	-0.2582	-1.3628	0.18464	0.55259
KHSRP	-0.2582	-1.3628	0.18464	0.55259
KIAA1109	-0.2582	-1.3628	0.18464	0.55259
LHX6	-0.2582	-1.3628	0.18464	0.55259
LRG1	-0.2582	-1.3628	0.18464	0.55259
LRRC4C	-0.2582	-1.3628	0.18464	0.55259
MAT2A	-0.2582	-1.3628	0.18464	0.55259
NASP	-0.2582	-1.3628	0.18464	0.55259
OPN4	-0.2582	-1.3628	0.18464	0.55259
OPRD1	0.2582	1.3628	0.18464	0.55259
PDHB	0.2582	1.3628	0.18464	0.55259
PIGR	0.2582	1.3628	0.18464	0.55259
PLEKHN1	-0.2582	-1.3628	0.18464	0.55259
RPS23	-0.2582	-1.3628	0.18464	0.55259
SART1	-0.2582	-1.3628	0.18464	0.55259
SEC62	-0.2582	-1.3628	0.18464	0.55259
SLITRK1	-0.2582	-1.3628	0.18464	0.55259
SPICE1	-0.2582	-1.3628	0.18464	0.55259
TAF4B	-0.2582	-1.3628	0.18464	0.55259
TDP1	-0.2582	-1.3628	0.18464	0.55259
TNFRSF1A	-0.2582	-1.3628	0.18464	0.55259
TRAPPC6B	-0.2582	-1.3628	0.18464	0.55259
TRAV38-1	0.2582	1.3628	0.18464	0.55259
TRPC6	-0.2582	-1.3628	0.18464	0.55259
UPF2	0.2582	1.3628	0.18464	0.55259
VGA	-0.2582	-1.3628	0.18464	0.55259
ZC3H14	-0.2582	-1.3628	0.18464	0.55259
335955166	-0.2582	-1.3628	0.18464	0.55259
542245000	0.2582	1.3628	0.18464	0.55259
ABCC4	-0.2582	-1.3628	0.18464	0.55259
ABCC5	-0.2582	-1.3628	0.18464	0.55259
ACMSD	-0.2582	-1.3628	0.18464	0.55259
ACTB	0.2582	1.3628	0.18464	0.55259
ADAMTS1	-0.2582	-1.3628	0.18464	0.55259
ADAP2	-0.2582	-1.3628	0.18464	0.55259
ADCY9	-0.2582	-1.3628	0.18464	0.55259
AMD1	0.2582	1.3628	0.18464	0.55259
ANGPTL5	0.2582	1.3628	0.18464	0.55259
ANKZF1	-0.2582	-1.3628	0.18464	0.55259
APOA2	-0.2582	-1.3628	0.18464	0.55259
APP	-0.2582	-1.3628	0.18464	0.55259
APTX	-0.2582	-1.3628	0.18464	0.55259
ARMC1	-0.2582	-1.3628	0.18464	0.55259
ARNTL	-0.2582	-1.3628	0.18464	0.55259
ARR3	-0.2582	-1.3628	0.18464	0.55259
ATE1	0.2582	1.3628	0.18464	0.55259
ATP2B3	-0.2582	-1.3628	0.18464	0.55259
ATP6V1A	-0.2582	-1.3628	0.18464	0.55259
ATP6V1H	-0.2582	-1.3628	0.18464	0.55259
ATRAID	0.2582	1.3628	0.18464	0.55259
B3GNT2	-0.2582	-1.3628	0.18464	0.55259
BAIAP2	0.2582	1.3628	0.18464	0.55259
BCO2	-0.2582	-1.3628	0.18464	0.55259
BICC1	-0.2582	-1.3628	0.18464	0.55259
BMP10	-0.2582	-1.3628	0.18464	0.55259
BRD3	-0.2582	-1.3628	0.18464	0.55259
BUB1	-0.2582	-1.3628	0.18464	0.55259
C11orf58	-0.2582	-1.3628	0.18464	0.55259
C11orf70	-0.2582	-1.3628	0.18464	0.55259
C11orf91	-0.2582	-1.3628	0.18464	0.55259
C12orf56	-0.2582	-1.3628	0.18464	0.55259
C17orf62	-0.2582	-1.3628	0.18464	0.55259
C5orf15	0.2582	1.3628	0.18464	0.55259
CA1	-0.2582	-1.3628	0.18464	0.55259
CA3	-0.2582	-1.3628	0.18464	0.55259
CAPRIN1	-0.2582	-1.3628	0.18464	0.55259
CBX4	-0.2582	-1.3628	0.18464	0.55259
CCDC88C	-0.2582	-1.3628	0.18464	0.55259
Cd209f	-0.2582	-1.3628	0.18464	0.55259
CDH15	-0.2582	-1.3628	0.18464	0.55259
CELA1	-0.2582	-1.3628	0.18464	0.55259
CEP131	-0.2582	-1.3628	0.18464	0.55259
Ces1d	-0.2582	-1.3628	0.18464	0.55259
CETP	-0.2582	-1.3628	0.18464	0.55259
CHI3L2	0.2582	1.3628	0.18464	0.55259
CHMP2B	0.2582	1.3628	0.18464	0.55259
CHST6	-0.2582	-1.3628	0.18464	0.55259
CLPTM1L	-0.2582	-1.3628	0.18464	0.55259
COL21A1	-0.2582	-1.3628	0.18464	0.55259
COMT	-0.2582	-1.3628	0.18464	0.55259
COMTD1	-0.2582	-1.3628	0.18464	0.55259
COQ9	-0.2582	-1.3628	0.18464	0.55259
CORO1C	0.2582	1.3628	0.18464	0.55259
CROT	-0.2582	-1.3628	0.18464	0.55259
CTDSPL2	-0.2582	-1.3628	0.18464	0.55259
CUX2	-0.2582	-1.3628	0.18464	0.55259
CXADR	-0.2582	-1.3628	0.18464	0.55259
CXorf38	-0.2582	-1.3628	0.18464	0.55259
Cyp2j6	-0.2582	-1.3628	0.18464	0.55259
DAG1	-0.2582	-1.3628	0.18464	0.55259
DDX3X	-0.2582	-1.3628	0.18464	0.55259
DDX52	-0.2582	-1.3628	0.18464	0.55259
DDX55	0.2582	1.3628	0.18464	0.55259
DIO3	-0.2582	-1.3628	0.18464	0.55259
DMRTA2	-0.2582	-1.3628	0.18464	0.55259
DNAJB13	-0.2582	-1.3628	0.18464	0.55259
DNAJB5	-0.2582	-1.3628	0.18464	0.55259
DTX3L	0.2582	1.3628	0.18464	0.55259
EHD3	-0.2582	-1.3628	0.18464	0.55259
ENO3	-0.2582	-1.3628	0.18464	0.55259
ENPP1	-0.2582	-1.3628	0.18464	0.55259
ERP44	-0.2582	-1.3628	0.18464	0.55259
EXOSC7	0.2582	1.3628	0.18464	0.55259
F10	-0.2582	-1.3628	0.18464	0.55259
FAM150A	-0.2582	-1.3628	0.18464	0.55259
FAM211B	-0.2582	-1.3628	0.18464	0.55259
FAM83C	-0.2582	-1.3628	0.18464	0.55259
FARP2	-0.2582	-1.3628	0.18464	0.55259
FASLG	-0.2582	-1.3628	0.18464	0.55259
FBXO6	-0.2582	-1.3628	0.18464	0.55259
FBXW8	-0.2582	-1.3628	0.18464	0.55259
FICD	-0.2582	-1.3628	0.18464	0.55259
FKRP	-0.2582	-1.3628	0.18464	0.55259
FOXM1	-0.2582	-1.3628	0.18464	0.55259
FOXRED2	-0.2582	-1.3628	0.18464	0.55259
FSIP1	-0.2582	-1.3628	0.18464	0.55259
G3P712	-0.2582	-1.3628	0.18464	0.55259
G6PD	-0.2582	-1.3628	0.18464	0.55259
GALE	-0.2582	-1.3628	0.18464	0.55259
GAPT	-0.2582	-1.3628	0.18464	0.55259
GARNL3	-0.2582	-1.3628	0.18464	0.55259
GGT5	-0.2582	-1.3628	0.18464	0.55259
GIMAP4	0.2582	1.3628	0.18464	0.55259
GLIPR1	-0.2582	-1.3628	0.18464	0.55259
GLUD1	-0.2582	-1.3628	0.18464	0.55259
GMDS	-0.2582	-1.3628	0.18464	0.55259
GNRH1	0.2582	1.3628	0.18464	0.55259
GOLIM4	-0.2582	-1.3628	0.18464	0.55259
GPAT2	-0.2582	-1.3628	0.18464	0.55259
GPRC6A	0.2582	1.3628	0.18464	0.55259
GPX3	-0.2582	-1.3628	0.18464	0.55259
GTPBP6	-0.2582	-1.3628	0.18464	0.55259
H2T6P5	-0.2582	-1.3628	0.18464	0.55259
HBB	-0.2582	-1.3628	0.18464	0.55259
HDAC5	-0.2582	-1.3628	0.18464	0.55259
HEATR1	-0.2582	-1.3628	0.18464	0.55259
HIP1	-0.2582	-1.3628	0.18464	0.55259
HIST1H2BM	0.2582	1.3628	0.18464	0.55259
HLA-DRB5	-0.2582	-1.3628	0.18464	0.55259
HNRNPK	-0.2582	-1.3628	0.18464	0.55259
HOXA13	-0.2582	-1.3628	0.18464	0.55259
HSD17B10	-0.2582	-1.3628	0.18464	0.55259
HSPBP1	-0.2582	-1.3628	0.18464	0.55259
HTR3A	-0.2582	-1.3628	0.18464	0.55259
HVCN1	0.2582	1.3628	0.18464	0.55259
ICOSLG	0.2582	1.3628	0.18464	0.55259
IGH	0.2582	1.3628	0.18464	0.55259
INPP1	0.2582	1.3628	0.18464	0.55259
IQSEC2	0.2582	1.3628	0.18464	0.55259
ITPRIP	-0.2582	-1.3628	0.18464	0.55259
KATNBL1	0.2582	1.3628	0.18464	0.55259
KCNK3	-0.2582	-1.3628	0.18464	0.55259
KCTD12	0.2582	1.3628	0.18464	0.55259
KIAA1598	-0.2582	-1.3628	0.18464	0.55259
KIN	-0.2582	-1.3628	0.18464	0.55259
KLHL11	0.2582	1.3628	0.18464	0.55259
KNDC1	-0.2582	-1.3628	0.18464	0.55259
KNTC1	-0.2582	-1.3628	0.18464	0.55259
KRT17	0.2582	1.3628	0.18464	0.55259
LGALS4	-0.2582	-1.3628	0.18464	0.55259
LIF	0.2582	1.3628	0.18464	0.55259
LOC102725092	-0.2582	-1.3628	0.18464	0.55259
LPIN3	-0.2582	-1.3628	0.18464	0.55259
LRRC14	-0.2582	-1.3628	0.18464	0.55259
M3ZHF5	-0.2582	-1.3628	0.18464	0.55259
MAP3K11	-0.2582	-1.3628	0.18464	0.55259
MAST3	-0.2582	-1.3628	0.18464	0.55259
MBIP	-0.2582	-1.3628	0.18464	0.55259
METTL4	-0.2582	-1.3628	0.18464	0.55259
MFI2	-0.2582	-1.3628	0.18464	0.55259
MFSD8	0.2582	1.3628	0.18464	0.55259
MLYCD	-0.2582	-1.3628	0.18464	0.55259
MPP4	-0.2582	-1.3628	0.18464	0.55259
MXD4	0.2582	1.3628	0.18464	0.55259
MYD88	-0.2582	-1.3628	0.18464	0.55259
MYOM2	-0.2582	-1.3628	0.18464	0.55259
N6AMT2	-0.2582	-1.3628	0.18464	0.55259
NAPG	-0.2582	-1.3628	0.18464	0.55259
NARS2	-0.2582	-1.3628	0.18464	0.55259
NEK11	-0.2582	-1.3628	0.18464	0.55259
NEU3	0.2582	1.3628	0.18464	0.55259
NEURL1	-0.2582	-1.3628	0.18464	0.55259
NLRP4	0.2582	1.3628	0.18464	0.55259
NMT2	-0.2582	-1.3628	0.18464	0.55259
NOS1	-0.2582	-1.3628	0.18464	0.55259
NOS2	-0.2582	-1.3628	0.18464	0.55259
NPAS2	-0.2582	-1.3628	0.18464	0.55259
NPTX2	-0.2582	-1.3628	0.18464	0.55259
NR4A1	-0.2582	-1.3628	0.18464	0.55259
OTULIN	-0.2582	-1.3628	0.18464	0.55259
PACS2	0.2582	1.3628	0.18464	0.55259
PAQR5	-0.2582	-1.3628	0.18464	0.55259
PARG	-0.2582	-1.3628	0.18464	0.55259
PCNXL2	-0.2582	-1.3628	0.18464	0.55259
PDS5B	-0.2582	-1.3628	0.18464	0.55259
PGLYRP2	-0.2582	-1.3628	0.18464	0.55259
PGM1	-0.2582	-1.3628	0.18464	0.55259
PIH1D1	-0.2582	-1.3628	0.18464	0.55259
PIPOX	0.2582	1.3628	0.18464	0.55259
PKN2	-0.2582	-1.3628	0.18464	0.55259
PLA2G16	-0.2582	-1.3628	0.18464	0.55259
PLEKHB2	-0.2582	-1.3628	0.18464	0.55259
PNP	-0.2582	-1.3628	0.18464	0.55259
POC1A	-0.2582	-1.3628	0.18464	0.55259
POLA1	-0.2582	-1.3628	0.18464	0.55259
POU4F1	-0.2582	-1.3628	0.18464	0.55259
PPP2R3C	-0.2582	-1.3628	0.18464	0.55259
PRAM1	-0.2582	-1.3628	0.18464	0.55259
PRDM16	-0.2582	-1.3628	0.18464	0.55259
PRDM9	0.2582	1.3628	0.18464	0.55259
PRKCD	-0.2582	-1.3628	0.18464	0.55259
PROC	-0.2582	-1.3628	0.18464	0.55259
PVALB	-0.2582	-1.3628	0.18464	0.55259
PVRL3	-0.2582	-1.3628	0.18464	0.55259
RAB26	-0.2582	-1.3628	0.18464	0.55259
RAB39B	-0.2582	-1.3628	0.18464	0.55259
RAMP1	-0.2582	-1.3628	0.18464	0.55259
RAPSN	-0.2582	-1.3628	0.18464	0.55259
RASEF	-0.2582	-1.3628	0.18464	0.55259
RBM25	-0.2582	-1.3628	0.18464	0.55259
RBM4	-0.2582	-1.3628	0.18464	0.55259
RBPMS	-0.2582	-1.3628	0.18464	0.55259
RCBTB2	-0.2582	-1.3628	0.18464	0.55259
REXO1	-0.2582	-1.3628	0.18464	0.55259
RGD1563991	-0.2582	-1.3628	0.18464	0.55259
RIPK3	0.2582	1.3628	0.18464	0.55259
RLN3	0.2582	1.3628	0.18464	0.55259
RND3	-0.2582	-1.3628	0.18464	0.55259
RNF14	-0.2582	-1.3628	0.18464	0.55259
RNF34	-0.2582	-1.3628	0.18464	0.55259
RNPC3	0.2582	1.3628	0.18464	0.55259
ROCK2	-0.2582	-1.3628	0.18464	0.55259
RRAS2	-0.2582	-1.3628	0.18464	0.55259
RTTN	-0.2582	-1.3628	0.18464	0.55259
RYR2	-0.2582	-1.3628	0.18464	0.55259
SAMD3	0.2582	1.3628	0.18464	0.55259
SAT2	-0.2582	-1.3628	0.18464	0.55259
SCAMP1	-0.2582	-1.3628	0.18464	0.55259
SCN4A	-0.2582	-1.3628	0.18464	0.55259
SEC13	-0.2582	-1.3628	0.18464	0.55259
SEC14L2	-0.2582	-1.3628	0.18464	0.55259
SEMA4D	-0.2582	-1.3628	0.18464	0.55259
SEMA6B	-0.2582	-1.3628	0.18464	0.55259
SERHL	-0.2582	-1.3628	0.18464	0.55259
SH3BGR	-0.2582	-1.3628	0.18464	0.55259
SH3BP4	-0.2582	-1.3628	0.18464	0.55259
SH3D19	-0.2582	-1.3628	0.18464	0.55259
SLAMF9	-0.2582	-1.3628	0.18464	0.55259
SLC1A7	-0.2582	-1.3628	0.18464	0.55259
SLC26A5	0.2582	1.3628	0.18464	0.55259
SLC39A7	-0.2582	-1.3628	0.18464	0.55259
SMARCC1	-0.2582	-1.3628	0.18464	0.55259
SMCHD1	-0.2582	-1.3628	0.18464	0.55259
SMYD1	-0.2582	-1.3628	0.18464	0.55259
SOX21	-0.2582	-1.3628	0.18464	0.55259
SPDYA	-0.2582	-1.3628	0.18464	0.55259
STAR	-0.2582	-1.3628	0.18464	0.55259
STARD5	0.2582	1.3628	0.18464	0.55259
SYBU	0.2582	1.3628	0.18464	0.55259
TAB1	-0.2582	-1.3628	0.18464	0.55259
TAF1A	0.2582	1.3628	0.18464	0.55259
TBCD	-0.2582	-1.3628	0.18464	0.55259
TBL1Y	-0.2582	-1.3628	0.18464	0.55259
TCHH	-0.2582	-1.3628	0.18464	0.55259
TERT	-0.2582	-1.3628	0.18464	0.55259
TGFBRAP1	-0.2582	-1.3628	0.18464	0.55259
THBS4	-0.2582	-1.3628	0.18464	0.55259
TMEM132D	-0.2582	-1.3628	0.18464	0.55259
TMEM2	-0.2582	-1.3628	0.18464	0.55259
TMEM237	-0.2582	-1.3628	0.18464	0.55259
TMEM59	0.2582	1.3628	0.18464	0.55259
TPTE2	-0.2582	-1.3628	0.18464	0.55259
TRIM69	0.2582	1.3628	0.18464	0.55259
TRIM77	-0.2582	-1.3628	0.18464	0.55259
TRMT61B	-0.2582	-1.3628	0.18464	0.55259
TSEN34	-0.2582	-1.3628	0.18464	0.55259
TSPAN17	-0.2582	-1.3628	0.18464	0.55259
TTF1	-0.2582	-1.3628	0.18464	0.55259
TTK	-0.2582	-1.3628	0.18464	0.55259
TXN	-0.2582	-1.3628	0.18464	0.55259
UBL7	-0.2582	-1.3628	0.18464	0.55259
UBLCP1	-0.2582	-1.3628	0.18464	0.55259
UBQLN4	-0.2582	-1.3628	0.18464	0.55259
UBR4	-0.2582	-1.3628	0.18464	0.55259
UHRF1BP1	-0.2582	-1.3628	0.18464	0.55259
USF2	-0.2582	-1.3628	0.18464	0.55259
USP5	-0.2582	-1.3628	0.18464	0.55259
VANGL2	-0.2582	-1.3628	0.18464	0.55259
VCPIP1	-0.2582	-1.3628	0.18464	0.55259
VSTM2A	-0.2582	-1.3628	0.18464	0.55259
WARS	-0.2582	-1.3628	0.18464	0.55259
YAF2	-0.2582	-1.3628	0.18464	0.55259
ZNF337	-0.2582	-1.3628	0.18464	0.55259
ZNF71	-0.2582	-1.3628	0.18464	0.55259
ZPLD1	-0.2582	-1.3628	0.18464	0.55259
ACSL1	-0.2582	-1.3628	0.18464	0.55259
ADAM10	-0.2582	-1.3628	0.18464	0.55259
BMP4	-0.2582	-1.3628	0.18464	0.55259
BTBD3	-0.2582	-1.3628	0.18464	0.55259
CEP57L1	-0.2582	-1.3628	0.18464	0.55259
DLG4	-0.2582	-1.3628	0.18464	0.55259
ETF1	-0.2582	-1.3628	0.18464	0.55259
FABP3	-0.2582	-1.3628	0.18464	0.55259
FKBP15	0.2582	1.3628	0.18464	0.55259
FMN1	-0.2582	-1.3628	0.18464	0.55259
GRIK2	-0.2582	-1.3628	0.18464	0.55259
GTF3C2	-0.2582	-1.3628	0.18464	0.55259
IMP3	-0.2582	-1.3628	0.18464	0.55259
KAT8	-0.2582	-1.3628	0.18464	0.55259
KCNG4	-0.2582	-1.3628	0.18464	0.55259
KIAA0247	-0.2582	-1.3628	0.18464	0.55259
MTFR2	-0.2582	-1.3628	0.18464	0.55259
NOL7	-0.2582	-1.3628	0.18464	0.55259
PCMTD1	0.2582	1.3628	0.18464	0.55259
SPATA7	0.2582	1.3628	0.18464	0.55259
TEX261	-0.2582	-1.3628	0.18464	0.55259
TG	-0.2582	-1.3628	0.18464	0.55259
TMEM65	-0.2582	-1.3628	0.18464	0.55259
TUT1	-0.2582	-1.3628	0.18464	0.55259
YTHDF1	-0.2582	-1.3628	0.18464	0.55259
ZFYVE20	-0.2582	-1.3628	0.18464	0.55259
MLXIP	-0.25668	-1.3542	0.18734	0.55984
FUCA1	-0.25631	-1.3521	0.188	0.56099
PCK2	-0.25283	-1.3325	0.19427	0.57887
RAG2	0.25213	1.3285	0.19554	0.58183
GRK5	-0.2516	-1.3256	0.19651	0.58386
PARP14	-0.25134	-1.3241	0.197	0.58448
LRRC42	-0.25044	-1.319	0.19866	0.58854
SAMD9	-0.24828	-1.3069	0.20268	0.59961
CLINT1	0.24561	1.2919	0.20775	0.61371
TNN	-0.24419	-1.284	0.21047	0.6207
MCTP2	-0.24406	-1.2833	0.21072	0.6207
NDUFS1	-0.24274	-1.2759	0.21326	0.6273
TRIM25	-0.24207	-1.2721	0.21459	0.63029
SH3GL2	-0.24081	-1.2651	0.21705	0.63662
TBX6	0.24045	1.2631	0.21776	0.63778
IRF5	-0.23941	-1.2573	0.21982	0.64291
RNF213	-0.2384	-1.2517	0.22183	0.64786
KIAA1549	-0.23663	-1.2418	0.22539	0.65732
MYH10	-0.23574	-1.2369	0.22719	0.66164
ITGB3	-0.235	-1.2328	0.22869	0.66506
MPL	0.23465	1.2309	0.22939	0.66617
SEC14L1	-0.23384	-1.2264	0.23106	0.67006
HBZ	0.2328	1.2206	0.23319	0.6753
GPR126	-0.22917	-1.2005	0.24078	0.6883
ADCY6	-0.22876	-1.1982	0.24164	0.6883
GPC6	0.22791	1.1935	0.24344	0.6883
NCAM1	-0.22703	-1.1887	0.24532	0.6883
FAM65B	-0.2258	-1.1819	0.24794	0.6883
GPSM2	-0.22538	-1.1796	0.24886	0.6883
HLA-DPB1	-0.2225	-1.1637	0.25512	0.6883
HSPA4	0.21886	1.1437	0.26316	0.6883
MRC1	-0.21867	-1.1426	0.2636	0.6883
CYP17A1	-0.21741	-1.1358	0.26641	0.6883
ZNF236	-0.21601	-1.1281	0.26959	0.6883
CYP1A1	-0.21575	-1.1267	0.27018	0.6883
ITM2B	-0.21311	-1.1122	0.27623	0.6883
CKM	-0.21081	-1.0996	0.28157	0.6883
SELENBP1	-0.20895	-1.0895	0.28592	0.6883
MAN1B1	-0.20372	-1.061	0.29843	0.6883
YIPF6	-0.2036	-1.0604	0.29873	0.6883
CAPN1	-0.20144	-1.0487	0.30398	0.6883
AMY2A	-0.19899	-1.0354	0.31002	0.6883
SVEP1	-0.19509	-1.0143	0.31981	0.6883
SIPA1L2	-0.19337	-1.005	0.32417	0.6883
DNAI1	-0.19333	-1.0048	0.32428	0.6883
ATP8B1	-0.19215	-0.99837	0.3273	0.6883
BRD9	-0.19178	-0.9964	0.32824	0.6883
THBS1	-0.19148	-0.99479	0.32901	0.6883
TF	-0.19122	-0.99339	0.32968	0.6883
DMD	-0.18934	-0.98321	0.33457	0.6883
FAM208A	-0.1872	-0.9717	0.34016	0.6883
SLC12A3	-0.18681	-0.96961	0.34117	0.6883
PCDHA8	-0.1848	-0.95879	0.3465	0.6883
DDX43	-0.18394	-0.9542	0.34877	0.6883
PDE11A	-0.18251	-0.9465	0.35261	0.6883
ODC1	-0.18127	-0.93986	0.35594	0.6883
ANXA5	-0.17992	-0.93261	0.3596	0.6883
UGT2A1	-0.1787	-0.92609	0.36292	0.6883
PLXNA1	-0.17802	-0.92247	0.36476	0.6883
VPS4B	0.17692	0.9166	0.36778	0.6883
UTRN	-0.17638	-0.91367	0.36928	0.6883
TMTC3	-0.17602	-0.91175	0.37028	0.6883
TXNRD2	-0.17115	-0.88578	0.38385	0.6883
SERPINA7	-0.17101	-0.88504	0.38425	0.6883
PIK3C3	-0.16976	-0.87835	0.3878	0.6883
PTCHD2	-0.1689	-0.87375	0.39025	0.6883
VRK1	-0.16262	-0.84041	0.40834	0.6883
EML2	-0.16154	-0.83465	0.41152	0.6883
UGGT2	-0.15966	-0.82469	0.41705	0.6883
CLEC4E	0.15731	0.81223	0.42403	0.6883
APCS	-0.15504	-0.80025	0.43082	0.6883
ADAMTS13	-0.15324	-0.79072	0.43626	0.6883
LOXHD1	-0.15271	-0.78792	0.43787	0.6883
SCUBE2	-0.15227	-0.78561	0.4392	0.6883
ARHGEF28	0.15217	0.78505	0.43952	0.6883
KLHL40	0.15211	0.78475	0.43969	0.6883
COX1	-0.15192	-0.78373	0.44028	0.6883
FGFR3	-0.15081	-0.77786	0.44367	0.6883
MYOF	-0.14987	-0.77293	0.44654	0.6883
PSMD13	-0.14901	-0.76836	0.4492	0.6883
LPIN2	0.14732	0.75949	0.45439	0.6883
NLRC3	-0.14628	-0.754	0.45763	0.6883
MST1R	-0.14325	-0.73802	0.46711	0.6883
RBP3	0.14288	0.7361	0.46826	0.6883
EXT2	-0.14272	-0.73525	0.46877	0.6883
SLC25A24	-0.14179	-0.73035	0.4717	0.6883
IK	-0.14142	-0.72842	0.47286	0.6883
MMP17	0.14132	0.72787	0.4732	0.6883
DNMT3A	-0.14045	-0.72333	0.47594	0.6883
MMP9	-0.14038	-0.72298	0.47614	0.6883
FRY	-0.13841	-0.7126	0.48244	0.6883
DCHS1	-0.13787	-0.70978	0.48416	0.6883
ST3GAL1	0.13746	0.70761	0.48548	0.6883
MGAM	0.13661	0.70319	0.48819	0.6883
PTPRZ1	-0.13562	-0.69799	0.49138	0.6883
GVINP1	0.13547	0.6972	0.49186	0.6883
PFKP	-0.13403	-0.68967	0.49651	0.6883
ALPK2	-0.133	-0.68423	0.49988	0.6883
CHD7	-0.13294	-0.68394	0.50006	0.6883
HDLBP	-0.13257	-0.68199	0.50128	0.6883
ARHGAP21	-0.13204	-0.67921	0.50301	0.6883
XYLT1	-0.1308	-0.67271	0.50706	0.6883
ARHGAP32	-0.12977	-0.66732	0.51045	0.6883
SLC25A23	-0.12881	-0.6623	0.5136	0.6883
MT-CYB	-0.12733	-0.65461	0.51847	0.6883
SPAG9	-0.12653	-0.65042	0.52112	0.6883
LYST	-0.12403	-0.63737	0.52946	0.6883
RNH1	0.12403	0.63735	0.52947	0.6883
TNC	0.12402	0.63732	0.52949	0.6883
TRAPPC13	0.12402	0.63732	0.52949	0.6883
ITGB1	0.12402	0.6373	0.5295	0.6883
SEC24B	0.12399	0.63715	0.5296	0.6883
DYSF	0.12398	0.63709	0.52964	0.6883
ELMO1	-0.12397	-0.63702	0.52968	0.6883
ACP5	0.12396	0.637	0.52969	0.6883
I3JL91	-0.12389	-0.63661	0.52994	0.6883
PIK3C2B	-0.12388	-0.63655	0.52998	0.6883
UFSP2	-0.12388	-0.63655	0.52998	0.6883
RDH12	0.12385	0.63641	0.53007	0.6883
ALG1	-0.12375	-0.6359	0.5304	0.6883
UHRF1BP1L	-0.12371	-0.63566	0.53055	0.6883
FBN2	0.1237	0.63564	0.53056	0.6883
DNAH7	0.12364	0.63529	0.53079	0.6883
Q4RE92	0.12361	0.63514	0.53089	0.6883
I3KNJ3	-0.12355	-0.63485	0.53108	0.6883
DIS3L	0.12355	0.63484	0.53108	0.6883
HADH	-0.12345	-0.63434	0.5314	0.6883
RYR1	0.12345	0.63433	0.53141	0.6883
LOX	0.12342	0.63415	0.53152	0.6883
MMP25	0.12336	0.63384	0.53172	0.6883
SEMA7A	-0.12333	-0.63368	0.53183	0.6883
NES	0.12333	0.63368	0.53183	0.6883
HIF3A	0.1232	0.63301	0.53226	0.6883
CPD	-0.12319	-0.63299	0.53227	0.6883
FAT1	-0.12318	-0.63292	0.53231	0.6883
DYNC1I2	-0.12311	-0.63253	0.53257	0.6883
KIF21B	0.12278	0.63082	0.53366	0.6883
VPS13D	0.12271	0.63048	0.53388	0.6883
PALLD	0.12265	0.63016	0.53409	0.6883
UTP20	-0.12247	-0.62919	0.53471	0.6883
HDAC4	-0.12231	-0.62838	0.53524	0.6883
ASCC2	0.12214	0.62749	0.53581	0.6883
JAG1	0.12209	0.62722	0.53598	0.6883
DNAJB11	-0.12204	-0.62696	0.53615	0.6883
FUT8	-0.12177	-0.62559	0.53704	0.6883
KCTD14	-0.12173	-0.62538	0.53717	0.6883
TXNDC16	0.12173	0.62534	0.5372	0.6883
TRPM4	-0.12164	-0.6249	0.53748	0.6883
YTHDC2	-0.12162	-0.62477	0.53756	0.6883
NUP85	0.12155	0.62443	0.53779	0.6883
CMAHP	-0.12152	-0.62426	0.5379	0.6883
MYO9A	0.12145	0.6239	0.53813	0.6883
M4AGV7	0.12141	0.62371	0.53825	0.6883
43347	-0.12114	-0.62229	0.53917	0.6883
CAPN2	-0.1211	-0.62207	0.53932	0.6883
WDFY4	0.12081	0.62055	0.5403	0.6883
CCDC80	0.1208	0.62052	0.54032	0.6883
LACTBL1	-0.12075	-0.62025	0.54049	0.6883
PHLDB2	0.12072	0.62006	0.54061	0.6883
BAIAP2L1	-0.12053	-0.61909	0.54125	0.6883
DDX39A	0.12037	0.61827	0.54178	0.6883
STAB2	-0.12012	-0.61694	0.54264	0.6883
FAM129A	-0.11963	-0.61438	0.5443	0.6883
IFT140	-0.11962	-0.61437	0.54431	0.6883
PAPPA2	0.11952	0.61382	0.54467	0.6883
FBXW12	0.11914	0.61187	0.54594	0.6883
PRKG1	0.1191	0.61164	0.54609	0.6883
GUCY2C	0.11898	0.61101	0.5465	0.6883
LCT	0.11897	0.61096	0.54653	0.6883
PGRMC2	0.11892	0.6107	0.5467	0.6883
EIF2B4	0.11887	0.61044	0.54687	0.6883
BCAN	0.11864	0.60927	0.54763	0.6883
PTPRB	-0.11837	-0.60783	0.54857	0.6883
STAT3	0.11828	0.60737	0.54887	0.6883
STAT4	-0.11811	-0.6065	0.54944	0.6883
RPA2	-0.11797	-0.60576	0.54992	0.6883
PRF1	-0.11792	-0.60553	0.55008	0.6883
DPP9	-0.1178	-0.60488	0.5505	0.6883
C4A	-0.11766	-0.60415	0.55098	0.6883
ITPR1	-0.11748	-0.6032	0.5516	0.6883
PCSK5	-0.1169	-0.60018	0.55358	0.6883
LARP1	-0.11632	-0.59716	0.55556	0.6883
ABCA1	0.11625	0.59678	0.55581	0.6883
CACNG8	-0.11612	-0.59612	0.55625	0.6883
GLB1	-0.11584	-0.59467	0.55721	0.6883
ESYT1	0.11582	0.59459	0.55726	0.6883
SLC26A6	0.11571	0.59398	0.55766	0.6883
RRN3	-0.11559	-0.59338	0.55806	0.6883
PPT1	-0.11549	-0.59286	0.5584	0.6883
STAG1	-0.11549	-0.59284	0.55841	0.6883
KCNH8	0.1154	0.59241	0.5587	0.6883
STIM1	0.11526	0.59166	0.55919	0.6883
NPR1	-0.11494	-0.58998	0.5603	0.6883
UBR5	0.11464	0.58842	0.56133	0.6883
PPP4C	-0.11453	-0.58785	0.56171	0.6883
COQ5	-0.11415	-0.58589	0.563	0.6883
gag-pol	0.11411	0.5857	0.56313	0.6883
CLTCL1	-0.11402	-0.58519	0.56347	0.6883
ITIH3	-0.11347	-0.58233	0.56536	0.6883
TPO	-0.11328	-0.58136	0.56601	0.6883
SLC6A16	0.11326	0.58127	0.56606	0.6883
PLCD3	-0.11316	-0.58071	0.56644	0.6883
PIM1	0.11301	0.57996	0.56694	0.6883
HACE1	-0.11275	-0.57862	0.56783	0.6883
MROH1	0.11246	0.5771	0.56883	0.6883
ARRB1	-0.11239	-0.57675	0.56907	0.6883
CPA1	0.11185	0.57392	0.57095	0.6883
HMCN2	0.11156	0.57245	0.57194	0.6883
NCOR1	0.11147	0.57196	0.57226	0.6883
IVD	-0.11116	-0.57035	0.57334	0.6883
Q4S2R4	0.11107	0.56989	0.57364	0.6883
SYTL2	0.11045	0.56666	0.57581	0.6883
MUC2	-0.11021	-0.56542	0.57664	0.6883
ASAP1	0.10988	0.56371	0.57778	0.6883
SORL1	0.10958	0.56214	0.57883	0.6883
STAG2	-0.10945	-0.56144	0.57931	0.6883
GLT8D2	0.10927	0.56054	0.57991	0.6883
PPM1A	0.10812	0.55455	0.58395	0.6883
MRPS22	0.10811	0.5545	0.58398	0.6883
ABCC1	0.10774	0.55261	0.58525	0.6883
KCNT2	-0.10723	-0.54995	0.58705	0.6883
HEXA	-0.10682	-0.54779	0.58851	0.6883
JMJD7	-0.10618	-0.54452	0.59073	0.6883
CACNA1H	-0.10594	-0.54324	0.59159	0.6883
FAT4	-0.10513	-0.53907	0.59443	0.6883
MAP1A	0.10404	0.53341	0.59828	0.6883
U3JB12	-0.10403	-0.53332	0.59834	0.6883
IL1RAP	-0.10372	-0.53174	0.59942	0.6883
DDR2	-0.10318	-0.52893	0.60134	0.6883
LRRC32	0.10286	0.5273	0.60245	0.6883
TTC22	-0.10286	-0.52729	0.60246	0.6883
CNOT3	-0.10209	-0.52332	0.60519	0.6883
TGM2	0.10204	0.52302	0.60539	0.6883
498990419	-0.10194	-0.52251	0.60574	0.6883
GMPPA	-0.1012	-0.51871	0.60835	0.6883
ASCC3	-0.10048	-0.51494	0.61095	0.6883
CLNS1A	0.10034	0.51423	0.61143	0.6883
ATM	0.099706	0.51095	0.6137	0.6883
KCNQ5	-0.099646	-0.51064	0.61391	0.6883
CACNG4	-0.098869	-0.50661	0.61669	0.6883
IFI44	-0.098693	-0.50571	0.61732	0.6883
BCR	-0.098632	-0.50539	0.61754	0.6883
ABCA4	-0.09764	-0.50026	0.6211	0.6883
ADAMTS7	0.097099	0.49746	0.62304	0.6883
AP1S2	0.095544	0.48942	0.62865	0.6883
CYP1B1	0.095391	0.48863	0.6292	0.6883
TMPRSS3	-0.095236	-0.48783	0.62976	0.6883
PLB1	-0.091819	-0.47017	0.64215	0.6883
LIFR	0.090106	0.46133	0.6484	0.6883
TNNI1	-0.088426	-0.45266	0.65455	0.6883
GPR4	-0.088204	-0.45152	0.65536	0.6883
46194168	-0.086066	-0.44049	0.66322	0.6883
47222202	-0.086066	-0.44049	0.66322	0.6883
548501654	-0.086066	-0.44049	0.66322	0.6883
ABHD16A	-0.086066	-0.44049	0.66322	0.6883
ACAD8	-0.086066	-0.44049	0.66322	0.6883
ACY1	-0.086066	-0.44049	0.66322	0.6883
ADAM22	-0.086066	-0.44049	0.66322	0.6883
ADAMTS16	-0.086066	-0.44049	0.66322	0.6883
ADAMTS2	-0.086066	-0.44049	0.66322	0.6883
AFG3L2	-0.086066	-0.44049	0.66322	0.6883
AGBL1	-0.086066	-0.44049	0.66322	0.6883
AGMO	-0.086066	-0.44049	0.66322	0.6883
AKAP6	-0.086066	-0.44049	0.66322	0.6883
ALDH1A2	-0.086066	-0.44049	0.66322	0.6883
ALOXE3	-0.086066	-0.44049	0.66322	0.6883
AMDHD2	-0.086066	-0.44049	0.66322	0.6883
ANAPC4	-0.086066	-0.44049	0.66322	0.6883
ANK2	-0.086066	-0.44049	0.66322	0.6883
ANKRD10	-0.086066	-0.44049	0.66322	0.6883
ANKRD5	-0.086066	-0.44049	0.66322	0.6883
AP2A2	-0.086066	-0.44049	0.66322	0.6883
APOL3	-0.086066	-0.44049	0.66322	0.6883
AQR	-0.086066	-0.44049	0.66322	0.6883
ARF4	-0.086066	-0.44049	0.66322	0.6883
ARHGAP1	-0.086066	-0.44049	0.66322	0.6883
ARHGAP18	-0.086066	-0.44049	0.66322	0.6883
ARHGAP25	-0.086066	-0.44049	0.66322	0.6883
ARHGAP40	-0.086066	-0.44049	0.66322	0.6883
ARHGAP42	-0.086066	-0.44049	0.66322	0.6883
ARID4A	-0.086066	-0.44049	0.66322	0.6883
ARNT2	-0.086066	-0.44049	0.66322	0.6883
ARRB2	-0.086066	-0.44049	0.66322	0.6883
ART4	-0.086066	-0.44049	0.66322	0.6883
ASB17	-0.086066	-0.44049	0.66322	0.6883
B3GALT4	-0.086066	-0.44049	0.66322	0.6883
B3GALT6	-0.086066	-0.44049	0.66322	0.6883
B3GAT1	-0.086066	-0.44049	0.66322	0.6883
BACE1	-0.086066	-0.44049	0.66322	0.6883
BCL11A	-0.086066	-0.44049	0.66322	0.6883
BIN1	-0.086066	-0.44049	0.66322	0.6883
BOLL	-0.086066	-0.44049	0.66322	0.6883
BRSK2	-0.086066	-0.44049	0.66322	0.6883
BTD	-0.086066	-0.44049	0.66322	0.6883
BXDC2	-0.086066	-0.44049	0.66322	0.6883
C2CD3	-0.086066	-0.44049	0.66322	0.6883
C2CD4C	-0.086066	-0.44049	0.66322	0.6883
C2orf69	-0.086066	-0.44049	0.66322	0.6883
C4orf27	-0.086066	-0.44049	0.66322	0.6883
C6orf203	-0.086066	-0.44049	0.66322	0.6883
CACNA1A	-0.086066	-0.44049	0.66322	0.6883
CASP6	-0.086066	-0.44049	0.66322	0.6883
CASP8	-0.086066	-0.44049	0.66322	0.6883
CASP8AP2	-0.086066	-0.44049	0.66322	0.6883
CCDC106	-0.086066	-0.44049	0.66322	0.6883
CCNI2	-0.086066	-0.44049	0.66322	0.6883
CCNYL1	-0.086066	-0.44049	0.66322	0.6883
CCR9	-0.086066	-0.44049	0.66322	0.6883
CD151	-0.086066	-0.44049	0.66322	0.6883
CD4	-0.086066	-0.44049	0.66322	0.6883
CDH24	-0.086066	-0.44049	0.66322	0.6883
CELSR1	-0.086066	-0.44049	0.66322	0.6883
CELSR2	-0.086066	-0.44049	0.66322	0.6883
CLGN	-0.086066	-0.44049	0.66322	0.6883
CLIC6	-0.086066	-0.44049	0.66322	0.6883
CMAS	-0.086066	-0.44049	0.66322	0.6883
CNOT1	-0.086066	-0.44049	0.66322	0.6883
COL14A1	-0.086066	-0.44049	0.66322	0.6883
COL2A1	-0.086066	-0.44049	0.66322	0.6883
COL4A3BP	-0.086066	-0.44049	0.66322	0.6883
COL4A5	-0.086066	-0.44049	0.66322	0.6883
COL7A1	-0.086066	-0.44049	0.66322	0.6883
COPB1	-0.086066	-0.44049	0.66322	0.6883
CRLF1	-0.086066	-0.44049	0.66322	0.6883
CSF1	-0.086066	-0.44049	0.66322	0.6883
CST1	-0.086066	-0.44049	0.66322	0.6883
CYP11A1	-0.086066	-0.44049	0.66322	0.6883
DARS	-0.086066	-0.44049	0.66322	0.6883
DCAF17	-0.086066	-0.44049	0.66322	0.6883
DEK	-0.086066	-0.44049	0.66322	0.6883
DESI1	-0.086066	-0.44049	0.66322	0.6883
DHRS7	-0.086066	-0.44049	0.66322	0.6883
DLGAP4	-0.086066	-0.44049	0.66322	0.6883
DLL1	-0.086066	-0.44049	0.66322	0.6883
DNAJC30	-0.086066	-0.44049	0.66322	0.6883
DNAJC9	-0.086066	-0.44049	0.66322	0.6883
DOCK5	-0.086066	-0.44049	0.66322	0.6883
DPF3	-0.086066	-0.44049	0.66322	0.6883
E7F538	-0.086066	-0.44049	0.66322	0.6883
EDAR	-0.086066	-0.44049	0.66322	0.6883
EIF3G	-0.086066	-0.44049	0.66322	0.6883
EIF5A	-0.086066	-0.44049	0.66322	0.6883
ENOX2	-0.086066	-0.44049	0.66322	0.6883
EP300	-0.086066	-0.44049	0.66322	0.6883
EPAS1	-0.086066	-0.44049	0.66322	0.6883
EPB41L3	-0.086066	-0.44049	0.66322	0.6883
EPDR1	-0.086066	-0.44049	0.66322	0.6883
ERGIC2	-0.086066	-0.44049	0.66322	0.6883
ERI2	-0.086066	-0.44049	0.66322	0.6883
F1QE23	-0.086066	-0.44049	0.66322	0.6883
FAM151A	-0.086066	-0.44049	0.66322	0.6883
FAM173B	-0.086066	-0.44049	0.66322	0.6883
FAM32A	-0.086066	-0.44049	0.66322	0.6883
FAM46C	-0.086066	-0.44049	0.66322	0.6883
FAM69A	-0.086066	-0.44049	0.66322	0.6883
FAM69C	-0.086066	-0.44049	0.66322	0.6883
FAM92A1	-0.086066	-0.44049	0.66322	0.6883
FBN3	-0.086066	-0.44049	0.66322	0.6883
FBXL18	-0.086066	-0.44049	0.66322	0.6883
FBXL3	-0.086066	-0.44049	0.66322	0.6883
FBXO21	-0.086066	-0.44049	0.66322	0.6883
FBXO34	-0.086066	-0.44049	0.66322	0.6883
FBXW10	-0.086066	-0.44049	0.66322	0.6883
FKBP10	-0.086066	-0.44049	0.66322	0.6883
FOXO1	-0.086066	-0.44049	0.66322	0.6883
FOXO3	-0.086066	-0.44049	0.66322	0.6883
FSHR	-0.086066	-0.44049	0.66322	0.6883
FUK	-0.086066	-0.44049	0.66322	0.6883
G3P7X3	-0.086066	-0.44049	0.66322	0.6883
GALNT12	-0.086066	-0.44049	0.66322	0.6883
GBE1	-0.086066	-0.44049	0.66322	0.6883
GK2	-0.086066	-0.44049	0.66322	0.6883
GPALPP1	-0.086066	-0.44049	0.66322	0.6883
GPR137B	-0.086066	-0.44049	0.66322	0.6883
GPR55	-0.086066	-0.44049	0.66322	0.6883
GPR98	-0.086066	-0.44049	0.66322	0.6883
GPRC5C	-0.086066	-0.44049	0.66322	0.6883
GRID2IP	-0.086066	-0.44049	0.66322	0.6883
GRIK1	-0.086066	-0.44049	0.66322	0.6883
GRSF1	-0.086066	-0.44049	0.66322	0.6883
GSN	-0.086066	-0.44049	0.66322	0.6883
GTPBP3	-0.086066	-0.44049	0.66322	0.6883
H2N1Q8	-0.086066	-0.44049	0.66322	0.6883
H2TL89	-0.086066	-0.44049	0.66322	0.6883
H3BXA0	-0.086066	-0.44049	0.66322	0.6883
H3C3J3	-0.086066	-0.44049	0.66322	0.6883
HBA2	-0.086066	-0.44049	0.66322	0.6883
HBE1	-0.086066	-0.44049	0.66322	0.6883
HERC1	-0.086066	-0.44049	0.66322	0.6883
HERC3	-0.086066	-0.44049	0.66322	0.6883
HK3	-0.086066	-0.44049	0.66322	0.6883
HLA-DRB1	-0.086066	-0.44049	0.66322	0.6883
HMOX1	-0.086066	-0.44049	0.66322	0.6883
HSD3B7	-0.086066	-0.44049	0.66322	0.6883
HSP90B1	-0.086066	-0.44049	0.66322	0.6883
HSPA9	-0.086066	-0.44049	0.66322	0.6883
HTT	-0.086066	-0.44049	0.66322	0.6883
I3IZ24	-0.086066	-0.44049	0.66322	0.6883
I3KX94	-0.086066	-0.44049	0.66322	0.6883
IDI1	-0.086066	-0.44049	0.66322	0.6883
IFNA17	-0.086066	-0.44049	0.66322	0.6883
IFRD2	-0.086066	-0.44049	0.66322	0.6883
IFT172	-0.086066	-0.44049	0.66322	0.6883
IL10	-0.086066	-0.44049	0.66322	0.6883
IL17RD	-0.086066	-0.44049	0.66322	0.6883
IL21R	-0.086066	-0.44049	0.66322	0.6883
IL4I1	-0.086066	-0.44049	0.66322	0.6883
IPO7	-0.086066	-0.44049	0.66322	0.6883
IQGAP2	-0.086066	-0.44049	0.66322	0.6883
ISM1	-0.086066	-0.44049	0.66322	0.6883
ITGA8	-0.086066	-0.44049	0.66322	0.6883
KCNJ9	-0.086066	-0.44049	0.66322	0.6883
KCNK9	-0.086066	-0.44049	0.66322	0.6883
KIF13A	-0.086066	-0.44049	0.66322	0.6883
KIF20B	-0.086066	-0.44049	0.66322	0.6883
KLHL13	-0.086066	-0.44049	0.66322	0.6883
KLHL6	-0.086066	-0.44049	0.66322	0.6883
KMT2C	-0.086066	-0.44049	0.66322	0.6883
KPNA1	-0.086066	-0.44049	0.66322	0.6883
KPNB1	-0.086066	-0.44049	0.66322	0.6883
LAMC1	-0.086066	-0.44049	0.66322	0.6883
LCLAT1	-0.086066	-0.44049	0.66322	0.6883
LCN15	-0.086066	-0.44049	0.66322	0.6883
LFNG	-0.086066	-0.44049	0.66322	0.6883
LHCGR	-0.086066	-0.44049	0.66322	0.6883
LIG1	-0.086066	-0.44049	0.66322	0.6883
LINGO2	-0.086066	-0.44049	0.66322	0.6883
LMBRD2	-0.086066	-0.44049	0.66322	0.6883
LMOD1	-0.086066	-0.44049	0.66322	0.6883
LNX2	-0.086066	-0.44049	0.66322	0.6883
LOC101930630	-0.086066	-0.44049	0.66322	0.6883
LPHN2	-0.086066	-0.44049	0.66322	0.6883
LRIG3	-0.086066	-0.44049	0.66322	0.6883
LRIT2	-0.086066	-0.44049	0.66322	0.6883
LRRC9	-0.086066	-0.44049	0.66322	0.6883
LRRN3	-0.086066	-0.44049	0.66322	0.6883
LRWD1	-0.086066	-0.44049	0.66322	0.6883
MAD1L1	-0.086066	-0.44049	0.66322	0.6883
MAML3	-0.086066	-0.44049	0.66322	0.6883
MAPKBP1	-0.086066	-0.44049	0.66322	0.6883
MDGA2	-0.086066	-0.44049	0.66322	0.6883
MED13	-0.086066	-0.44049	0.66322	0.6883
MEGF11	-0.086066	-0.44049	0.66322	0.6883
METTL9	-0.086066	-0.44049	0.66322	0.6883
MICAL3	-0.086066	-0.44049	0.66322	0.6883
MLH1	-0.086066	-0.44049	0.66322	0.6883
MMP13	-0.086066	-0.44049	0.66322	0.6883
MOGAT2	-0.086066	-0.44049	0.66322	0.6883
MOGS	-0.086066	-0.44049	0.66322	0.6883
MPRIP	-0.086066	-0.44049	0.66322	0.6883
MST1	-0.086066	-0.44049	0.66322	0.6883
MT-ND5	-0.086066	-0.44049	0.66322	0.6883
MUL1	-0.086066	-0.44049	0.66322	0.6883
MYB	-0.086066	-0.44049	0.66322	0.6883
MYO15B	-0.086066	-0.44049	0.66322	0.6883
MYO3A	-0.086066	-0.44049	0.66322	0.6883
NANOG	-0.086066	-0.44049	0.66322	0.6883
NARF	-0.086066	-0.44049	0.66322	0.6883
NCOA7	-0.086066	-0.44049	0.66322	0.6883
NDRG2	-0.086066	-0.44049	0.66322	0.6883
NDUFS2	-0.086066	-0.44049	0.66322	0.6883
NEDD4	-0.086066	-0.44049	0.66322	0.6883
NICN1	-0.086066	-0.44049	0.66322	0.6883
NIPBL	-0.086066	-0.44049	0.66322	0.6883
NLE1	-0.086066	-0.44049	0.66322	0.6883
NME8	-0.086066	-0.44049	0.66322	0.6883
NOP2	-0.086066	-0.44049	0.66322	0.6883
NPTN	-0.086066	-0.44049	0.66322	0.6883
NT5C3A	-0.086066	-0.44049	0.66322	0.6883
NT5C3B	-0.086066	-0.44049	0.66322	0.6883
NT5DC3	-0.086066	-0.44049	0.66322	0.6883
OR52P1P	-0.086066	-0.44049	0.66322	0.6883
ORC2	-0.086066	-0.44049	0.66322	0.6883
OSBPL10	-0.086066	-0.44049	0.66322	0.6883
OTOF	-0.086066	-0.44049	0.66322	0.6883
P2RX5	-0.086066	-0.44049	0.66322	0.6883
P4HA1	-0.086066	-0.44049	0.66322	0.6883
PAN2	-0.086066	-0.44049	0.66322	0.6883
PARP6	-0.086066	-0.44049	0.66322	0.6883
PATL1	-0.086066	-0.44049	0.66322	0.6883
PBK	-0.086066	-0.44049	0.66322	0.6883
PCDH1	-0.086066	-0.44049	0.66322	0.6883
PCOLCE	-0.086066	-0.44049	0.66322	0.6883
PDCD7	-0.086066	-0.44049	0.66322	0.6883
PDE4A	-0.086066	-0.44049	0.66322	0.6883
PDZD4	-0.086066	-0.44049	0.66322	0.6883
PGC	-0.086066	-0.44049	0.66322	0.6883
PHF19	-0.086066	-0.44049	0.66322	0.6883
PKD2L1	-0.086066	-0.44049	0.66322	0.6883
PLAGL2	-0.086066	-0.44049	0.66322	0.6883
PLBD2	-0.086066	-0.44049	0.66322	0.6883
PLCB1	-0.086066	-0.44049	0.66322	0.6883
PLCL1	-0.086066	-0.44049	0.66322	0.6883
PLD1	-0.086066	-0.44049	0.66322	0.6883
PLD3	-0.086066	-0.44049	0.66322	0.6883
PLEKHA7	-0.086066	-0.44049	0.66322	0.6883
PLEKHG4B	-0.086066	-0.44049	0.66322	0.6883
PLOD2	-0.086066	-0.44049	0.66322	0.6883
PNOC	-0.086066	-0.44049	0.66322	0.6883
POGK	-0.086066	-0.44049	0.66322	0.6883
POLB	-0.086066	-0.44049	0.66322	0.6883
PPEF2	-0.086066	-0.44049	0.66322	0.6883
PREP	-0.086066	-0.44049	0.66322	0.6883
PRKAB2	-0.086066	-0.44049	0.66322	0.6883
PRPF8	-0.086066	-0.44049	0.66322	0.6883
PRPSAP1	-0.086066	-0.44049	0.66322	0.6883
PRTG	-0.086066	-0.44049	0.66322	0.6883
PSMB5	-0.086066	-0.44049	0.66322	0.6883
PSMB9	-0.086066	-0.44049	0.66322	0.6883
PTPN6	-0.086066	-0.44049	0.66322	0.6883
PTPRQ	-0.086066	-0.44049	0.66322	0.6883
Q4SU98	-0.086066	-0.44049	0.66322	0.6883
Q6PHI2	-0.086066	-0.44049	0.66322	0.6883
RAB11FIP5	-0.086066	-0.44049	0.66322	0.6883
RAB38	-0.086066	-0.44049	0.66322	0.6883
RCHY1	-0.086066	-0.44049	0.66322	0.6883
RCL1	-0.086066	-0.44049	0.66322	0.6883
RCN1	-0.086066	-0.44049	0.66322	0.6883
RDH8	-0.086066	-0.44049	0.66322	0.6883
RDX	-0.086066	-0.44049	0.66322	0.6883
REXO4	-0.086066	-0.44049	0.66322	0.6883
RGS7	-0.086066	-0.44049	0.66322	0.6883
RHOD	-0.086066	-0.44049	0.66322	0.6883
RIMS1	-0.086066	-0.44049	0.66322	0.6883
RNF139	-0.086066	-0.44049	0.66322	0.6883
ROBO1	-0.086066	-0.44049	0.66322	0.6883
RPL11	-0.086066	-0.44049	0.66322	0.6883
RPS6KA5	-0.086066	-0.44049	0.66322	0.6883
RPTOR	-0.086066	-0.44049	0.66322	0.6883
RTKN	-0.086066	-0.44049	0.66322	0.6883
RWDD2B	-0.086066	-0.44049	0.66322	0.6883
SATB1	-0.086066	-0.44049	0.66322	0.6883
SBF1	-0.086066	-0.44049	0.66322	0.6883
SCARB1	-0.086066	-0.44049	0.66322	0.6883
SENP5	-0.086066	-0.44049	0.66322	0.6883
SERPINA1	-0.086066	-0.44049	0.66322	0.6883
SERPINA10	-0.086066	-0.44049	0.66322	0.6883
SETD3	-0.086066	-0.44049	0.66322	0.6883
SETX	-0.086066	-0.44049	0.66322	0.6883
SFRS3	-0.086066	-0.44049	0.66322	0.6883
SHANK3	-0.086066	-0.44049	0.66322	0.6883
SHMT1	-0.086066	-0.44049	0.66322	0.6883
SIGLEC1	-0.086066	-0.44049	0.66322	0.6883
SIPA1L1	-0.086066	-0.44049	0.66322	0.6883
SLC16A13	-0.086066	-0.44049	0.66322	0.6883
SLC16A9	-0.086066	-0.44049	0.66322	0.6883
SLC22A13	-0.086066	-0.44049	0.66322	0.6883
SLC23A2	-0.086066	-0.44049	0.66322	0.6883
SLC30A4	-0.086066	-0.44049	0.66322	0.6883
SLC35C2	-0.086066	-0.44049	0.66322	0.6883
SLU7	-0.086066	-0.44049	0.66322	0.6883
SMC1A	-0.086066	-0.44049	0.66322	0.6883
SMC6	-0.086066	-0.44049	0.66322	0.6883
SNAPC3	-0.086066	-0.44049	0.66322	0.6883
SNCAIP	-0.086066	-0.44049	0.66322	0.6883
SNTG1	-0.086066	-0.44049	0.66322	0.6883
SOWAHC	-0.086066	-0.44049	0.66322	0.6883
SOX5	-0.086066	-0.44049	0.66322	0.6883
SPTBN4	-0.086066	-0.44049	0.66322	0.6883
SRBD1	-0.086066	-0.44049	0.66322	0.6883
SRCRB4D	-0.086066	-0.44049	0.66322	0.6883
SSH2	-0.086066	-0.44049	0.66322	0.6883
ST3GAL5	-0.086066	-0.44049	0.66322	0.6883
STAMBP	-0.086066	-0.44049	0.66322	0.6883
STAT5	-0.086066	-0.44049	0.66322	0.6883
STK17A	-0.086066	-0.44049	0.66322	0.6883
SULT6B1	-0.086066	-0.44049	0.66322	0.6883
SYNPO2L	-0.086066	-0.44049	0.66322	0.6883
TAAR1	-0.086066	-0.44049	0.66322	0.6883
TAOK3	-0.086066	-0.44049	0.66322	0.6883
TBC1D20	-0.086066	-0.44049	0.66322	0.6883
TBCC	-0.086066	-0.44049	0.66322	0.6883
TDRD15	-0.086066	-0.44049	0.66322	0.6883
TDRKH	-0.086066	-0.44049	0.66322	0.6883
TET2	-0.086066	-0.44049	0.66322	0.6883
TET3	-0.086066	-0.44049	0.66322	0.6883
TEX2	-0.086066	-0.44049	0.66322	0.6883
THRA	-0.086066	-0.44049	0.66322	0.6883
TKT	-0.086066	-0.44049	0.66322	0.6883
TM4SF4	-0.086066	-0.44049	0.66322	0.6883
TMED3	-0.086066	-0.44049	0.66322	0.6883
TMEM120B	-0.086066	-0.44049	0.66322	0.6883
TNFAIP2	-0.086066	-0.44049	0.66322	0.6883
TNNI2	-0.086066	-0.44049	0.66322	0.6883
TNNT2	-0.086066	-0.44049	0.66322	0.6883
TOPBP1	-0.086066	-0.44049	0.66322	0.6883
TPI1	-0.086066	-0.44049	0.66322	0.6883
TRAPPC9	-0.086066	-0.44049	0.66322	0.6883
TRMT12	-0.086066	-0.44049	0.66322	0.6883
TRNT1	-0.086066	-0.44049	0.66322	0.6883
TSC22D1	-0.086066	-0.44049	0.66322	0.6883
TTI2	-0.086066	-0.44049	0.66322	0.6883
UBAP2L	-0.086066	-0.44049	0.66322	0.6883
UBE2O	-0.086066	-0.44049	0.66322	0.6883
UBTD1	-0.086066	-0.44049	0.66322	0.6883
UBXN1	-0.086066	-0.44049	0.66322	0.6883
UGT5B4	-0.086066	-0.44049	0.66322	0.6883
UMOD	-0.086066	-0.44049	0.66322	0.6883
URGCP	-0.086066	-0.44049	0.66322	0.6883
USP46	-0.086066	-0.44049	0.66322	0.6883
USP7	-0.086066	-0.44049	0.66322	0.6883
UST	-0.086066	-0.44049	0.66322	0.6883
VAV3	-0.086066	-0.44049	0.66322	0.6883
WDR26	-0.086066	-0.44049	0.66322	0.6883
WDR27	-0.086066	-0.44049	0.66322	0.6883
WEE1	-0.086066	-0.44049	0.66322	0.6883
XKR9	-0.086066	-0.44049	0.66322	0.6883
ZDHHC18	-0.086066	-0.44049	0.66322	0.6883
ZEB2	-0.086066	-0.44049	0.66322	0.6883
ZHX2	-0.086066	-0.44049	0.66322	0.6883
ZNF106	-0.086066	-0.44049	0.66322	0.6883
ZNF367	-0.086066	-0.44049	0.66322	0.6883
ZNF608	-0.086066	-0.44049	0.66322	0.6883
AARHGAP35	0.086066	0.44049	0.66322	0.6883
ABCF2	0.086066	0.44049	0.66322	0.6883
ACADVL	0.086066	0.44049	0.66322	0.6883
ACAN	0.086066	0.44049	0.66322	0.6883
ACE	0.086066	0.44049	0.66322	0.6883
ACO1	0.086066	0.44049	0.66322	0.6883
ACSBG2	0.086066	0.44049	0.66322	0.6883
ADAMTS3	0.086066	0.44049	0.66322	0.6883
ADAMTSL2	0.086066	0.44049	0.66322	0.6883
ADCY8	0.086066	0.44049	0.66322	0.6883
ADD3	0.086066	0.44049	0.66322	0.6883
ADO	0.086066	0.44049	0.66322	0.6883
ADRM1	0.086066	0.44049	0.66322	0.6883
AHDC1	0.086066	0.44049	0.66322	0.6883
AHNAK2	0.086066	0.44049	0.66322	0.6883
AKAP9	0.086066	0.44049	0.66322	0.6883
ALAS1	0.086066	0.44049	0.66322	0.6883
ALDH1L2	0.086066	0.44049	0.66322	0.6883
AMPD3	0.086066	0.44049	0.66322	0.6883
ANKIB1	0.086066	0.44049	0.66322	0.6883
ANKRD52	0.086066	0.44049	0.66322	0.6883
ANO5	0.086066	0.44049	0.66322	0.6883
ANPEP	0.086066	0.44049	0.66322	0.6883
ANXA4	0.086066	0.44049	0.66322	0.6883
APPBP2	0.086066	0.44049	0.66322	0.6883
ARAP1	0.086066	0.44049	0.66322	0.6883
ARFGEF2	0.086066	0.44049	0.66322	0.6883
ARFGEF3	0.086066	0.44049	0.66322	0.6883
ARHGAP19	0.086066	0.44049	0.66322	0.6883
ARHGAP28	0.086066	0.44049	0.66322	0.6883
ARHGAP44	0.086066	0.44049	0.66322	0.6883
ARHGDIG	0.086066	0.44049	0.66322	0.6883
ARHGEF26	0.086066	0.44049	0.66322	0.6883
ARID3A	0.086066	0.44049	0.66322	0.6883
ARPC5	0.086066	0.44049	0.66322	0.6883
ARSG	0.086066	0.44049	0.66322	0.6883
ASAP2	0.086066	0.44049	0.66322	0.6883
ASB1	0.086066	0.44049	0.66322	0.6883
ASGR2	0.086066	0.44049	0.66322	0.6883
ASL	0.086066	0.44049	0.66322	0.6883
ASTL	0.086066	0.44049	0.66322	0.6883
ASTN1	0.086066	0.44049	0.66322	0.6883
ATAD2	0.086066	0.44049	0.66322	0.6883
ATF3	0.086066	0.44049	0.66322	0.6883
ATP2C1	0.086066	0.44049	0.66322	0.6883
ATRNL1	0.086066	0.44049	0.66322	0.6883
AURKA	0.086066	0.44049	0.66322	0.6883
B4GALT6	0.086066	0.44049	0.66322	0.6883
BCAR3	0.086066	0.44049	0.66322	0.6883
BCCIP	0.086066	0.44049	0.66322	0.6883
BCKDHA	0.086066	0.44049	0.66322	0.6883
BIN3	0.086066	0.44049	0.66322	0.6883
BIRC4	0.086066	0.44049	0.66322	0.6883
BIRC6	0.086066	0.44049	0.66322	0.6883
BRIP1	0.086066	0.44049	0.66322	0.6883
BTG4	0.086066	0.44049	0.66322	0.6883
C16orf59	0.086066	0.44049	0.66322	0.6883
C16orf70	0.086066	0.44049	0.66322	0.6883
C19orf67	0.086066	0.44049	0.66322	0.6883
C1QL3	0.086066	0.44049	0.66322	0.6883
C4B	0.086066	0.44049	0.66322	0.6883
C5orf24	0.086066	0.44049	0.66322	0.6883
C6orf106	0.086066	0.44049	0.66322	0.6883
CACNA1G	0.086066	0.44049	0.66322	0.6883
CACUL1	0.086066	0.44049	0.66322	0.6883
CADPS2	0.086066	0.44049	0.66322	0.6883
CALR	0.086066	0.44049	0.66322	0.6883
CAMTA1	0.086066	0.44049	0.66322	0.6883
CANT1	0.086066	0.44049	0.66322	0.6883
CASC1	0.086066	0.44049	0.66322	0.6883
CASK	0.086066	0.44049	0.66322	0.6883
CASP10	0.086066	0.44049	0.66322	0.6883
CASP7	0.086066	0.44049	0.66322	0.6883
CASQ2	0.086066	0.44049	0.66322	0.6883
CBLN1	0.086066	0.44049	0.66322	0.6883
CBX3	0.086066	0.44049	0.66322	0.6883
CBX5	0.086066	0.44049	0.66322	0.6883
CC2D2A	0.086066	0.44049	0.66322	0.6883
CCDC115	0.086066	0.44049	0.66322	0.6883
CCDC134	0.086066	0.44049	0.66322	0.6883
CCDC32	0.086066	0.44049	0.66322	0.6883
CCDC71	0.086066	0.44049	0.66322	0.6883
CCNB3	0.086066	0.44049	0.66322	0.6883
CD164	0.086066	0.44049	0.66322	0.6883
CD274	0.086066	0.44049	0.66322	0.6883
CD5L	0.086066	0.44049	0.66322	0.6883
CDC42	0.086066	0.44049	0.66322	0.6883
CDH16	0.086066	0.44049	0.66322	0.6883
CDH2	0.086066	0.44049	0.66322	0.6883
CDH4	0.086066	0.44049	0.66322	0.6883
CDHR2	0.086066	0.44049	0.66322	0.6883
CDK12	0.086066	0.44049	0.66322	0.6883
CDK17	0.086066	0.44049	0.66322	0.6883
CEP152	0.086066	0.44049	0.66322	0.6883
CES3	0.086066	0.44049	0.66322	0.6883
CFB	0.086066	0.44049	0.66322	0.6883
CGNL1	0.086066	0.44049	0.66322	0.6883
CHKA	0.086066	0.44049	0.66322	0.6883
CHL1	0.086066	0.44049	0.66322	0.6883
CHRFAM7A	0.086066	0.44049	0.66322	0.6883
CHRNA7	0.086066	0.44049	0.66322	0.6883
CHST12	0.086066	0.44049	0.66322	0.6883
CKMT1A	0.086066	0.44049	0.66322	0.6883
CLASP2	0.086066	0.44049	0.66322	0.6883
CLC4E	0.086066	0.44049	0.66322	0.6883
CLCN7	0.086066	0.44049	0.66322	0.6883
CLDN12	0.086066	0.44049	0.66322	0.6883
CLDN5	0.086066	0.44049	0.66322	0.6883
CLIP2	0.086066	0.44049	0.66322	0.6883
CLPB	0.086066	0.44049	0.66322	0.6883
CLPTM1	0.086066	0.44049	0.66322	0.6883
CNDP1	0.086066	0.44049	0.66322	0.6883
CNGA3	0.086066	0.44049	0.66322	0.6883
CNKSR3	0.086066	0.44049	0.66322	0.6883
COG1	0.086066	0.44049	0.66322	0.6883
COL12A1	0.086066	0.44049	0.66322	0.6883
COL5A3	0.086066	0.44049	0.66322	0.6883
COQ6	0.086066	0.44049	0.66322	0.6883
CORO6	0.086066	0.44049	0.66322	0.6883
CPA2	0.086066	0.44049	0.66322	0.6883
CPNE5	0.086066	0.44049	0.66322	0.6883
CRB2	0.086066	0.44049	0.66322	0.6883
CRHBP	0.086066	0.44049	0.66322	0.6883
CRISPLD2	0.086066	0.44049	0.66322	0.6883
CRP	0.086066	0.44049	0.66322	0.6883
CRY2	0.086066	0.44049	0.66322	0.6883
CRYZL1	0.086066	0.44049	0.66322	0.6883
CTLA4	0.086066	0.44049	0.66322	0.6883
CTSH	0.086066	0.44049	0.66322	0.6883
CUBN	0.086066	0.44049	0.66322	0.6883
CXCR1	0.086066	0.44049	0.66322	0.6883
CYB5D1	0.086066	0.44049	0.66322	0.6883
CYP11B1	0.086066	0.44049	0.66322	0.6883
CYP27A1	0.086066	0.44049	0.66322	0.6883
CYTL1	0.086066	0.44049	0.66322	0.6883
DAAM2	0.086066	0.44049	0.66322	0.6883
DDHD1	0.086066	0.44049	0.66322	0.6883
DEAF1	0.086066	0.44049	0.66322	0.6883
DENND4B	0.086066	0.44049	0.66322	0.6883
DEPDC1	0.086066	0.44049	0.66322	0.6883
DFNA5	0.086066	0.44049	0.66322	0.6883
DGKD	0.086066	0.44049	0.66322	0.6883
DHODH	0.086066	0.44049	0.66322	0.6883
DHX8	0.086066	0.44049	0.66322	0.6883
DIAPH1	0.086066	0.44049	0.66322	0.6883
DLAT	0.086066	0.44049	0.66322	0.6883
DLGAP2	0.086066	0.44049	0.66322	0.6883
DMXL2	0.086066	0.44049	0.66322	0.6883
DNAH12	0.086066	0.44049	0.66322	0.6883
DNAH2	0.086066	0.44049	0.66322	0.6883
DNAH8	0.086066	0.44049	0.66322	0.6883
DNAJB12	0.086066	0.44049	0.66322	0.6883
DNAJB6	0.086066	0.44049	0.66322	0.6883
DNAJC13	0.086066	0.44049	0.66322	0.6883
DNAJC16	0.086066	0.44049	0.66322	0.6883
DOCK10	0.086066	0.44049	0.66322	0.6883
DOCK11	0.086066	0.44049	0.66322	0.6883
DOCK2	0.086066	0.44049	0.66322	0.6883
DOCK8	0.086066	0.44049	0.66322	0.6883
DPEP1	0.086066	0.44049	0.66322	0.6883
DPP4	0.086066	0.44049	0.66322	0.6883
DYNC1LI2	0.086066	0.44049	0.66322	0.6883
DYNLRB2	0.086066	0.44049	0.66322	0.6883
E7FDN6	0.086066	0.44049	0.66322	0.6883
E9QD95	0.086066	0.44049	0.66322	0.6883
EDEM1	0.086066	0.44049	0.66322	0.6883
EED	0.086066	0.44049	0.66322	0.6883
EEF1A	0.086066	0.44049	0.66322	0.6883
EEF1B2	0.086066	0.44049	0.66322	0.6883
EEF2	0.086066	0.44049	0.66322	0.6883
EEPD1	0.086066	0.44049	0.66322	0.6883
EFEMP2	0.086066	0.44049	0.66322	0.6883
EFNA2	0.086066	0.44049	0.66322	0.6883
EGFL6	0.086066	0.44049	0.66322	0.6883
EIF4B	0.086066	0.44049	0.66322	0.6883
EIF4G1	0.086066	0.44049	0.66322	0.6883
EIF4G2	0.086066	0.44049	0.66322	0.6883
EIF5	0.086066	0.44049	0.66322	0.6883
ELP6	0.086066	0.44049	0.66322	0.6883
EML5	0.086066	0.44049	0.66322	0.6883
ENGASE	0.086066	0.44049	0.66322	0.6883
ENO2	0.086066	0.44049	0.66322	0.6883
ENTPD2	0.086066	0.44049	0.66322	0.6883
ENTPD4	0.086066	0.44049	0.66322	0.6883
EOMES	0.086066	0.44049	0.66322	0.6883
EPB41	0.086066	0.44049	0.66322	0.6883
EPD1	0.086066	0.44049	0.66322	0.6883
EPHB6	0.086066	0.44049	0.66322	0.6883
EPPK1	0.086066	0.44049	0.66322	0.6883
EPS15	0.086066	0.44049	0.66322	0.6883
ERAP2	0.086066	0.44049	0.66322	0.6883
ERC2	0.086066	0.44049	0.66322	0.6883
ESR2	0.086066	0.44049	0.66322	0.6883
ESRP1	0.086066	0.44049	0.66322	0.6883
ESRRB	0.086066	0.44049	0.66322	0.6883
ESRRG	0.086066	0.44049	0.66322	0.6883
EVI5	0.086066	0.44049	0.66322	0.6883
EXOC3	0.086066	0.44049	0.66322	0.6883
EXOC3L2	0.086066	0.44049	0.66322	0.6883
EZR	0.086066	0.44049	0.66322	0.6883
F1QBI8	0.086066	0.44049	0.66322	0.6883
F1QDK5	0.086066	0.44049	0.66322	0.6883
F1QMK1	0.086066	0.44049	0.66322	0.6883
F1QXU2	0.086066	0.44049	0.66322	0.6883
F1R8U5	0.086066	0.44049	0.66322	0.6883
F6NI48	0.086066	0.44049	0.66322	0.6883
FAM175B	0.086066	0.44049	0.66322	0.6883
FAM217B	0.086066	0.44049	0.66322	0.6883
FAM83B	0.086066	0.44049	0.66322	0.6883
FAM83E	0.086066	0.44049	0.66322	0.6883
FAM98A	0.086066	0.44049	0.66322	0.6883
FAM98C	0.086066	0.44049	0.66322	0.6883
FANCA	0.086066	0.44049	0.66322	0.6883
FANCB	0.086066	0.44049	0.66322	0.6883
FANCM	0.086066	0.44049	0.66322	0.6883
FARP1	0.086066	0.44049	0.66322	0.6883
FAT2	0.086066	0.44049	0.66322	0.6883
FBN1	0.086066	0.44049	0.66322	0.6883
FBXO31	0.086066	0.44049	0.66322	0.6883
FBXO40	0.086066	0.44049	0.66322	0.6883
FIGLA	0.086066	0.44049	0.66322	0.6883
FLNC	0.086066	0.44049	0.66322	0.6883
FNDC4	0.086066	0.44049	0.66322	0.6883
FPGT	0.086066	0.44049	0.66322	0.6883
FRAS1	0.086066	0.44049	0.66322	0.6883
FRMD1	0.086066	0.44049	0.66322	0.6883
FRMD4B	0.086066	0.44049	0.66322	0.6883
FRMPD4	0.086066	0.44049	0.66322	0.6883
G3Q1Z4	0.086066	0.44049	0.66322	0.6883
G3Q5C7	0.086066	0.44049	0.66322	0.6883
G6PC	0.086066	0.44049	0.66322	0.6883
GAA	0.086066	0.44049	0.66322	0.6883
GAB3	0.086066	0.44049	0.66322	0.6883
GAMT	0.086066	0.44049	0.66322	0.6883
GANAB	0.086066	0.44049	0.66322	0.6883
GBA	0.086066	0.44049	0.66322	0.6883
GBF1	0.086066	0.44049	0.66322	0.6883
GCHFR	0.086066	0.44049	0.66322	0.6883
GDAP2	0.086066	0.44049	0.66322	0.6883
GDPD1	0.086066	0.44049	0.66322	0.6883
GGCX	0.086066	0.44049	0.66322	0.6883
GGT1	0.086066	0.44049	0.66322	0.6883
GIT2	0.086066	0.44049	0.66322	0.6883
GJC1	0.086066	0.44049	0.66322	0.6883
GLB1L2	0.086066	0.44049	0.66322	0.6883
GLCCI1	0.086066	0.44049	0.66322	0.6883
GLDN	0.086066	0.44049	0.66322	0.6883
GLRA4	0.086066	0.44049	0.66322	0.6883
GNAI1	0.086066	0.44049	0.66322	0.6883
GNAL	0.086066	0.44049	0.66322	0.6883
GNE	0.086066	0.44049	0.66322	0.6883
GNL1	0.086066	0.44049	0.66322	0.6883
GOLGA2	0.086066	0.44049	0.66322	0.6883
GOT1	0.086066	0.44049	0.66322	0.6883
GPATCH1	0.086066	0.44049	0.66322	0.6883
GPI	0.086066	0.44049	0.66322	0.6883
GPR116	0.086066	0.44049	0.66322	0.6883
GPR156	0.086066	0.44049	0.66322	0.6883
GPR30	0.086066	0.44049	0.66322	0.6883
GPR78	0.086066	0.44049	0.66322	0.6883
GPR85	0.086066	0.44049	0.66322	0.6883
GREB1L	0.086066	0.44049	0.66322	0.6883
GRHL1	0.086066	0.44049	0.66322	0.6883
GRIA1	0.086066	0.44049	0.66322	0.6883
GRIA2	0.086066	0.44049	0.66322	0.6883
GRID2	0.086066	0.44049	0.66322	0.6883
GRIN1	0.086066	0.44049	0.66322	0.6883
GRIN2D	0.086066	0.44049	0.66322	0.6883
GSTM3	0.086066	0.44049	0.66322	0.6883
GSTT1	0.086066	0.44049	0.66322	0.6883
GUCA1A	0.086066	0.44049	0.66322	0.6883
GUCA1B	0.086066	0.44049	0.66322	0.6883
GUCY2F	0.086066	0.44049	0.66322	0.6883
GULP1	0.086066	0.44049	0.66322	0.6883
H2M136	0.086066	0.44049	0.66322	0.6883
H2MCS2	0.086066	0.44049	0.66322	0.6883
H9GXC0	0.086066	0.44049	0.66322	0.6883
HARBI1	0.086066	0.44049	0.66322	0.6883
HDAC2	0.086066	0.44049	0.66322	0.6883
HDGFL1	0.086066	0.44049	0.66322	0.6883
HEATR2	0.086066	0.44049	0.66322	0.6883
HEBP2	0.086066	0.44049	0.66322	0.6883
HECTD1	0.086066	0.44049	0.66322	0.6883
HECW1	0.086066	0.44049	0.66322	0.6883
HIF1A	0.086066	0.44049	0.66322	0.6883
HINT2	0.086066	0.44049	0.66322	0.6883
HIVEP2	0.086066	0.44049	0.66322	0.6883
HKDC1	0.086066	0.44049	0.66322	0.6883
HLF	0.086066	0.44049	0.66322	0.6883
HMGB1	0.086066	0.44049	0.66322	0.6883
HMX3	0.086066	0.44049	0.66322	0.6883
HPDL	0.086066	0.44049	0.66322	0.6883
HPS6	0.086066	0.44049	0.66322	0.6883
HSPA1A	0.086066	0.44049	0.66322	0.6883
HSPA8	0.086066	0.44049	0.66322	0.6883
HSPBAP1	0.086066	0.44049	0.66322	0.6883
I3JHU6	0.086066	0.44049	0.66322	0.6883
IARS	0.086066	0.44049	0.66322	0.6883
IGLON5	0.086066	0.44049	0.66322	0.6883
IGSF21	0.086066	0.44049	0.66322	0.6883
IL1B	0.086066	0.44049	0.66322	0.6883
IL7R	0.086066	0.44049	0.66322	0.6883
INSR	0.086066	0.44049	0.66322	0.6883
IP6K1	0.086066	0.44049	0.66322	0.6883
IQSEC1	0.086066	0.44049	0.66322	0.6883
IRF3	0.086066	0.44049	0.66322	0.6883
ISG20L2	0.086066	0.44049	0.66322	0.6883
ITGA3	0.086066	0.44049	0.66322	0.6883
ITSN1	0.086066	0.44049	0.66322	0.6883
JAKMIP2	0.086066	0.44049	0.66322	0.6883
JPH1	0.086066	0.44049	0.66322	0.6883
JPH3	0.086066	0.44049	0.66322	0.6883
KAT7	0.086066	0.44049	0.66322	0.6883
KCNJ10	0.086066	0.44049	0.66322	0.6883
KDM2A	0.086066	0.44049	0.66322	0.6883
KDM4A	0.086066	0.44049	0.66322	0.6883
KIAA1147	0.086066	0.44049	0.66322	0.6883
KIAA1467	0.086066	0.44049	0.66322	0.6883
KIF1A	0.086066	0.44049	0.66322	0.6883
KLF4	0.086066	0.44049	0.66322	0.6883
KLF5	0.086066	0.44049	0.66322	0.6883
KLHL38	0.086066	0.44049	0.66322	0.6883
KLKB1	0.086066	0.44049	0.66322	0.6883
LAMA1	0.086066	0.44049	0.66322	0.6883
LCP1	0.086066	0.44049	0.66322	0.6883
LDHD	0.086066	0.44049	0.66322	0.6883
LDLRAP1	0.086066	0.44049	0.66322	0.6883
LENG9	0.086066	0.44049	0.66322	0.6883
LMAN2	0.086066	0.44049	0.66322	0.6883
LOC102083174	0.086066	0.44049	0.66322	0.6883
LOC81691	0.086066	0.44049	0.66322	0.6883
LPCAT4	0.086066	0.44049	0.66322	0.6883
LRP1B	0.086066	0.44049	0.66322	0.6883
LRPAP1	0.086066	0.44049	0.66322	0.6883
LRRC10	0.086066	0.44049	0.66322	0.6883
LUC7L	0.086066	0.44049	0.66322	0.6883
LYPD6	0.086066	0.44049	0.66322	0.6883
M4A6Z2	0.086066	0.44049	0.66322	0.6883
MACF1	0.086066	0.44049	0.66322	0.6883
MADD	0.086066	0.44049	0.66322	0.6883
MAGI3	0.086066	0.44049	0.66322	0.6883
MAN2A2	0.086066	0.44049	0.66322	0.6883
MAN2B2	0.086066	0.44049	0.66322	0.6883
MAP3K9	0.086066	0.44049	0.66322	0.6883
MAP4K1	0.086066	0.44049	0.66322	0.6883
MAPK1	0.086066	0.44049	0.66322	0.6883
43163	0.086066	0.44049	0.66322	0.6883
MASP2	0.086066	0.44049	0.66322	0.6883
MCM6	0.086066	0.44049	0.66322	0.6883
ME2	0.086066	0.44049	0.66322	0.6883
MED27	0.086066	0.44049	0.66322	0.6883
MEF2A	0.086066	0.44049	0.66322	0.6883
MEFV	0.086066	0.44049	0.66322	0.6883
MEGF6	0.086066	0.44049	0.66322	0.6883
MEIS1	0.086066	0.44049	0.66322	0.6883
METAP1D	0.086066	0.44049	0.66322	0.6883
METTL20	0.086066	0.44049	0.66322	0.6883
MFAP4	0.086066	0.44049	0.66322	0.6883
MNPD	0.086066	0.44049	0.66322	0.6883
MORC4	0.086066	0.44049	0.66322	0.6883
MOV10L1	0.086066	0.44049	0.66322	0.6883
MPP7	0.086066	0.44049	0.66322	0.6883
MPST	0.086066	0.44049	0.66322	0.6883
MRPL1	0.086066	0.44049	0.66322	0.6883
MRVI1	0.086066	0.44049	0.66322	0.6883
MT-CO2	0.086066	0.44049	0.66322	0.6883
MT-CO3	0.086066	0.44049	0.66322	0.6883
MTERFD2	0.086066	0.44049	0.66322	0.6883
MTG2	0.086066	0.44049	0.66322	0.6883
MTHFD1	0.086066	0.44049	0.66322	0.6883
MTM1	0.086066	0.44049	0.66322	0.6883
MUSTN1	0.086066	0.44049	0.66322	0.6883
MYBPC1	0.086066	0.44049	0.66322	0.6883
MYBPC3	0.086066	0.44049	0.66322	0.6883
MYCL	0.086066	0.44049	0.66322	0.6883
MYH7	0.086066	0.44049	0.66322	0.6883
MYO1C	0.086066	0.44049	0.66322	0.6883
MYO5A	0.086066	0.44049	0.66322	0.6883
MYST2	0.086066	0.44049	0.66322	0.6883
MYT1	0.086066	0.44049	0.66322	0.6883
NARS	0.086066	0.44049	0.66322	0.6883
NBEAL1	0.086066	0.44049	0.66322	0.6883
NBN	0.086066	0.44049	0.66322	0.6883
NCBP1	0.086066	0.44049	0.66322	0.6883
ND2	0.086066	0.44049	0.66322	0.6883
NDST1	0.086066	0.44049	0.66322	0.6883
NDUFA10	0.086066	0.44049	0.66322	0.6883
NEFM	0.086066	0.44049	0.66322	0.6883
NEIL1	0.086066	0.44049	0.66322	0.6883
NELFB	0.086066	0.44049	0.66322	0.6883
NEU4	0.086066	0.44049	0.66322	0.6883
NEURL	0.086066	0.44049	0.66322	0.6883
NOG	0.086066	0.44049	0.66322	0.6883
NOP58	0.086066	0.44049	0.66322	0.6883
NPAS4	0.086066	0.44049	0.66322	0.6883
NPL	0.086066	0.44049	0.66322	0.6883
NPR2	0.086066	0.44049	0.66322	0.6883
NRP2	0.086066	0.44049	0.66322	0.6883
NRXN1	0.086066	0.44049	0.66322	0.6883
NRXN2	0.086066	0.44049	0.66322	0.6883
NSF	0.086066	0.44049	0.66322	0.6883
NSUN4	0.086066	0.44049	0.66322	0.6883
NUDT12	0.086066	0.44049	0.66322	0.6883
NUP205	0.086066	0.44049	0.66322	0.6883
NYX	0.086066	0.44049	0.66322	0.6883
OPTN	0.086066	0.44049	0.66322	0.6883
OR10A6	0.086066	0.44049	0.66322	0.6883
OR6C4	0.086066	0.44049	0.66322	0.6883
OSBPL3	0.086066	0.44049	0.66322	0.6883
PA2G4	0.086066	0.44049	0.66322	0.6883
PAFAH1B2	0.086066	0.44049	0.66322	0.6883
PAOX	0.086066	0.44049	0.66322	0.6883
PAPD7	0.086066	0.44049	0.66322	0.6883
PAPLN	0.086066	0.44049	0.66322	0.6883
PARD3	0.086066	0.44049	0.66322	0.6883
PARK2	0.086066	0.44049	0.66322	0.6883
PCDH11X	0.086066	0.44049	0.66322	0.6883
PCDH2G13	0.086066	0.44049	0.66322	0.6883
PCDH9	0.086066	0.44049	0.66322	0.6883
PCDHA2	0.086066	0.44049	0.66322	0.6883
PCDHA7	0.086066	0.44049	0.66322	0.6883
PCDHGA11	0.086066	0.44049	0.66322	0.6883
PCYT1A	0.086066	0.44049	0.66322	0.6883
PDCD2	0.086066	0.44049	0.66322	0.6883
PDE4D	0.086066	0.44049	0.66322	0.6883
PDE6B	0.086066	0.44049	0.66322	0.6883
PDHA1	0.086066	0.44049	0.66322	0.6883
PDK3	0.086066	0.44049	0.66322	0.6883
PER1	0.086066	0.44049	0.66322	0.6883
PER2	0.086066	0.44049	0.66322	0.6883
PEX13	0.086066	0.44049	0.66322	0.6883
PGA5	0.086066	0.44049	0.66322	0.6883
PGLYRP1	0.086066	0.44049	0.66322	0.6883
PIH1D2	0.086066	0.44049	0.66322	0.6883
PIH1D3	0.086066	0.44049	0.66322	0.6883
PIK3CD	0.086066	0.44049	0.66322	0.6883
PIP5K1C	0.086066	0.44049	0.66322	0.6883
PIPSL	0.086066	0.44049	0.66322	0.6883
PITPNC1	0.086066	0.44049	0.66322	0.6883
PKD2	0.086066	0.44049	0.66322	0.6883
PLA2G15	0.086066	0.44049	0.66322	0.6883
PLCG1	0.086066	0.44049	0.66322	0.6883
PLCL2	0.086066	0.44049	0.66322	0.6883
PLD2	0.086066	0.44049	0.66322	0.6883
PLDN	0.086066	0.44049	0.66322	0.6883
PLEKHF2	0.086066	0.44049	0.66322	0.6883
PLRG1	0.086066	0.44049	0.66322	0.6883
PLXDC1	0.086066	0.44049	0.66322	0.6883
PNPLA8	0.086066	0.44049	0.66322	0.6883
POFUT1	0.086066	0.44049	0.66322	0.6883
POLG	0.086066	0.44049	0.66322	0.6883
POLQ	0.086066	0.44049	0.66322	0.6883
PPA1	0.086066	0.44049	0.66322	0.6883
PPEF1	0.086066	0.44049	0.66322	0.6883
PPFIBP2	0.086066	0.44049	0.66322	0.6883
PPP1R14A	0.086066	0.44049	0.66322	0.6883
PPP2R2B	0.086066	0.44049	0.66322	0.6883
PPP3CA	0.086066	0.44049	0.66322	0.6883
PPTC7	0.086066	0.44049	0.66322	0.6883
PQLC2	0.086066	0.44049	0.66322	0.6883
PRDX1	0.086066	0.44049	0.66322	0.6883
PRDX6	0.086066	0.44049	0.66322	0.6883
PRKCB1	0.086066	0.44049	0.66322	0.6883
PRKCI	0.086066	0.44049	0.66322	0.6883
PRKCSH	0.086066	0.44049	0.66322	0.6883
PRKD3	0.086066	0.44049	0.66322	0.6883
PRKDC	0.086066	0.44049	0.66322	0.6883
PRKG2	0.086066	0.44049	0.66322	0.6883
PRMT5	0.086066	0.44049	0.66322	0.6883
PRPF18	0.086066	0.44049	0.66322	0.6883
PRPF39	0.086066	0.44049	0.66322	0.6883
PRRC1	0.086066	0.44049	0.66322	0.6883
PRSS23	0.086066	0.44049	0.66322	0.6883
PRSS37	0.086066	0.44049	0.66322	0.6883
PSD	0.086066	0.44049	0.66322	0.6883
PSMB10	0.086066	0.44049	0.66322	0.6883
PSME3	0.086066	0.44049	0.66322	0.6883
PTCHD3	0.086066	0.44049	0.66322	0.6883
PTGIS	0.086066	0.44049	0.66322	0.6883
PTGS2	0.086066	0.44049	0.66322	0.6883
PTRH1	0.086066	0.44049	0.66322	0.6883
PXDN	0.086066	0.44049	0.66322	0.6883
QSOX2	0.086066	0.44049	0.66322	0.6883
RAB11B	0.086066	0.44049	0.66322	0.6883
RAB11FIP1	0.086066	0.44049	0.66322	0.6883
RABEPK	0.086066	0.44049	0.66322	0.6883
RABGGTB	0.086066	0.44049	0.66322	0.6883
RALGAPA2	0.086066	0.44049	0.66322	0.6883
RAPGEF6	0.086066	0.44049	0.66322	0.6883
RASGRP1	0.086066	0.44049	0.66322	0.6883
RASIP1	0.086066	0.44049	0.66322	0.6883
RASSF1	0.086066	0.44049	0.66322	0.6883
RBM26	0.086066	0.44049	0.66322	0.6883
RBM5	0.086066	0.44049	0.66322	0.6883
RDH1	0.086066	0.44049	0.66322	0.6883
RNF123	0.086066	0.44049	0.66322	0.6883
ROBO2	0.086066	0.44049	0.66322	0.6883
ROCK1	0.086066	0.44049	0.66322	0.6883
ROPN1L	0.086066	0.44049	0.66322	0.6883
RPGRIP1	0.086066	0.44049	0.66322	0.6883
RPLP0	0.086066	0.44049	0.66322	0.6883
RUNX1	0.086066	0.44049	0.66322	0.6883
SAP30BP	0.086066	0.44049	0.66322	0.6883
SARDH	0.086066	0.44049	0.66322	0.6883
SCUBE1	0.086066	0.44049	0.66322	0.6883
SCUBE3	0.086066	0.44049	0.66322	0.6883
SEL1L3	0.086066	0.44049	0.66322	0.6883
SELT	0.086066	0.44049	0.66322	0.6883
SEMA3A	0.086066	0.44049	0.66322	0.6883
SEMA3F	0.086066	0.44049	0.66322	0.6883
SENP3	0.086066	0.44049	0.66322	0.6883
43352	0.086066	0.44049	0.66322	0.6883
SERPINF2	0.086066	0.44049	0.66322	0.6883
SEZ6	0.086066	0.44049	0.66322	0.6883
SGK1	0.086066	0.44049	0.66322	0.6883
SGK2	0.086066	0.44049	0.66322	0.6883
SHOC2	0.086066	0.44049	0.66322	0.6883
SIPA1L3	0.086066	0.44049	0.66322	0.6883
SLC12A4	0.086066	0.44049	0.66322	0.6883
SLC16A3	0.086066	0.44049	0.66322	0.6883
SLC25A12	0.086066	0.44049	0.66322	0.6883
SLC30A9	0.086066	0.44049	0.66322	0.6883
SLC35D3	0.086066	0.44049	0.66322	0.6883
SLC3A2	0.086066	0.44049	0.66322	0.6883
SLC41A2	0.086066	0.44049	0.66322	0.6883
SLC44A4	0.086066	0.44049	0.66322	0.6883
SLC4A2	0.086066	0.44049	0.66322	0.6883
SLC4A3	0.086066	0.44049	0.66322	0.6883
SLC9A8	0.086066	0.44049	0.66322	0.6883
SLIT3	0.086066	0.44049	0.66322	0.6883
SMG1	0.086066	0.44049	0.66322	0.6883
SMOX	0.086066	0.44049	0.66322	0.6883
SMYD2	0.086066	0.44049	0.66322	0.6883
SND1	0.086066	0.44049	0.66322	0.6883
SNX1	0.086066	0.44049	0.66322	0.6883
SNX13	0.086066	0.44049	0.66322	0.6883
SNX27	0.086066	0.44049	0.66322	0.6883
SNX29	0.086066	0.44049	0.66322	0.6883
SOX9	0.086066	0.44049	0.66322	0.6883
SPAG5	0.086066	0.44049	0.66322	0.6883
SPDEF	0.086066	0.44049	0.66322	0.6883
SPINT2	0.086066	0.44049	0.66322	0.6883
SPTBN2	0.086066	0.44049	0.66322	0.6883
SRPK2	0.086066	0.44049	0.66322	0.6883
ST18	0.086066	0.44049	0.66322	0.6883
STAB1	0.086066	0.44049	0.66322	0.6883
STAC	0.086066	0.44049	0.66322	0.6883
STAMBPL1	0.086066	0.44049	0.66322	0.6883
STARD3	0.086066	0.44049	0.66322	0.6883
STK40	0.086066	0.44049	0.66322	0.6883
STXBP5	0.086066	0.44049	0.66322	0.6883
SUCLA2	0.086066	0.44049	0.66322	0.6883
SULF2	0.086066	0.44049	0.66322	0.6883
SULT2A1	0.086066	0.44049	0.66322	0.6883
SULT2B1	0.086066	0.44049	0.66322	0.6883
SUN2	0.086066	0.44049	0.66322	0.6883
SVIL	0.086066	0.44049	0.66322	0.6883
SYNE3	0.086066	0.44049	0.66322	0.6883
SYT9	0.086066	0.44049	0.66322	0.6883
TAF9	0.086066	0.44049	0.66322	0.6883
TAOK2	0.086066	0.44049	0.66322	0.6883
TBC1D23	0.086066	0.44049	0.66322	0.6883
TBC1D5	0.086066	0.44049	0.66322	0.6883
TCF12	0.086066	0.44049	0.66322	0.6883
TCF21	0.086066	0.44049	0.66322	0.6883
TDH	0.086066	0.44049	0.66322	0.6883
TECR	0.086066	0.44049	0.66322	0.6883
TENM3	0.086066	0.44049	0.66322	0.6883
TFRC	0.086066	0.44049	0.66322	0.6883
THSD7A	0.086066	0.44049	0.66322	0.6883
TLN2	0.086066	0.44049	0.66322	0.6883
TLR9	0.086066	0.44049	0.66322	0.6883
TMC3	0.086066	0.44049	0.66322	0.6883
TMEM178A	0.086066	0.44049	0.66322	0.6883
TMEM180	0.086066	0.44049	0.66322	0.6883
TMEM182	0.086066	0.44049	0.66322	0.6883
TMEM194A	0.086066	0.44049	0.66322	0.6883
TMEM41A	0.086066	0.44049	0.66322	0.6883
TMTC4	0.086066	0.44049	0.66322	0.6883
TOMM70A	0.086066	0.44049	0.66322	0.6883
TOP2A	0.086066	0.44049	0.66322	0.6883
TOP2B	0.086066	0.44049	0.66322	0.6883
TRAIP	0.086066	0.44049	0.66322	0.6883
TRMT10A	0.086066	0.44049	0.66322	0.6883
TRPC5	0.086066	0.44049	0.66322	0.6883
TRPC7	0.086066	0.44049	0.66322	0.6883
TRPM1	0.086066	0.44049	0.66322	0.6883
TSHR	0.086066	0.44049	0.66322	0.6883
TTC26	0.086066	0.44049	0.66322	0.6883
TTLL5	0.086066	0.44049	0.66322	0.6883
TTLL9	0.086066	0.44049	0.66322	0.6883
TYMP	0.086066	0.44049	0.66322	0.6883
TYSND1	0.086066	0.44049	0.66322	0.6883
UACA	0.086066	0.44049	0.66322	0.6883
UBA3	0.086066	0.44049	0.66322	0.6883
UBE2L3	0.086066	0.44049	0.66322	0.6883
UBE3C	0.086066	0.44049	0.66322	0.6883
UBR1	0.086066	0.44049	0.66322	0.6883
UBTF	0.086066	0.44049	0.66322	0.6883
UCHL1	0.086066	0.44049	0.66322	0.6883
UEVLD	0.086066	0.44049	0.66322	0.6883
UGT1A1	0.086066	0.44049	0.66322	0.6883
UNC13A	0.086066	0.44049	0.66322	0.6883
UNC13B	0.086066	0.44049	0.66322	0.6883
USP15	0.086066	0.44049	0.66322	0.6883
USP16	0.086066	0.44049	0.66322	0.6883
USP21	0.086066	0.44049	0.66322	0.6883
USP28	0.086066	0.44049	0.66322	0.6883
UTP15	0.086066	0.44049	0.66322	0.6883
VARS2	0.086066	0.44049	0.66322	0.6883
VCAN	0.086066	0.44049	0.66322	0.6883
VIPR1	0.086066	0.44049	0.66322	0.6883
VPS52	0.086066	0.44049	0.66322	0.6883
VPS8	0.086066	0.44049	0.66322	0.6883
VSIG10L	0.086066	0.44049	0.66322	0.6883
VWA8	0.086066	0.44049	0.66322	0.6883
WDR11	0.086066	0.44049	0.66322	0.6883
WDR35	0.086066	0.44049	0.66322	0.6883
WDR82	0.086066	0.44049	0.66322	0.6883
WDR83	0.086066	0.44049	0.66322	0.6883
WNK3	0.086066	0.44049	0.66322	0.6883
XAF1	0.086066	0.44049	0.66322	0.6883
XDH	0.086066	0.44049	0.66322	0.6883
ZBTB7B	0.086066	0.44049	0.66322	0.6883
ZC3H18	0.086066	0.44049	0.66322	0.6883
ZC3H8	0.086066	0.44049	0.66322	0.6883
ZDHHC11	0.086066	0.44049	0.66322	0.6883
ZFHX3	0.086066	0.44049	0.66322	0.6883
ZFYVE26	0.086066	0.44049	0.66322	0.6883
ZGPAT	0.086066	0.44049	0.66322	0.6883
ZHX1	0.086066	0.44049	0.66322	0.6883
ZIC1	0.086066	0.44049	0.66322	0.6883
ZMIZ2	0.086066	0.44049	0.66322	0.6883
ZMYM1	0.086066	0.44049	0.66322	0.6883
ZMYM4	0.086066	0.44049	0.66322	0.6883
ZMYND17	0.086066	0.44049	0.66322	0.6883
ZNF292	0.086066	0.44049	0.66322	0.6883
ZNF521	0.086066	0.44049	0.66322	0.6883
ZNF532	0.086066	0.44049	0.66322	0.6883
ZNF536	0.086066	0.44049	0.66322	0.6883
ZNF567	0.086066	0.44049	0.66322	0.6883
ZRANB1	0.086066	0.44049	0.66322	0.6883
ACAP2	-0.086066	-0.44049	0.66322	0.6883
ANKLE2	-0.086066	-0.44049	0.66322	0.6883
ARSA	-0.086066	-0.44049	0.66322	0.6883
CACNA2D1	-0.086066	-0.44049	0.66322	0.6883
CAPN9	-0.086066	-0.44049	0.66322	0.6883
DLEC1	-0.086066	-0.44049	0.66322	0.6883
FAM46A	-0.086066	-0.44049	0.66322	0.6883
GPR34	-0.086066	-0.44049	0.66322	0.6883
GSTA1	-0.086066	-0.44049	0.66322	0.6883
HYALP1	-0.086066	-0.44049	0.66322	0.6883
MVP	-0.086066	-0.44049	0.66322	0.6883
NOL10	-0.086066	-0.44049	0.66322	0.6883
OSBPL1A	-0.086066	-0.44049	0.66322	0.6883
SLC22A4	-0.086066	-0.44049	0.66322	0.6883
SORCS1	-0.086066	-0.44049	0.66322	0.6883
ABHD17A	0.086066	0.44049	0.66322	0.6883
CCT7	0.086066	0.44049	0.66322	0.6883
COLGALT1	0.086066	0.44049	0.66322	0.6883
DNAJA3	0.086066	0.44049	0.66322	0.6883
F1QD36	0.086066	0.44049	0.66322	0.6883
HOXC9	0.086066	0.44049	0.66322	0.6883
IFRD1	0.086066	0.44049	0.66322	0.6883
IL20RA	0.086066	0.44049	0.66322	0.6883
KCNK10	0.086066	0.44049	0.66322	0.6883
KIAA1161	0.086066	0.44049	0.66322	0.6883
KIF23	0.086066	0.44049	0.66322	0.6883
KLF6	0.086066	0.44049	0.66322	0.6883
NOC3L	0.086066	0.44049	0.66322	0.6883
NSUN7	0.086066	0.44049	0.66322	0.6883
oxalate decarboxylase	0.086066	0.44049	0.66322	0.6883
PHRF1	0.086066	0.44049	0.66322	0.6883
PLEKHG6	0.086066	0.44049	0.66322	0.6883
PRSS16	0.086066	0.44049	0.66322	0.6883
RAPGEF1	0.086066	0.44049	0.66322	0.6883
RPE65	0.086066	0.44049	0.66322	0.6883
SF3A3	0.086066	0.44049	0.66322	0.6883
SLC34A2	0.086066	0.44049	0.66322	0.6883
STK36	0.086066	0.44049	0.66322	0.6883
TMEM62	0.086066	0.44049	0.66322	0.6883
WDR3	0.086066	0.44049	0.66322	0.6883
ZNF638	0.086066	0.44049	0.66322	0.6883
PLEC	0.085433	0.43722	0.66556	0.69037
INPPL1	-0.084179	-0.43076	0.67019	0.69483
RGS9BP	-0.083906	-0.42935	0.6712	0.69552
HYDIN	-0.082338	-0.42127	0.67702	0.7012
SYNE2	-0.081677	-0.41787	0.67947	0.70339
TLR3	-0.079103	-0.40462	0.68907	0.71296
ABCC10	0.076497	0.39121	0.69883	0.7227
PKD1L2	-0.076335	-0.39037	0.69944	0.72297
NT5C2	0.072173	0.36897	0.71514	0.73882
PPFIA2	0.071717	0.36663	0.71686	0.74023
APOB	-0.06561	-0.33527	0.74011	0.76386
UBR3	-0.064021	-0.32711	0.7462	0.76968
UGT8	-0.063943	-0.32672	0.7465	0.76968
UBE3A	-0.063577	-0.32484	0.7479	0.77074
IGF2R	0.063374	0.3238	0.74868	0.77115
[truncated: 60 more rows]

## Sheet: Intensity table Metaboanalyst
ID	1	2	3	4	5	6	7	8	9	10	11	12	13	14	15	16	17	18	19	20	21	22	23	24	25	26	27	28
Group	Control	Control	Control	Control	Control	Control	Control	Low	Low	Low	Low	Low	Low	Low	Medium	Medium	Medium	Medium	Medium	Medium	Medium	High	High	High	High	High	High	High
335955166	0	35100	0	0	0	0	0								0	0	0	0	0	0	0	0	0	0	0	0	0	0
499042057								0	0	0	33600	0	0	0
542245000								0	0	48200	0	0	0	0
542254925	0	0	0	0	0	0	348000								0	0	0	0	0	0	0	0	0	0	0	0	0	0
554806901	0	0	0	62200	0	0	117000								0	0	0	0	0	0	0	0	0	0	0	0	0	0
554876863	0	0	0	52900	0	77300	58900								0	0	0	0	0	0	0	0	0	0	0	0	0	0
ABCA12								10900	0	0	0	42300	36800	0
ABCA4	0	0	0	0	0	76100	0								0	0	0	0	45200	0	20400	0	0	0	35300	74000	48000	0
ABCB1	0	0	26000	47800	42300	0	0								0	0	0	0	63700	0	0	0	0	0	0	0	0	0
ABCC10								0	0	0	50800	0	0	36500	0	130000	0	0	0	0	0
ABCC12	0	15500	0	42700	0	0	0								0	0	0	0	0	0	0	0	0	0	0	0	0	0
ABCC4	0	56900	0	0	0	0	0								0	0	0	0	0	0	0	0	0	0	0	0	0	0
ABCC5	0	0	0	85200	0	0	0								0	0	0	0	0	0	0	0	0	0	0	0	0	0
ABI1	0	0	0	168000	0	65800	15400								0	0	0	0	0	0	0	0	0	0	0	0	0	0
ABLIM1	0	0	0	54200	0	101000	0								0	0	0	0	0	0	0	0	0	0	0	0	0	0
ACACA	12900	40200	35100	71000	37200	64800	66300								0	0	0	0	0	0	0	0	0	0	0	0	17900	0
ACCS	18200	0	34700	0	0	0	0								0	0	0	0	0	0	0	0	0	0	0	0	0	0
ACMSD	0	0	0	58400	0	0	0								0	0	0	0	0	0	0	0	0	0	0	0	0	0
ACOX3	0	0	34100	0	18100	43500	0								0	0	0	0	0	0	0	0	0	0	0	0	0	0
ACSL1	0	0	0	42300	0	0	0								0	0	0	0	0	0	0	0	0	0	0	0	0	0
ACTB								0	0	0	0	0	31100	0
ADA	0	59800	0	0	27200	0	0								0	0	0	0	0	0	0	0	0	0	0	0	0	0
ADAM10	0	0	0	0	68000	0	0								0	0	0	0	0	0	0	0	0	0	0	0	0	0
ADAMTS1	0	0	0	0	0	0	157000								0	0	0	0	0	0	0	0	0	0	0	0	0	0
ADAMTS15	0	0	0	28400	33200	0	0								0	0	0	0	0	0	0	0	0	0	0	0	0	0
ADAMTS7								0	11500	69200	31800	49700	38000	32000	27100	299000	0	0	0	0	0
ADAP2	0	0	0	0	0	0	386000								0	0	0	0	0	0	0	0	0	0	0	0	0	0
ADCY3	9540	0	0	0	34200	55800	0								0	0	0	0	0	0	0	0	0	0	0	0	0	25600
ADCY6	0	34500	33900	0	0	0	0								0	0	0	0	0	108000	0	0	0	0	0	0	0	0
ADCY9	0	0	0	29100	0	0	0								0	0	0	0	0	0	0	0	0	0	0	0	0	0
ADGB								0	0	37500	40700	0	0	0
ADI1								0	0	121000	0	60000	44400	0
ADRBK2								0	0	0	0	74500	0	0								0	0	0	0	33900	0	0
AHNAK	0	0	0	52600	0	0	0	0	0	0	0	0	56800	41300	0	0	0	0	0	35300	71900	0	0	5790	0	0	0	0
ALG9	10800	0	0	0	14600	0	164000								0	0	0	0	0	0	0	0	0	0	0	0	0	0
ALPK3								8190	0	0	69100	0	32100	0
AMD1								0	0	0	0	0	72800	0
AMOTL2								0	0	46000	0	77300	0	0
AMY2A	0	31400	0	0	63400	44400	0								0	0	0	0	0	0	0	0	39500	0	0	0	91600	0
ANGPTL5								0	0	90300	0	0	0	0
ANK3								18900	11600	54400	47100	48000	37900	23100
ANKRD11	0	45500	27200	70100	37600	20600	143000								0	0	0	0	0	0	0	0	0	0	0	0	0	0
ANKRD12	0	41600	83600	76900	45900	0	113000								0	0	0	0	0	0	0	0	0	0	0	0	0	0
ANKZF1	0	0	0	0	0	73900	0								0	0	0	0	0	0	0	0	0	0	0	0	0	0
ANO9								0	0	40600	52900	0	38500	32600
ANXA5	0	39100	0	0	0	0	0								0	0	0	0	92800	0	0	0	0	0	0	0	0	0
APBA1								0	0	0	44300	25900	0	42600
APCS	0	0	0	119000	0	0	0								0	0	0	0	0	0	0	0	0	0	0	91900	0	0
APOA2	0	25200	0	0	0	0	0								0	0	0	0	0	0	0	0	0	0	0	0	0	0
APP	0	0	0	0	0	94700	0								0	0	0	0	0	0	0	0	0	0	0	0	0	0
APTX	0	0	0	89700	0	0	0								0	0	0	0	0	0	0	0	0	0	0	0	0	0
ARHGAP12	7880	0	30300	0	35200	0	163000								0	0	0	0	0	0	0	0	0	0	0	0	0	0
ARHGAP32	0	0	0	54600	0	0	0								0	0	0	0	0	0	0	52200	0	0	0	0	0	0
ARHGEF4	10000	0	32800	0	17500	0	0								0	0	0	0	0	0	0	0	0	0	0	0	0	0
ARMC1	0	48900	0	0	0	0	0								0	0	0	0	0	0	0	0	0	0	0	0	0	0
ARNTL	0	0	0	0	0	0	125000								0	0	0	0	0	0	0	0	0	0	0	0	0	0
ARR3	0	0	0	0	0	48200	0								0	0	0	0	0	0	0	0	0	0	0	0	0	0
ATE1								0	0	0	0	0	49400	0
ATP1B3	0	30400	0	0	0	103000	0								0	0	0	0	0	0	0	0	0	0	0	0	0	0
ATP2B3	0	0	0	0	0	0	44000								0	0	0	0	0	0	0	0	0	0	0	0	0	0
ATP5C1	0	0	0	0	0	0	74900								0	0	0	0	0	0	0	0	0	0	0	0	0	0
ATP6V1A	0	0	0	89600	0	0	0								0	0	0	0	0	0	0	0	0	0	0	0	0	0
ATP6V1H	0	0	0	0	0	20300	0								0	0	0	0	0	0	0	0	0	0	0	0	0	0
ATP8B1	0	0	0	0	0	22400	0								0	0	44700	0	0	0	0	0	0	0	0	0	0	0
ATP8B2	0	30700	0	0	23400	0	0								0	0	0	0	0	0	0	0	0	0	0	0	0	0
ATRAID								0	0	59000	0	0	0	0
ATXN2L								0	0	88200	0	0	5660	0
B3GNT2	0	0	0	0	0	48600	0								0	0	0	0	0	0	0	0	0	0	0	0	0	0
BAIAP2								28200	0	0	0	0	0	0
BAZ2A	0	30400	0	52400	0	0	52200								0	0	0	0	0	0	0	0	0	0	0	0	0	0
BCAS3	8940	42700	40000	0	0	0	0								0	0	0	0	0	0	0	0	0	0	0	0	0	0
BCO2	30300	0	0	0	0	0	0								0	0	0	0	0	0	0	0	0	0	0	0	0	0
BEGAIN								0	0	0	0	0	5680	33200
BICC1	0	0	0	0	20600	0	0								0	0	0	0	0	0	0	0	0	0	0	0	0	0
BMP10	0	0	0	88100	0	0	0								0	0	0	0	0	0	0	0	0	0	0	0	0	0
BMP4	0	0	0	0	0	68200	0								0	0	0	0	0	0	0	0	0	0	0	0	0	0
BRCA2	0	0	0	0	45700	0	0								0	0	0	0	0	0	0	0	0	0	0	0	0	0
BRD3	0	0	0	0	39600	0	0								0	0	0	0	0	0	0	0	0	0	0	0	0	0
BRD9	0	0	0	0	0	31100	0								0	0	63100	0	0	0	0	0	0	0	0	0	0	0
BRINP3	0	0	0	75000	0	48700	0								0	0	0	0	0	0	0	0	0	0	0	0	0	0
BTBD11	0	0	0	0	8970	0	190000								0	0	0	0	0	0	0	0	0	0	0	0	0	0
BTBD3	0	0	0	0	45200	0	0								0	0	0	0	0	0	0	0	0	0	0	0	0	0
BTK	0	0	0	40800	0	92900	0								0	0	0	0	0	0	0	0	0	0	0	0	0	0
BUB1	0	0	0	0	0	79800	0								0	0	0	0	0	0	0	0	0	0	0	0	0	0
BZW1	0	0	0	0	0	24700	72300								0	0	0	0	0	0	0	0	0	0	0	0	0	0
C10orf2	0	0	66500	0	0	0	86200								0	0	0	0	0	0	0	0	0	0	0	0	0	0
C11orf58	0	0	0	0	20400	0	0								0	0	0	0	0	0	0	0	0	0	0	0	0	0
C11orf70	0	0	29100	0	0	0	0								0	0	0	0	0	0	0	0	0	0	0	0	0	0
C11orf91	0	0	32800	0	0	0	0								0	0	0	0	0	0	0	0	0	0	0	0	0	0
C12orf56	0	0	0	0	0	66300	0								0	0	0	0	0	0	0	0	0	0	0	0	0	0
C17orf62	0	40600	0	0	0	0	0								0	0	0	0	0	0	0	0	0	0	0	0	0	0
C3	0	0	0	31200	32300	44000	0								32600	0	0	0	0	0	0	0	0	0	0	51800	0	0
C4A	0	0	0	0	20900	56800	0								0	0	0	0	0	0	0	0	0	77500	0	0	20400	0
C5orf15								0	0	110000	0	0	0	0
C9orf156								0	0	38800	54800	0	28900	0
CA1	0	35300	0	0	0	0	0								0	0	0	0	0	0	0	0	0	0	0	0	0	0
CA3	0	0	0	124000	0	0	0								0	0	0	0	0	0	0	0	0	0	0	0	0	0
CAPN1	0	0	0	88950	0	0	89500	0	0	0	0	45200	0	33000	0	0	0	0	0	0	0	0	0	0	0	0	0	0
CAPRIN1	0	0	0	0	0	54400	0								0	0	0	0	0	0	0	0	0	0	0	0	0	0
CASD1	15400	0	0	73500	0	0	0								0	0	0	0	0	0	0	0	0	0	0	0	0	0
CBX4	0	0	0	0	0	157000	0								0	0	0	0	0	0	0	0	0	0	0	0	0	0
CCDC108	14700	0	0	45800	0	0	0								0	0	0	0	0	0	0	0	0	0	0	0	0	0
CCDC80								0	0	122000	0	0	0	27800	0	0	0	0	93200	0	103000
CCDC88C	0	0	0	0	0	49900	0								0	0	0	0	0	0	0	0	0	0	0	0	0	0
CCR8	5690	0	0	63400	0	39000	0								0	0	0	0	0	0	0	0	0	0	0	0	0	0
Cd209f	0	0	0	35300	0	0	0								0	0	0	0	0	0	0	0	0	0	0	0	0	0
CD38	0	0	0	74000	0	36400	0								0	0	0	0	0	0	0	0	0	0	0	0	0	0
CD97								0	0	85100	50000	0	0	0
CDC42BPB	0	30300	20000	136000	18400	58400	9220								0	0	0	0	0	0	0	0	0	0	0	0	0	0
CDH15	0	0	0	0	49600	0	0								0	0	0	0	0	0	0	0	0	0	0	0	0	0
CDH26								0	0	57900	0	0	0	18400
CDH3	14300	0	0	0	49500	0	0								0	0	0	0	0	0	0	0	0	0	0	0	0	0
CDH6								0	0	77800	0	30600	99800	36700
CDHR1	24200	29000	22900	59200	35900	55300	34600								0	0	0	0	0	42600	0	32700	0	0	0	0	0	0
CELA1	0	0	0	130000	0	0	0								0	0	0	0	0	0	0	0	0	0	0	0	0	0
CEP131	0	0	0	144000	0	0	0								0	0	0	0	0	0	0	0	0	0	0	0	0	0
CEP290	0	0	0	69000	0	51600	0								0	0	0	0	0	0	0	0	0	0	0	0	0	0
CEP57L1	0	0	0	52600	0	0	0								0	0	0	0	0	0	0	0	0	0	0	0	0	0
Ces1d	0	0	0	21200	0	0	0								0	0	0	0	0	0	0	0	0	0	0	0	0	0
CETP	0	0	29500	0	0	0	0								0	0	0	0	0	0	0	0	0	0	0	0	0	0
CFLAR								24100	0	0	0	28000	27300	0
CHI3L2								0	0	0	0	0	0	60000
CHMP2B								0	0	52800	0	0	0	0
CHRNA2	0	0	0	0	0	36800	276000								0	0	0	0	64100	0	0	0	0	0	0	0	0	0
CHST10								6270	0	62500	35800	0	0	0
CHST6	0	0	0	0	0	51800	0								0	0	0	0	0	0	0	0	0	0	0	0	0	0
CIC	0	5690	0	0	17700	0	193000								0	0	0	0	0	0	0	0	0	0	0	0	0	0
CKB	0	39200	0	0	0	0	0								0	0	0	0	0	0	0	0	0	130000	0	0	0	0
CKM	0	0	0	0	0	63900	0								0	0	0	0	0	0	0	0	0	0	0	0	26500	0
CLEC4E								0	0	32300	0	0	0	0								0	0	0	0	105000	0	0
CLINT1	0	0	36600	0	0	0	0	0	9470	29500	0	0	110000	0	0	0	0	0	0	0	0	0	0	0	0	0	0	0
CLPTM1L	0	0	0	101000	0	0	0								0	0	0	0	0	0	0	0	0	0	0	0	0	0
CLTC	0	0	0	41400	0	0	32700								0	0	0	0	0	0	0	0	0	0	0	0	0	0
CLUH	0	0	37100	0	0	0	0								0	0	0	0	0	0	0	0	0	0	0	0	0	0
CNNM3	0	0	0	0	16100	247000	0								0	0	0	0	0	0	0	0	0	0	0	0	0	0
CNOT10	0	0	36900	0	0	0	0								0	0	0	0	0	0	0	0	0	0	0	0	0	0
COL21A1	0	0	0	0	39200	0	0								0	0	0	0	0	0	0	0	0	0	0	0	0	0
COL6A3								0	0	0	31600	0	51400	18600								0	0	0	0	40300	0	0
COL6A6	0	0	0	0	74900	0	0								0	0	0	0	0	0	0	0	0	0	0	0	0	0
COMT	0	0	0	85200	0	0	0								0	0	0	0	0	0	0	0	0	0	0	0	0	0
COMTD1	0	0	29700	0	0	0	0								0	0	0	0	0	0	0	0	0	0	0	0	0	0
COQ9	0	0	0	59000	0	0	0								0	0	0	0	0	0	0	0	0	0	0	0	0	0
CORO1C								0	0	65100	0	0	0	0
COX2	43900	0	0	0	35700	0	0								0	0	0	0	108000	44000	0	0	0	0	0	0	0	0
CP	7430	0	59700	0	0	67500	0								0	0	0	0	0	0	0	0	0	0	0	0	0	0
CPA1	0	0	0	0	0	42100	0	0	0	79400	0	0	0	0	0	0	0	0	0	0	0	0	0	0	0	0	0	0
CPT1B	9940	70800	17100	76400	0	0	0								0	0	0	0	0	0	0	0	0	0	0	0	0	0
CPT2								23200	0	52200	0	0	55100	0
CROT	0	0	0	103000	0	0	0								0	0	0	0	0	0	0	0	0	0	0	0	0	0
CTDSP1								31200	0	48900	43100	47800	74500	32700
CTDSPL2	0	0	0	0	43400	0	0								0	0	0	0	0	0	0	0	0	0	0	0	0	0
CTNNB1	0	0	24600	41200	0	95800	0								0	0	0	0	0	0	0	0	0	0	0	0	0	0
CTSS								13900	0	0	24100	36700	0	0
CUL7								0	0	48600	49300	0	39500	0
CUX2	0	28300	0	0	0	0	0								0	0	0	0	0	0	0	0	0	0	0	0	0	0
CXADR	0	37700	0	0	0	0	0								0	0	0	0	0	0	0	0	0	0	0	0	0	0
CXorf38	0	0	0	0	0	34700	0								0	0	0	0	0	0	0	0	0	0	0	0	0	0
CYP19A1	0	0	0	127000	0	0	0								0	0	0	0	0	80500	124000	0	0	0	0	10900	0	0
CYP1A1	0	0	0	0	0	0	239000								0	0	0	0	0	0	0	0	0	38200	0	0	64800	0
CYP2J2	0	0	0	50600	0	0	0	0	0	42200	0	0	0	48300	0	0	0	0	0	0	101000	0	0	0	0	0	0	0
Cyp2j6	0	0	0	0	0	126000	0								0	0	0	0	0	0	0	0	0	0	0	0	0	0
CYTB								0	0	0	40500	56600	0	0
DAG1	0	0	0	77000	0	0	0								0	0	0	0	0	0	0	0	0	0	0	0	0	0
DAGLA	25300	0	46700	0	0	0	0								0	0	0	0	0	0	0	0	0	0	0	0	0	0
DBF4	0	59700	0	0	0	0	0								0	0	0	0	0	0	0	0	0	0	0	0	0	0
DBF4B	0	0	0	81700	51400	0	71100								0	0	0	0	0	0	0	0	0	0	0	0	0	0
DCHS1	13300	51100	33900	41800	0	115000	40500	31400	9240	76500	52800	41800	37700	30900	0	74100	0	0	82100	0	66200	0	0	0	0	0	0	0
DCHS2	0	42900	0	173000	35500	31000	113000								0	0	0	0	0	0	113000	0	0	0	0	0	0	0
DDHD2	13200	47300	17900	88800	29400	41200	34800								0	0	0	0	0	0	0	0	0	0	0	0	0	0
DDX3X	0	0	0	141000	0	0	0								0	0	0	0	0	0	0	0	0	0	0	0	0	0
DDX43	0	0	0	0	40700	0	0								0	0	0	0	91800	0	0	0	0	0	0	0	0	0
DDX52	0	0	52900	0	0	0	0								0	0	0	0	0	0	0	0	0	0	0	0	0	0
DDX55								0	0	0	0	0	0	33100
DGKI	12300	0	0	0	0	0	75400								0	0	0	0	0	0	0	0	0	0	0	0	0	0
DIO3	0	0	0	0	0	65100	0								0	0	0	0	0	0	0	0	0	0	0	0	0	0
DLG4	0	0	0	56100	0	0	0								0	0	0	0	0	0	0	0	0	0	0	0	0	0
DMD	0	41100	0	0	0	0	0								0	0	0	0	0	0	0	0	0	0	0	23000	0	0
DMRTA2	0	0	0	0	22100	0	0								0	0	0	0	0	0	0	0	0	0	0	0	0	0
DNAH11								0	0	94700	36400	44400	33500	31500	0	92000	0	0	0	0	0	0	0	57800	0	0	29900	0
DNAH9	0	18000	34000	42400	29800	55000	0								0	0	0	0	0	0	0	0	0	0	0	0	0	0
DNAI1	0	0	0	0	0	73100	0								0	0	0	0	0	0	0	0	0	0	0	38400	0	0
DNAJB13	0	25100	0	0	0	0	0								0	0	0	0	0	0	0	0	0	0	0	0	0	0
DNAJB5	0	0	47100	0	0	0	0								0	0	0	0	0	0	0	0	0	0	0	0	0	0
DNM1								0	17700	45400	26500	36100	30100	33600
DNMT3A	0	67700	0	0	0	0	0								0	0	0	0	82300	0	0	0	0	0	0	0	0	77700
DNMT3B								19000	0	47700	0	0	58800	24400
DOCK3	8880	0	0	0	0	0	38900								0	0	0	0	0	0	0	0	0	0	0	0	0	0
DOCK7	0	0	0	35000	0	0	0	0	0	90000	11900	52000	9200	31400	0	0	0	0	0	0	0	0	0	0	0	0	0	0
DOCK9								18000	0	41600	0	73700	44900	31500
DPYSL5								0	0	38100	58700	0	0	34700
DSG2								0	0	0	14800	0	96200	42000								0	0	0	0	0	0	42600
DSP	5180	47600	50000	33900	0	46100	0								0	0	0	0	0	0	42500	0	0	0	0	0	0	0
DTX3L								0	0	0	0	0	112000	0
DUS4L	0	0	0	0	0	45300	0								0	0	0	0	33700	0	0	0	0	0	0	0	0	0
DYTN	0	38700	0	0	0	0	0								0	0	0	0	0	0	0	0	0	0	0	0	0	0
EFCAB2								0	0	58700	31500	0	0	0
EGLN1								37300	0	0	0	43400	60400	67300
EHBP1								0	0	53400	0	27100	43400	40100
EHD3	0	0	0	29100	0	0	0								0	0	0	0	0	0	0	0	0	0	0	0	0	0
EIF3D	0	0	51200	59900	28300	45200	0								0	0	0	0	0	0	0	0	0	0	0	0	0	0
EMILIN1	0	0	0	0	0	119000	0								0	90800	0	0	0	0	0	0	0	0	0	0	0	0
EMILIN2	0	42600	0	0	0	0	0								0	0	0	0	0	0	0	0	0	0	0	0	0	0
EML2	0	28700	0	0	0	0	0								0	0	87000	0	0	0	0	0	0	0	0	0	0	0
EMR1	0	0	0	0	29000	0	197000								0	0	0	0	0	0	0	0	0	0	0	0	0	0
ENO3	0	0	0	0	0	133000	0								0	0	0	0	0	0	0	0	0	0	0	0	0	0
ENPP1	0	0	31000	0	0	0	0								0	0	0	0	0	0	0	0	0	0	0	0	0	0
EPHA4	0	0	0	0	0	0	93900								0	0	0	0	0	0	50900	0	0	0	0	0	0	0
ERP44	0	0	0	0	50500	0	0								0	0	0	0	0	0	0	0	0	0	0	0	0	0
ESCO2	0	44300	0	77300	0	0	0								0	0	0	0	0	0	0	0	0	0	0	0	0	0
ETF1	0	0	0	0	0	58000	0								0	0	0	0	0	0	0	0	0	0	0	0	0	0
EXOC6B								0	0	40100	31600	19600	53000	83700								0	0	0	0	59700	0	0
EXOSC7								0	0	0	65700	0	0	0
F10	0	0	0	0	0	213000	0								0	0	0	0	0	0	0	0	0	0	0	0	0	0
FABP3	0	0	0	44300	0	0	0								0	0	0	0	0	0	0	0	0	0	0	0	0	0
FAM102B								0	0	0	40000	0	0	0
FAM150A	0	0	0	75800	0	0	0								0	0	0	0	0	0	0	0	0	0	0	0	0	0
FAM208A	0	74800	0	0	0	0	0								0	0	0	0	0	0	0	0	0	0	0	0	42200	0
FAM211B	0	0	0	0	0	0	357000								0	0	0	0	0	0	0	0	0	0	0	0	0	0
FAM65A	14300	49400	25900	68000	44900	56100	52200								0	0	0	0	0	0	0	0	0	0	0	0	0	0
FAM65B	0	0	0	62300	45000	93600	0	0	0	58200	0	0	0	31200	0	0	0	0	0	0	0	0	0	0	0	0	0	0
FAM83C	0	0	41200	0	0	0	0								0	0	0	0	0	0	0	0	0	0	0	0	0	0
FAM89A	0	0	0	99200	0	96100	439000								0	0	0	0	0	0	0	0	0	0	0	0	0	0
FARP2	0	0	0	0	0	112000	0								0	0	0	0	0	0	0	0	0	0	0	0	0	0
FASLG	0	0	0	132000	0	0	0								0	0	0	0	0	0	0	0	0	0	0	0	0	0
FASN	0	41200	0	0	0	66700	0	0	0	0	37300	50000	0	0	0	0	0	0	0	0	0	0	0	0	0	0	0	0
FAT3	27100	0	0	0	0	0	0	16100	24700	70200	39400	37600	48800	33100	0	23000	10900	0	50000	47100	37300	0	0	0	0	0	0	0
FBXO6	0	0	0	37800	0	0	0								0	0	0	0	0	0	0	0	0	0	0	0	0	0
FBXW8	0	0	0	47300	0	0	0								0	0	0	0	0	0	0	0	0	0	0	0	0	0
FER1L6	0	38000	18600	0	50300	103000	0								0	0	0	0	0	0	0	0	0	0	0	0	0	0
FGFR2	0	0	0	0	0	0	61800								0	0	0	0	0	0	0	0	0	0	0	0	0	0
FICD	0	0	0	124000	0	0	0								0	0	0	0	0	0	0	0	0	0	0	0	0	0
FKBP15								0	0	0	0	42300	0	0
FKBP8								0	0	14600	0	0	0	62400
FKBP9	11600	0	0	18400	35500	63700	26500								0	0	0	0	0	0	0	0	0	0	0	0	0	0
FKRP	0	0	0	69000	0	0	0								0	0	0	0	0	0	0	0	0	0	0	0	0	0
FMN1	0	0	0	33300	0	0	0								0	0	0	0	0	0	0	0	0	0	0	0	0	0
FMO5	0	34600	40300	0	0	0	0								0	0	0	0	0	0	0	0	0	0	0	0	0	0
FN1	0	0	27600	0	0	43000	0								0	0	0	0	0	0	0	0	0	0	0	0	0	0
FOXM1	0	0	0	0	0	0	73200								0	0	0	0	0	0	0	0	0	0	0	0	0	0
FOXN3	0	0	0	0	0	120000	17600								0	0	0	0	0	0	0	0	0	0	0	0	0	0
FOXRED2	0	55900	0	0	0	0	0								0	0	0	0	0	0	0	0	0	0	0	0	0	0
FREM2								0	0	66500	38300	50000	47300	35500								0	0	0	0	81300	0	0
FSIP1	0	0	0	0	0	0	314000								0	0	0	0	0	0	0	0	0	0	0	0	0	0
FTSJ1	12700	0	27600	113000	34700	0	0								0	0	0	0	0	0	0	0	0	0	0	0	0	0
FUCA1	0	0	0	0	0	0	108000								0	0	0	0	125000	0	87500	0	0	0	0	0	0	0
FYCO1	0	0	0	46300	0	0	0								0	0	0	0	0	0	0	0	0	0	0	0	0	0
G3P712	0	0	0	88700	0	0	0								0	0	0	0	0	0	0	0	0	0	0	0	0	0
G3Q2B8	0	0	0	40000	0	0	0								0	0	0	0	0	0	0	0	0	0	0	0	0	0
G6PD	31100	0	0	0	0	0	0								0	0	0	0	0	0	0	0	0	0	0	0	0	0
GADD45A	0	0	59000	0	0	0	99100								0	0	0	0	0	0	0	0	0	0	0	0	0	0
GALE	0	0	64000	0	0	0	0								0	0	0	0	0	0	0	0	0	0	0	0	0	0
GALNT8	0	0	0	0	53800	0	296000								0	0	41700	0	0	0	0	34700	0	0	0	0	0	0
GAPT	0	49500	0	0	0	0	0								0	0	0	0	0	0	0	0	0	0	0	0	0	0
GARNL3	0	0	0	39000	0	0	0								0	0	0	0	0	0	0	0	0	0	0	0	0	0
GGT5	0	0	0	0	56600	0	0								0	0	0	0	0	0	0	0	0	0	0	0	0	0
GIMAP4								0	0	0	0	0	50900	0
GIMAP7	0	0	0	0	49500	0	76100								0	0	0	0	0	0	0	0	0	0	0	0	0	0
GINS1	0	6300	0	119000	0	0	0								0	0	0	0	0	0	0	0	0	0	0	0	0	0
GLIPR1	0	0	0	104000	0	0	0								0	0	0	0	0	0	0	0	0	0	0	0	0	0
GLS2								16400	0	58000	33000	41000	71100	0
GLUD1	0	0	0	45600	0	0	0								0	0	0	0	0	0	0	0	0	0	0	0	0	0
GMDS	0	0	0	149000	0	0	0								0	0	0	0	0	0	0	0	0	0	0	0	0	0
GNAI2	0	0	17900	77500	0	34100	85100								0	0	0	0	0	0	0	0	0	0	0	0	0	0
GNL2	0	35500	0	0	41900	0	0								0	0	0	0	0	0	0	0	0	0	0	0	0	0
GNPTAB	0	27900	34600	0	0	235000	0								0	0	0	0	0	0	0	0	0	0	0	0	0	0
GNRH1								0	0	0	0	0	57200	0
GOLGA5								0	0	0	0	42900	0	0								0	28900	0	0	0	0	0
GOLIM4	0	0	0	115000	0	0	0								0	0	0	0	0	0	0	0	0	0	0	0	0	0
GPAT2	0	37800	0	0	0	0	0								0	0	0	0	0	0	0	0	0	0	0	0	0	0
GPATCH11								0	0	54800	0	0	0	25500
GPC6								0	0	0	38200	37000	0	0								0	0	0	0	0	120000	0
GPM6B								22700	0	0	0	0	64300	0
GPR126	0	63500	0	0	0	0	23300								0	0	0	0	0	0	0	0	0	0	0	46700	0	0
GPR4	0	0	35600	0	0	31100	0								0	0	0	0	0	0	0	0	0	0	0	91200	0	0
GPR56	0	0	0	0	0	57900	0								0	0	0	0	0	0	0	0	0	0	0	0	0	0
GPRC6A								0	0	0	41700	0	0	0
GPSM1	0	0	0	0	0	60300	0								0	0	0	0	0	0	0	0	0	0	0	0	0	0
GPSM2	0	27800	0	5550	0	0	0								0	0	47200	0	0	0	0	0	0	0	0	0	0	0
GPX3	0	0	0	136000	0	0	0								0	0	0	0	0	0	0	0	0	0	0	0	0	0
GRB7								0	0	0	60200	0	89600	27200
GRIK2	0	0	0	0	42000	0	0								0	0	0	0	0	0	0	0	0	0	0	0	0	0
GRIN2C	10800	29300	0	47700	0	0	0								0	0	0	0	0	0	0	0	0	0	0	0	0	0
GRK5	0	0	0	0	45500	0	0								43000	0	0	0	0	0	0	0	0	0	0	0	0	0
GSAP	0	0	0	0	0	100000	0								0	0	0	0	0	0	0	0	0	0	0	0	0	0
GTF3C2	0	0	20500	0	0	0	0								0	0	0	0	0	0	0	0	0	0	0	0	0	0
GTF3C3								0	0	43800	0	0	0	27100
GTPBP6	0	0	0	0	35400	0	0								0	0	0	0	0	0	0	0	0	0	0	0	0	0
GUCY1A3	0	0	0	0	52700	0	343000								0	0	0	0	0	0	0	0	0	0	0	0	0	0
GYG1	20400	0	0	0	42800	44200	0								0	0	0	0	0	0	0	0	0	0	0	0	0	0
H2M197	0	0	0	0	36900	0	0								0	0	0	0	0	0	0	0	0	0	0	0	0	0
H2MUI3								0	0	70900	0	33600	0	0
H2MYK0	0	0	0	0	0	46600	0								0	0	0	0	0	0	0	0	0	0	0	0	0	0
H2T6P5	0	0	0	101000	0	0	0								0	0	0	0	0	0	0	0	0	0	0	0	0	0
HADH	0	0	0	65700	0	0	0								0	0	0	0	0	0	0	0	0	0	0	66000	0	0
HBA1	0	0	0	0	0	95400	0								0	0	0	0	27600	0	0	0	0	0	0	0	0	0
HBB	0	0	0	0	0	0	130000								0	0	0	0	0	0	0	0	0	0	0	0	0	0
HBZ	0	0	0	0	22200	0	0	0	0	0	0	0	19700	64700	0	0	0	0	0	0	0	0	0	0	0	0	0	0
HDAC5	0	50500	0	0	0	0	0								0	0	0	0	0	0	0	0	0	0	0	0	0	0
HEATR1	0	0	0	0	0	0	324000								0	0	0	0	0	0	0	0	0	0	0	0	0	0
HEPACAM	0	0	43200	0	0	45000	0								0	0	0	0	0	0	0	0	0	0	0	0	0	0
HEXA	0	0	0	0	0	57700	0								0	0	0	0	0	0	0	0	0	0	0	65900	0	0
HIC2								0	0	0	0	46100	0	34700
HIP1	0	0	0	0	0	0	429000								0	0	0	0	0	0	0	0	0	0	0	0	0	0
HIST1H2BM								0	0	0	0	0	0	26900
HIST2H4	0	0	0	0	0	43900	152000								0	0	0	0	0	0	0	0	0	0	0	0	0	0
HK1	8540	0	15300	0	6810	93700	101000								0	0	0	0	0	0	0	0	0	0	0	0	0	0
HLA-A								0	0	140000	18500	0	43400	0	0	0	0	0	0	0	45700	0	0	0	0	52900	0	49700
HLA-B	12700	0	0	0	0	62100	0	0	0	0	68800	0	0	0	0	0	0	0	0	0	0	73200	0	0	0	0	0	0
HLA-DPB1	10000	0	0	89700	0	33200	0								0	0	0	0	0	0	0	0	0	79900	0	0	0	0
HLA-DQA1								0	0	0	0	0	59700	0	0	171000	60500	0	0	0	0	0	0	46800	0	0	0	0
HLA-DRB5	0	0	0	0	0	55200	0								0	0	0	0	0	0	0	0	0	0	0	0	0	0
HLA-E								10400	0	102000	35000	0	0	0
HMBOX1								0	0	0	0	45300	43200	0
HMCN1								7150	0	44400	24700	37500	46900	24300								12500	0	31900	0	0	0	0
HMGXB3								16200	0	59900	0	0	25300	29300	0	0	0	0	0	0	13000
HNRNPK	0	0	0	0	0	0	118000								0	0	0	0	0	0	0	0	0	0	0	0	0	0
HOXA13	0	27100	0	0	0	0	0								0	0	0	0	0	0	0	0	0	0	0	0	0	0
HRC	0	0	0	151000	0	0	0								0	0	0	0	0	0	0	0	0	0	0	0	0	0
HSD17B10	0	0	0	0	0	0	221000								0	0	0	0	0	0	0	0	0	0	0	0	0	0
HSPA4								0	0	54500	0	30700	0	0	0	0	0	0	0	0	52900
HSPA5								7880	19100	47900	0	54700	41300	0	0	0	0	0	0	0	24500
HSPBP1	0	66400	0	0	0	0	0								0	0	0	0	0	0	0	0	0	0	0	0	0	0
HTR3A	0	0	0	35300	0	0	0								0	0	0	0	0	0	0	0	0	0	0	0	0	0
HVCN1								0	0	0	0	58200	0	0
I3JNZ5								0	0	0	65400	0	52600	0
ICA1								0	10300	0	0	0	0	38200								0	0	13100	0	0	0	0
ICOSLG								0	0	0	69900	0	0	0
IDE								0	0	0	83900	31800	62200	40400	0	0	0	0	48700	0	0	84200	0	0	0	0	0	68600
IFFO1	0	0	0	52800	0	41200	0								0	0	0	0	0	0	0	0	0	0	0	0	0	0
IFIT1	11300	0	0	82100	0	0	0								0	0	0	0	0	0	0	0	0	0	0	0	0	0
IGH								0	0	46800	0	0	0	0
IGHG1	21400	0	0	0	0	145000	0								0	0	0	0	0	0	0	0	0	0	0	0	0	0
IGHM	0	0	0	43700	0	0	0								0	0	0	0	0	0	0	0	0	0	0	0	0	0
IGK								0	0	0	0	24800	0	49200
IMP3	0	0	0	64100	0	0	0								0	0	0	0	0	0	0	0	0	0	0	0	0	0
INO80	23700	0	0	0	62700	0	0								0	0	0	0	0	0	0	0	0	0	0	0	0	0
INPP1								0	0	0	0	44200	0	0
INPP5F	0	0	0	0	0	0	212000								0	0	0	0	0	0	0	0	0	0	0	0	0	0
INPPL1	0	0	0	0	0	0	185000	0	0	0	0	62400	36600	26800	0	0	0	0	0	0	0	0	0	0	0	0	0	0
INTS6	0	29000	0	74700	0	117000	0								0	0	0	0	0	0	0	0	0	0	0	0	0	0
IP6K2	16800	6260	0	56700	32700	21800	85600								0	0	0	0	0	0	0	0	0	0	0	0	0	0
IQSEC2								0	0	0	0	97300	0	0
IRF4	0	0	0	0	0	0	529000								0	0	0	0	0	0	97400	0	0	0	0	0	0	0
IRF5	0	0	0	127000	0	0	0								0	0	0	0	0	0	0	0	0	0	0	25400	0	0
IRF7								0	0	0	55100	0	57200	0								0	0	0	20900	0	0	0
IRGC	0	27800	14900	69400	0	0	0								0	0	0	0	0	0	0	0	0	0	0	0	0	0
IRS2	31100	0	0	56900	18200	0	0								0	52200	0	0	0	0	0	0	0	0	0	0	0	0
ITGA2	0	0	0	0	0	52500	232000								0	0	0	0	0	0	0	0	0	0	0	0	0	0
ITGA5								0	4900	0	0	62100	60600	0
ITGA6								23000	6420	61500	25900	35700	70000	36400								0	0	18100	0	0	47500	0
ITGB3	0	0	0	0	35700	0	0								0	42900	0	0	0	0	0	0	0	0	0	0	0	0
ITIH3	0	0	0	0	0	0	98000	0	0	0	33900	0	0	21400	0	0	0	0	0	0	0	0	0	0	0	0	0	0
ITM2B	0	0	0	99400	0	0	0								0	0	0	0	0	0	0	0	0	39100	0	0	0	0
ITPRIP	0	0	0	0	0	84200	0								0	0	0	0	0	0	0	0	0	0	0	0	0	0
JAK1								0	0	85700	29200	38000	0	43800	0	0	0	0	0	55700	0
JMJD1C								0	11500	46700	19800	43700	61100	25500
JMY								0	0	52000	4890	0	0	0
KAT8	0	0	0	38200	0	0	0								0	0	0	0	0	0	0	0	0	0	0	0	0	0
KATNB1	14000	0	0	43300	0	0	0								0	0	0	0	0	0	0	0	0	0	0	0	0	0
KATNBL1								0	0	62600	0	0	0	0
KAZN								0	0	77300	0	21200	40300	38900								0	0	0	37000	0	0	0
KBTBD12	0	0	0	0	57600	14700	0								0	0	0	0	0	0	0	0	0	0	0	0	0	0
KCNG4	0	0	0	0	0	64100	0								0	0	0	0	0	0	0	0	0	0	0	0	0	0
KCNH2								0	0	43200	37700	36700	58000	0
KCNK3	0	0	0	65700	0	0	0								0	0	0	0	0	0	0	0	0	0	0	0	0	0
KCNQ5	0	26700	0	0	51400	0	0								0	0	0	0	0	0	0	0	0	0	0	99000	0	0
KCNT2	0	0	0	0	0	28100	0								0	0	0	0	0	0	54800	0	0	0	0	0	45300	0
KCTD12								0	0	0	22200	0	0	0
KDM4C								16100	0	34900	40700	42100	20000	0
KHSRP	12000	0	0	0	0	0	0								0	0	0	0	0	0	0	0	0	0	0	0	0	0
KIAA0196								16200	0	63200	0	0	0	32300
KIAA0247	0	62400	0	0	0	0	0								0	0	0	0	0	0	0	0	0	0	0	0	0	0
KIAA1109	0	0	0	81500	0	0	0								0	0	0	0	0	0	0	0	0	0	0	0	0	0
KIAA1549	0	0	0	0	63800	0	0								0	0	0	0	75300	0	0	0	0	0	0	0	0	0
KIAA1598	0	0	0	0	0	0	415000								0	0	0	0	0	0	0	0	0	0	0	0	0	0
KIAAO232	23700	0	0	0	0	0	391000								0	0	0	0	0	0	0	0	0	0	0	0	0	0
KIF16B								0	0	71100	26500	33500	28000	26800
KIF1B								0	0	37300	40700	45000	57500	13100
KIN	0	0	0	0	0	40800	0								0	0	0	0	0	0	0	0	0	0	0	0	0	0
KLHL11								0	0	72700	0	0	0	0
KLHL40								21800	6240	0	0	0	66300	42400	0	0	98300	0	0	0	63500
KNDC1	0	0	0	0	0	53100	0								0	0	0	0	0	0	0	0	0	0	0	0	0	0
KNTC1	32500	0	0	0	0	0	0								0	0	0	0	0	0	0	0	0	0	0	0	0	0
KRT17								0	0	0	40100	0	0	0
LAMA2								14600	12000	56300	25600	35200	47800	39300								0	29400	62700	0	0	0	0
LAMA5	13200	0	27700	45000	21400	100000	164000								0	0	0	0	0	0	0	0	0	0	0	0	0	0
LAMB1	8870	21900	38900	0	57200	82500	0								0	0	55600	0	0	0	0	0	0	0	0	0	57900	0
LAMB2								0	0	45200	0	40700	42000	40600	0	0	43700	0	56100	0	0
LAMC2	0	18300	17800	128000	0	0	0								0	0	0	0	0	0	0	0	0	0	0	0	0	0
LARGE	0	77300	0	12600	62600	0	0								0	0	0	0	0	0	0	0	0	0	0	0	0	0
LDLR	21700	36800	43600	64600	45400	95400	57600								0	0	0	0	0	0	0	0	0	0	0	0	0	0
LGALS3BP	0	0	0	0	0	51900	0								0	0	0	0	0	0	0	46000	0	0	0	0	58100	0
LGALS4	0	0	0	0	0	0	436000								0	0	0	0	0	0	0	0	0	0	0	0	0	0
LHX6	0	0	0	39900	0	0	0								0	0	0	0	0	0	0	0	0	0	0	0	0	0
LIF								0	0	0	0	0	39500	0
LOC100132731								0	0	0	0	32400	36200	5080
LOC102725092	0	0	0	0	0	89700	0								0	0	0	0	0	0	0	0	0	0	0	0	0	0
LPIN3	0	33100	0	0	0	0	0								0	0	0	0	0	0	0	0	0	0	0	0	0	0
LRG1	0	0	0	129000	0	0	0								0	0	0	0	0	0	0	0	0	0	0	0	0	0
LRP1	11900	0	0	0	0	0	194000								43500	136000	49400	18500	36900	43000	36600	0	0	0	0	0	0	0
LRP2	0	0	0	59400	0	0	0								0	0	0	0	0	0	0	0	0	81100	0	0	27700	0
LRRC14	0	51200	0	0	0	0	0								0	0	0	0	0	0	0	0	0	0	0	0	0	0
LRRC42	0	28400	0	0	0	70700	85000								0	0	0	0	0	0	0	0	0	109000	0	0	0	0
LRRC4C	0	0	0	0	40200	0	0								0	0	0	0	0	0	0	0	0	0	0	0	0	0
M3ZHF5	0	0	0	0	55700	0	0								0	0	0	0	0	0	0	0	0	0	0	0	0	0
MAGI1								0	0	0	0	7410	40600	0
MAN1B1	0	30000	0	0	0	0	0								0	61300	0	0	104000	0	63500	0	0	0	0	0	0	0
MAP1B	0	0	27900	0	42700	0	0								0	0	0	0	0	0	0	0	0	0	0	0	0	0
MAP2K4	16000	15000	0	49800	39500	0	305000								0	0	0	0	0	0	0	0	0	0	0	0	0	0
MAP3K11	0	0	41300	0	0	0	0								0	0	0	0	0	0	0	0	0	0	0	0	0	0
MAP3K2	0	27700	0	0	34600	0	191000								0	0	0	0	0	0	0	0	0	0	0	0	0	0
MAPK14								20800	6810	19400	78000	0	0	36100
MAST3	0	0	0	77500	0	0	0								0	0	0	0	0	0	0	0	0	0	0	0	0	0
MAT2A	0	45700	0	0	0	0	0								0	0	0	0	0	0	0	0	0	0	0	0	0	0
MBIP	0	0	0	0	15400	0	0								0	0	0	0	0	0	0	0	0	0	0	0	0	0
MCTP2	0	0	66800	0	0	0	0								0	0	71000	0	0	0	0	0	0	0	0	0	0	0
MED14								0	0	0	24500	0	43200	37900
MEP1A	0	0	0	0	43600	0	22700								0	0	0	0	36400	0	0	0	0	0	0	0	0	0
METTL4	0	0	0	0	0	43300	0								0	0	0	0	0	0	0	0	0	0	0	0	0	0
METTL8	0	0	0	71200	0	0	96600								0	0	0	0	0	0	0	0	0	0	0	0	0	0
MFI2	0	0	0	0	0	0	127000								0	0	0	0	0	0	0	0	0	0	0	0	0	0
MFSD8								0	0	68700	0	0	0	0
MLXIP	0	0	45100	0	0	0	0								0	0	0	0	0	0	39000	0	0	0	0	0	0	0
MLYCD	12200	0	0	0	0	0	0								0	0	0	0	0	0	0	0	0	0	0	0	0	0
MMAB	0	61100	0	0	39900	0	0								0	0	0	0	0	0	0	0	0	0	0	0	0	0
MMP21								0	0	0	36700	0	0	38700
MMP24								0	0	57000	30000	47900	66400	0
MON1A	23500	0	45200	0	0	0	0								0	0	0	0	0	0	0	0	0	0	0	0	0	0
MPDZ	0	0	16300	0	0	80500	129000								0	0	0	0	0	0	0	0	0	0	0	0	0	0
MPL								0	0	0	37100	0	0	0								0	0	0	0	0	44800	0
MPP4	0	0	0	132000	0	0	0								0	0	0	0	0	0	0	0	0	0	0	0	0	0
MRC1	0	0	0	129000	0	0	0								0	0	0	0	66700	0	0	0	0	0	0	64500	0	0
MRPL24	6840	0	0	48500	0	0	0								0	0	0	0	0	0	0	0	0	0	0	0	0	0
MT-CYB	10700	32300	0	78000	0	0	24600								0	0	61700	0	40600	0	106000	42400	71100	132000	0	36200	36600	34900
MTFR2	0	0	0	10900	0	0	0								0	0	0	0	0	0	0	0	0	0	0	0	0	0
MUC2	0	39600	0	0	0	0	0								0	0	0	0	0	0	0	0	0	0	0	44000	0	0
MXD4								0	0	0	0	71100	0	0
MXRA8	0	49400	0	6360	12500	0	0								0	0	0	0	0	0	0	0	0	0	0	0	0	0
MYD88	0	0	0	0	41300	0	0								0	0	0	0	0	0	0	0	0	0	0	0	0	0
MYH10	0	50700	33900	0	0	0	0								0	0	0	0	0	0	0	0	0	0	0	0	48000	0
MYH2	0	0	0	0	0	81300	212000								0	0	0	0	0	0	0	0	0	0	0	0	0	0
MYH6	8650	0	28900	0	47400	37300	34300	0	0	0	0	0	0	80900	0	0	0	0	0	0	0	0	0	0	58500	87700	0	72500
MYLK								0	0	9070	0	0	39600	38100
MYO7A								0	0	61100	45200	46500	81600	46900	0	0	0	0	56400	0	51100
MYOM2	0	0	0	0	24000	0	0								0	0	0	0	0	0	0	0	0	0	0	0	0	0
N6AMT2	0	0	35300	0	0	0	0								0	0	0	0	0	0	0	0	0	0	0	0	0	0
NAPG	0	0	0	0	0	21900	0								0	0	0	0	0	0	0	0	0	0	0	0	0	0
NARS2	0	0	0	0	0	85500	0								0	0	0	0	0	0	0	0	0	0	0	0	0	0
NASP	0	0	0	0	42600	0	0								0	0	0	0	0	0	0	0	0	0	0	0	0	0
NAV3								7930	13100	51300	48700	18600	19300	31000
NBAS	14100	0	0	0	60900	0	196000								0	0	0	0	0	0	0	0	0	0	0	0	0	0
NBEA								16200	17300	24000	48600	55800	60000	38400
NCAM1	0	0	0	46100	0	0	0								0	0	0	0	0	0	0	0	0	14400	0	0	0	0
NCAPG2								14300	0	45700	0	61600	0	0
NCKAP1L	0	30500	48000	0	19800	46200	306000								0	0	0	0	0	0	0	0	0	0	0	0	0	0
NDUFS1	0	0	21100	67300	0	0	0								0	0	0	0	0	0	0	0	40700	0	0	0	0	0
NEB	0	24600	0	0	0	34600	0								0	0	0	0	0	0	0	65600	0	0	30400	11600	24400	0
NEK11	0	0	36200	0	0	0	0								0	0	0	0	0	0	0	0	0	0	0	0	0	0
NEMF	0	23900	0	0	0	37500	0								0	0	0	0	0	0	0	0	0	0	0	0	0	0
NEU3								0	0	0	0	0	0	59000
NEURL1	0	0	0	0	0	0	359000								0	0	0	0	0	0	0	0	0	0	0	0	0	0
NIN	0	0	0	167000	26800	0	0								0	0	0	0	0	0	0	0	0	0	0	0	0	0
NLRP12								0	11500	35300	41000	21900	0	38900
NLRP4								0	0	90800	0	0	0	0
NME1	14800	0	0	79000	0	0	0								0	0	0	0	0	0	0	0	0	0	0	0	0	0
NME7								0	0	0	0	73900	51900	53000
NMT2	0	0	47900	0	0	0	0								0	0	0	0	0	0	0	0	0	0	0	0	0	0
NOL7	0	0	0	38200	0	0	0								0	0	0	0	0	0	0	0	0	0	0	0	0	0
NOS1	0	51300	0	0	0	0	0								0	0	0	0	0	0	0	0	0	0	0	0	0	0
NOS2	0	46700	0	0	0	0	0								0	0	0	0	0	0	0	0	0	0	0	0	0	0
NOTCH2								38600	9510	67400	36100	34400	44500	31000								0	0	0	0	0	0	41900
NPAS2	14700	0	0	0	0	0	0								0	0	0	0	0	0	0	0	0	0	0	0	0	0
NPTX1	33000	0	0	14900	0	0	17500								0	0	0	0	0	0	0	0	0	0	0	0	0	0
NPTX2	0	0	30000	0	0	0	0								0	0	0	0	0	0	0	0	0	0	0	0	0	0
NR3C1	0	0	31600	0	20700	23000	133000								0	0	0	0	0	0	0	0	0	0	0	0	0	0
NR4A1	0	0	0	0	45400	0	0								0	0	0	0	0	0	0	0	0	0	0	0	0	0
NRAP								0	0	0	42100	35500	47200	69600								83800	0	131000	0	0	0	0
NRIP1								15400	0	52700	35000	35900	40400	35600
NRM								16800	0	0	0	0	55600	0
NT5C2								0	0	42900	5740	37900	0	0	0	0	0	0	107000	0	58300	0	0	0	25700	0	0	0
NUP210	13100	0	0	0	0	90600	78200								0	0	0	0	0	0	0	0	0	0	0	0	0	0
NUP35								0	0	69400	0	0	38300	0
NXF2B	0	11900	31200	0	0	0	0								0	0	0	0	0	0	0	0	0	0	0	0	0	0
NXPH1								13500	0	0	31000	0	0	0
ODC1	0	0	0	0	0	45700	0								0	0	0	0	0	0	0	0	0	27800	0	0	0	0
OGDH	9150	0	0	0	0	39400	33100								0	0	0	0	0	0	0	0	0	0	0	0	0	0
OPLAH	0	0	50200	32600	54000	0	0								0	0	0	0	0	0	0	0	0	0	0	0	0	0
OPN4	0	0	0	0	0	0	160000								0	0	0	0	0	0	0	0	0	0	0	0	0	0
OPRD1								0	0	61300	0	0	0	0
OTULIN	0	0	0	54700	0	0	0								0	0	0	0	0	0	0	0	0	0	0	0	0	0
PACS2								0	0	0	29100	0	0	0
PAQR5	0	0	0	49500	0	0	0								0	0	0	0	0	0	0	0	0	0	0	0	0	0
PARG	0	0	0	0	0	43600	0								0	0	0	0	0	0	0	0	0	0	0	0	0	0
PARP14	0	0	0	0	0	185000	0								0	0	0	0	0	0	0	0	0	16300	0	0	0	0
PARP4	0	0	69300	68100	0	0	0								0	0	0	0	0	0	0	0	0	0	0	0	0	0
PCDH12	0	0	22900	17300	0	0	235000								0	0	0	0	0	0	0	0	0	0	0	0	0	0
PCDH15								17500	0	0	46200	31800	43400	0
PCDH7	13400	7630	0	71000	33200	4990	0								0	0	0	0	0	0	0	0	0	0	0	0	0	0
PCDHA8	0	0	0	0	9890	86600	0								0	0	0	0	0	0	0	0	0	61700	0	0	0	0
PCDHAC2	17700	25600	8060	91600	25700	72200	97200								0	86200	0	0	65800	84200	0	0	0	61800	0	0	0	0
PCDHGA12	16300	0	32100	61700	0	32000	0								0	0	0	0	0	0	0	0	0	0	0	0	0	0
PCK2	0	0	0	110000	0	0	0								0	0	0	0	0	0	0	0	0	0	0	8660	0	0
PCMTD1								0	0	0	0	44300	0	0
PCNT	0	0	26600	70400	0	84500	33100								0	0	0	0	0	0	0	0	0	0	0	0	0	0
PCNXL2	0	0	0	0	0	0	126000								0	0	0	0	0	0	0	0	0	0	0	0	0	0
PCSK1	0	0	21200	0	0	89300	0								0	0	0	0	0	0	0	0	0	0	0	0	0	0
PCSK2								0	0	0	58100	0	42800	26800
PDGFRB	0	0	0	0	0	48000	0								0	0	36600	0	0	58500	57800	0	0	0	0	0	0	0
PDHB								0	0	0	0	0	32600	0
PDS5B	0	0	53100	0	0	0	0								0	0	0	0	0	0	0	0	0	0	0	0	0	0
PFAS	0	0	0	85700	0	41700	0								0	0	0	0	0	0	0	0	0	0	0	0	0	0
PFKM	0	0	0	184000	30700	0	0								0	0	0	0	0	0	0	0	30900	0	0	0	0	0
PGLYRP2	0	0	0	121000	0	0	0								0	0	0	0	0	0	0	0	0	0	0	0	0	0
PGM1	0	0	0	97500	0	0	0								0	0	0	0	0	0	0	0	0	0	0	0	0	0
PGM3								0	0	68000	5270	39600	77300	40900
PGRMC1								0	0	39600	31100	0	0	38200
PHF8	0	0	0	53900	0	0	43300								0	0	0	0	0	0	0	0	0	0	0	0	0	0
PHKG1								39100	0	0	0	32500	41700	0								0	0	0	0	0	29800	0
PHPT1								0	9040	65700	44000	0	0	0
PIEZO2	20100	0	44100	0	39200	0	46400								0	0	0	0	0	0	0	0	0	0	0	0	0	0
PIGQ	0	0	26100	0	32300	60500	0								0	0	0	0	0	0	0	0	0	0	0	0	0	0
PIGR								0	0	105000	0	0	0	0
PIH1D1	0	0	0	74200	0	0	0								0	0	0	0	0	0	0	0	0	0	0	0	0	0
PIK3CG								20400	4260	56600	39700	92400	43000	32300								0	0	39400	0	10500	0	0
PIPOX								0	6870	0	0	0	0	0
PKD1	0	30300	8830	0	0	41200	138000								0	0	0	0	55100	0	0	0	0	0	0	0	0	0
PKD1L1	19800	0	20600	120000	0	45000	30500								0	0	0	0	0	0	0	0	0	0	0	0	0	0
PKN2	0	0	0	0	0	149000	0								0	0	0	0	0	0	0	0	0	0	0	0	0	0
PLA2G16	23100	0	0	0	0	0	0								0	0	0	0	0	0	0	0	0	0	0	0	0	0
PLA2G4F								37100	0	76000	0	42600	0	0
PLCB3	6820	43000	0	62800	0	14600	0								0	0	0	0	0	0	0	0	0	0	0	0	0	0
PLCXD1								0	0	147000	52100	0	0	0								0	0	0	0	0	41100	0
PLEKHA6	0	0	0	0	44100	71600	0								0	0	0	0	0	0	0	0	0	0	0	0	0	0
PLEKHB2	0	56600	0	0	0	0	0								0	0	0	0	0	0	0	0	0	0	0	0	0	0
PLEKHN1	0	0	0	100000	0	0	0								0	0	0	0	0	0	0	0	0	0	0	0	0	0
PLXNA3	0	0	0	0	51800	86000	0								0	0	0	0	0	0	0	0	0	0	0	0	0	0
PLXNB2								8250	0	0	0	48200	62600	47800	0	0	0	0	0	35400	62000
PNP	0	0	0	67000	0	0	0								0	0	0	0	0	0	0	0	0	0	0	0	0	0
POC1A	0	0	0	0	0	147000	0								0	0	0	0	0	0	0	0	0	0	0	0	0	0
POLA1	0	0	0	0	0	96900	0								0	0	0	0	0	0	0	0	0	0	0	0	0	0
POLR2A								0	0	74000	0	0	70600	15600
POMK	0	0	0	71800	0	65200	0								0	0	0	0	0	0	0	0	0	0	0	0	0	0
POR								0	0	0	10900	35000	36900	0								0	0	27500	40300	0	0	0
POU4F1	0	0	0	0	0	61600	0								0	0	0	0	0	0	0	0	0	0	0	0	0	0
PPFIA2	0	55700	0	0	0	0	0	0	9110	0	0	0	29000	40400	0	0	0	0	0	0	0	0	0	0	0	0	0	0
PPP1R3G								29800	0	67700	31900	0	0	38000
PPP2R3C	0	60800	0	0	0	0	0								0	0	0	0	0	0	0	0	0	0	0	0	0	0
PPP2R5C								0	0	0	8540	18800	0	53300
PRAM1	0	0	0	0	0	0	367000								0	0	0	0	0	0	0	0	0	0	0	0	0	0
PRDM16	0	0	55700	0	0	0	0								0	0	0	0	0	0	0	0	0	0	0	0	0	0
PRDM9								0	0	0	0	0	67200	0
PRKAA2	0	18800	39100	73400	55200	0	0								0	0	0	0	0	0	0	0	0	0	0	0	0	0
PRKCB	0	0	46100	84900	0	25400	0								0	0	0	0	0	0	0	0	0	0	0	0	0	0
PRKCD	0	0	66300	0	0	0	0								0	0	0	0	0	0	0	0	0	0	0	0	0	0
PRKCE	0	0	8100	0	0	184000	0								0	0	0	0	0	0	0	0	0	0	0	0	0	0
PROC	0	0	0	0	0	0	207000								0	0	0	0	0	0	0	0	0	0	0	0	0	0
PRRC2B	10700	0	28700	23400	0	0	0								0	0	0	0	0	0	0	0	0	0	0	0	0	0
PTK2								25100	0	0	45000	0	0	22600
PTPN7	0	0	0	0	24800	0	232000								0	0	0	0	0	0	0	0	0	0	0	0	0	0
PTPRZ1	5850	0	0	0	31300	0	214000	14900	0	0	44600	0	42200	23600	0	0	0	0	0	0	0	41400	0	0	0	0	0	0
PVALB	0	34000	0	0	0	0	0								0	0	0	0	0	0	0	0	0	0	0	0	0	0
PVRL3	0	0	0	96900	0	0	0								0	0	0	0	0	0	0	0	0	0	0	0	0	0
RAB1A								0	0	69500	0	0	49500	0
RAB23								0	0	65100	0	0	0	32900
RAB26	0	0	0	123000	0	0	0								0	0	0	0	0	0	0	0	0	0	0	0	0	0
RAB39B	0	0	0	0	0	0	231000								0	0	0	0	0	0	0	0	0	0	0	0	0	0
RAG1	0	0	0	141000	0	0	341000								0	0	74000	0	143000	0	54000	0	62100	107000	0	85400	58200	94300
RAG2								16400	0	0	0	41100	31900	0	36200	0	0	0	0	0	42500	0	43500	101000	0	0	53000	0
RAMP1	0	0	0	0	14400	0	0								0	0	0	0	0	0	0	0	0	0	0	0	0	0
RAPSN	0	0	0	72100	0	0	0								0	0	0	0	0	0	0	0	0	0	0	0	0	0
RASAL2	0	53200	29300	37100	24300	100000	0								0	0	0	0	0	0	0	0	0	0	0	0	0	0
RASEF	0	0	0	32900	0	0	0								0	0	0	0	0	0	0	0	0	0	0	0	0	0
RBM15								19500	21900	37000	71500	0	0	31200
RBM25	0	0	0	108000	0	0	0								0	0	0	0	0	0	0	0	0	0	0	0	0	0
RBM4	0	0	0	0	0	0	248000								0	0	0	0	0	0	0	0	0	0	0	0	0	0
RBP3	0	0	0	109000	0	27200	0	7380	10500	124000	32500	39100	32800	62400	0	186000	0	0	0	0	0	0	0	26700	0	68700	0	0
RBPMS	0	0	0	0	0	0	194000								0	0	0	0	0	0	0	0	0	0	0	0	0	0
RCBTB2	0	0	0	60700	0	0	0								0	0	0	0	0	0	0	0	0	0	0	0	0	0
RCOR3								0	0	0	0	59300	43200	0								26000	0	0	0	0	0	0
RERGL								0	0	97700	37900	0	0	0
REXO1	0	0	0	0	0	67600	0								0	0	0	0	0	0	0	0	0	0	0	0	0	0
RGD1563991	0	0	61600	0	0	0	0								0	0	0	0	0	0	0	0	0	0	0	0	0	0
RGS9BP	31000	0	0	0	0	0	0								0	0	0	0	0	0	0	0	41900	0	0	0	0	0
RHOT1	0	50500	0	0	0	136000	0								0	0	0	0	0	0	0	0	0	0	0	0	0	0
RIPK3								0	0	66300	0	0	0	0
RLN3								0	0	0	0	0	91200	0
RND3	0	0	0	171000	0	0	0								0	0	0	0	0	0	0	0	0	0	0	0	0	0
RNF14	0	0	0	30900	0	0	0								0	0	0	0	0	0	0	0	0	0	0	0	0	0
RNF213	22300	37300	26000	56000	22900	51700	398000	18700	8520	63400	38900	39900	45500	26100	0	0	0	0	40300	48200	47200	0	0	27400	46300	99900	0	0
RNF34	0	0	0	120000	0	0	0								0	0	0	0	0	0	0	0	0	0	0	0	0	0
RNPC3								0	0	0	31300	0	0	0
ROCK2	0	0	0	0	0	59400	0								0	0	0	0	0	0	0	0	0	0	0	0	0	0
ROR1	0	0	34900	0	0	0	54400								0	0	0	0	0	0	0	0	0	0	0	0	0	0
RPN1	0	6450	0	0	69500	0	0								0	0	0	0	0	0	0	0	0	0	0	0	0	0
RPS15	16400	0	43800	0	44300	32300	174000								0	0	0	0	0	0	0	0	0	0	0	0	0	0
RPS23	0	0	0	66200	0	0	0								0	0	0	0	0	0	0	0	0	0	0	0	0	0
RRAS2	0	0	0	54300	0	0	0								0	0	0	0	0	0	0	0	0	0	0	0	0	0
RTTN	0	0	0	109000	0	0	0								0	0	0	0	0	0	0	0	0	0	0	0	0	0
RUSC2	0	37700	0	50200	26900	59300	0								0	0	0	0	0	0	0	0	0	0	0	0	0	0
RYR2	0	43300	0	0	0	0	0								0	0	0	0	0	0	0	0	0	0	0	0	0	0
SACS								16800	10200	51900	36100	41900	42000	30400								0	26800	0	0	35400	0	0
SAMD3								0	0	0	36800	0	0	0
SAMD9	0	0	0	166000	0	0	0								0	0	0	0	0	0	0	0	19800	0	0	0	0	0
SART1	0	0	0	86900	0	0	0								0	0	0	0	0	0	0	0	0	0	0	0	0	0
SAT2	0	85300	0	0	0	0	0								0	0	0	0	0	0	0	0	0	0	0	0	0	0
SATB2	0	0	34700	112000	0	0	0								0	0	0	0	0	0	0	0	0	0	0	0	0	0
SBNO2	0	0	0	96300	26000	0	0								0	0	0	0	0	0	0	0	0	0	0	0	0	0
SCAMP1	0	0	0	0	49100	0	0								0	0	0	0	0	0	0	0	0	0	0	0	0	0
SCN4A	0	0	0	0	0	131000	0								0	0	0	0	0	0	0	0	0	0	0	0	0	0
SDS	0	0	0	0	20800	0	118000								0	0	0	0	0	0	0	0	0	0	0	0	0	0
SEC13	0	0	0	0	0	107000	0								0	0	0	0	0	0	0	0	0	0	0	0	0	0
SEC14L1	0	0	0	0	0	0	70000								0	0	0	0	85800	0	0	0	0	0	0	0	0	0
SEC14L2	0	74800	0	0	0	0	0								0	0	0	0	0	0	0	0	0	0	0	0	0	0
SEC61B	0	0	63200	0	58400	0	0								56700	0	22500	0	0	0	0	0	0	0	0	0	0	0
SEC62	0	46600	0	0	0	0	0								0	0	0	0	0	0	0	0	0	0	0	0	0	0
SELENBP1	0	0	0	99800	0	0	0								0	0	0	0	0	0	0	0	0	0	42000	0	0	0
SEMA4D	0	0	0	99800	0	0	0								0	0	0	0	0	0	0	0	0	0	0	0	0	0
SEMA6B	0	0	0	0	0	0	221000								0	0	0	0	0	0	0	0	0	0	0	0	0	0
SERHL	0	0	0	0	0	44500	0								0	0	0	0	0	0	0	0	0	0	0	0	0	0
SH3BGR	0	40800	0	0	0	0	0								0	0	0	0	0	0	0	0	0	0	0	0	0	0
SH3BP4	0	0	0	0	0	45100	0								0	0	0	0	0	0	0	0	0	0	0	0	0	0
SH3D19	22100	0	0	0	0	0	0								0	0	0	0	0	0	0	0	0	0	0	0	0	0
SH3GL2	0	79300	0	0	0	0	0								0	0	0	0	0	0	0	0	0	0	0	0	0	15500
SIPA1L2	6340	0	47700	0	0	0	4000								0	0	0	0	0	0	0	0	35000	0	0	0	0	0
SIRPB1								0	10500	0	52100	24300	102000	61300
SKAP1	8960	0	0	68000	0	0	22900								0	0	0	0	0	0	0	0	0	0	0	0	0	0
SLAMF1								0	0	95500	0	37000	0	0
SLAMF9	0	0	0	0	0	0	396000								0	0	0	0	0	0	0	0	0	0	0	0	0	0
SLC12A3	0	0	0	4910	37600	38700	0								0	0	0	0	0	0	0	62600	0	0	0	0	0	0
SLC12A7	0	0	47000	0	44300	48200	0								0	0	0	0	0	0	0	0	0	0	0	0	0	0
SLC15A1								17200	11000	49000	36300	34700	49600	33000
SLC1A7	0	0	0	0	0	63300	0								0	0	0	0	0	0	0	0	0	0	0	0	0	0
SLC26A3								0	0	36000	39300	0	44500	0
SLC26A5								0	0	25700	0	0	0	0
SLC34A1								0	9470	26600	0	0	59300	0	0	0	0	0	22200	0	0
SLC39A7	0	60500	0	0	0	0	0								0	0	0	0	0	0	0	0	0	0	0	0	0	0
SLC4A5								0	0	0	75700	0	42000	35300
SLC5A7	3940	0	0	0	0	0	118000								0	0	0	0	0	0	0	0	0	0	0	0	0	0
SLC9A2								0	0	0	29500	0	30100	0
SLITRK1	0	0	0	0	0	0	212000								0	0	0	0	0	0	0	0	0	0	0	0	0	0
SLITRK3								0	0	30500	39700	0	57200	34800
SMARCAD1								0	0	188000	0	0	42100	0
SMARCC1	0	41200	0	0	0	0	0								0	0	0	0	0	0	0	0	0	0	0	0	0	0
SMCHD1	0	0	0	0	33400	0	0								0	0	0	0	0	0	0	0	0	0	0	0	0	0
SMPD4								0	0	75100	0	30800	33000	0
SMYD1	0	0	0	0	0	221000	0								0	0	0	0	0	0	0	0	0	0	0	0	0	0
SNX11	0	23600	0	20900	0	25100	0								0	0	0	0	0	0	0	0	0	0	0	0	0	0
SNX24	0	0	42200	0	0	0	418000								0	0	0	0	0	0	0	0	0	0	0	0	0	0
SOGA2	0	27200	25100	117000	0	0	0								0	0	0	0	0	0	0	0	0	0	0	0	0	0
SOX21	0	0	0	0	0	0	19400								0	0	0	0	0	0	0	0	0	0	0	0	0	0
SPAG9	0	0	0	0	0	105000	0								0	0	0	0	0	0	68400	0	0	128000	0	0	0	0
SPATA7								0	0	56100	0	0	0	0
SPDYA	0	0	0	66000	0	0	0								0	0	0	0	0	0	0	0	0	0	0	0	0	0
SPICE1	12600	0	0	0	0	0	0								0	0	0	0	0	0	0	0	0	0	0	0	0	0
SPPL2B								21400	0	52300	0	55500	78700	0
SRCAP	8180	18000	34400	60000	0	0	0								0	0	0	0	0	0	0	0	0	0	0	0	0	0
SSH1	9330	0	28900	0	0	0	0								0	0	0	0	0	0	0	0	51700	0	0	0	57700	0
SSPO	12500	23600	0	93600	37400	50800	134000								0	0	0	0	0	0	0	0	0	0	0	0	0	0
ST3GAL1								0	0	0	0	0	97700	0	0	0	0	0	0	0	87700
STAR	0	0	0	0	0	63000	0								0	0	0	0	0	0	0	0	0	0	0	0	0	0
STARD5								0	0	98000	0	0	0	0
STK32C								0	0	69400	0	0	0	42300
SVEP1	0	0	0	84900	0	0	0								0	0	0	0	0	0	0	0	43500	0	0	0	0	0
SYBU								0	0	0	0	0	29600	0
SYNE1								19600	7960	47000	36000	38800	50300	34300								0	0	122000	0	0	43900	0
TAB1	0	57300	0	0	0	0	0								0	0	0	0	0	0	0	0	0	0	0	0	0	0
TAB2								0	0	0	32100	0	85300	0
TAF1	0	0	30100	85500	34100	0	0								0	0	0	0	0	0	0	0	0	0	0	0	0	0
TAF1A								0	0	0	34000	0	0	0
TAF4B	0	0	0	41000	0	0	0								0	0	0	0	0	0	0	0	0	0	0	0	0	0
TAF7L	0	15300	0	0	0	53500	0								0	0	0	0	0	0	0	0	0	0	0	0	0	0
TANC2	0	0	0	67100	0	0	0								0	0	0	0	42600	0	57800	0	0	16600	0	0	0	0
TANGO2								0	0	24900	24100	0	0	0								0	0	0	44800	0	0	0
TBCD	0	0	0	48400	0	0	0								0	0	0	0	0	0	0	0	0	0	0	0	0	0
TBL1Y	0	40900	0	0	0	0	0								0	0	0	0	0	0	0	0	0	0	0	0	0	0
TBL3								38600	0	47500	31200	36900	0	0
TBX6								0	0	56200	51500	0	0	0	0	60600	0	0	0	0	0
TCHH	0	38900	0	0	0	0	0								0	0	0	0	0	0	0	0	0	0	0	0	0	0
TDP1	0	0	0	0	0	0	181000								0	0	0	0	0	0	0	0	0	0	0	0	0	0
TDRD1								0	0	53500	32600	0	0	0
TDRD7	0	0	28200	73900	40500	0	0								0	0	0	0	0	0	0	0	0	0	0	0	0	0
TERT	0	0	0	0	0	0	292000								0	0	0	0	0	0	0	0	0	0	0	0	0	0
TEX261	0	0	0	0	0	217000	0								0	0	0	0	0	0	0	0	0	0	0	0	0	0
TF	0	0	0	0	0	0	205000	0	0	39100	15800	0	0	0	0	0	0	0	0	0	0	0	0	0	0	0	0	0
TFR2	0	45000	0	0	40200	59200	103000								0	0	0	0	0	0	0	0	0	0	0	0	0	0
TG	0	0	0	0	0	58000	0								0	0	0	0	0	0	0	0	0	0	0	0	0	0
TGFBR1								0	0	46700	0	29700	0	0
TGFBRAP1	0	0	0	0	36500	0	0								0	0	0	0	0	0	0	0	0	0	0	0	0	0
TGM1	0	21400	0	32500	84600	0	108000								0	0	0	0	0	0	0	0	0	18200	0	0	0	0
THBS1	23600	0	27600	32800	0	0	0								0	0	0	0	0	0	0	0	43200	42900	0	0	0	0
THBS4	0	0	0	69900	0	0	0								0	0	0	0	0	0	0	0	0	0	0	0	0	0
THOC2								0	0	66200	0	36000	58800	34200
THRB								0	0	17600	0	35300	59900	0
TLR1								0	0	0	40900	45400	91100	0	30800	0	0	0	0	0	0	0	40300	0	0	0	0	0
Tlr13	6740	0	0	0	67200	0	144000								0	0	0	0	0	0	0	0	0	0	0	0	0	0
TLR7								0	0	95900	26500	0	34100	27500
TMC2	21100	0	0	58600	0	97500	0								0	0	0	0	0	0	0	0	41100	0	0	0	0	0
TMCC1	0	6910	24100	0	0	105000	0								0	0	0	0	0	0	0	0	0	0	0	0	0	0
TMEM132D	0	0	0	49700	0	0	0								0	0	0	0	0	0	0	0	0	0	0	0	0	0
TMEM184C								0	0	53700	5350	7070	0	0
TMEM2	0	0	0	37800	0	0	0								0	0	0	0	0	0	0	0	0	0	0	0	0	0
TMEM237	0	0	0	42400	0	0	0								0	0	0	0	0	0	0	0	0	0	0	0	0	0
TMEM59								0	0	0	0	0	45000	0
TMEM65	0	51400	0	0	0	0	0								0	0	0	0	0	0	0	0	0	0	0	0	0	0
TMTC3	0	0	0	83000	0	0	0								0	0	0	0	0	0	0	0	0	0	0	52700	0	0
TNFRSF1A	0	0	0	36900	0	0	0								0	0	0	0	0	0	0	0	0	0	0	0	0	0
TNNI1	0	0	58000	0	0	0	0	0	0	0	50800	0	0	0	0	0	0	0	117000	0	0	0	0	0	0	0	0	0
TNRC18	17800	0	26700	0	41900	52200	45100								0	0	0	0	0	0	0	0	0	0	0	0	0	0
TNS1	0	0	0	0	23800	252000	0								0	0	0	0	0	0	0	0	0	0	35800	0	0	0
TPTE2	0	0	0	82900	0	0	0								0	0	0	0	0	0	0	0	0	0	0	0	0	0
TRAPPC6B	0	0	0	0	0	50600	0								0	0	0	0	0	0	0	0	0	0	0	0	0	0
TRAV38-1								16000	0	0	0	0	0	0
TRIM16								0	0	97000	0	3600	40400	27500
TRIM25	0	0	0	0	0	0	492000								0	0	0	0	0	0	0	0	0	0	0	83200	0	0
TRIM35	0	0	0	0	0	0	159000								0	0	0	0	112000	41200	20500	0	0	0	0	0	46800	0
TRIM69								0	0	75500	0	0	0	0
TRIM77	0	0	0	0	0	43600	0								0	0	0	0	0	0	0	0	0	0	0	0	0	0
TRIO								38600	0	54500	17500	39300	54400	41200
TRMT61B	0	0	0	42200	0	0	0								0	0	0	0	0	0	0	0	0	0	0	0	0	0
Trpc2	12300	23700	20500	59000	34000	31100	15700								0	0	0	0	0	0	0	0	0	0	0	0	0	0
TRPC4								0	0	0	35200	15200	12100	0
TRPC6	0	0	37000	0	0	0	0								0	0	0	0	0	0	0	0	0	0	0	0	0	0
TSEN34	0	0	0	0	0	44900	0								0	0	0	0	0	0	0	0	0	0	0	0	0	0
TSG101								0	0	97600	0	64200	0	0
TSPAN17	0	39500	0	0	0	0	0								0	0	0	0	0	0	0	0	0	0	0	0	0	0
TSPAN4	0	0	7460	46900	0	0	0								0	0	0	0	0	0	0	0	0	0	0	0	0	0
TTF1	0	0	0	0	0	171000	0								0	0	0	0	0	0	0	0	0	0	0	0	0	0
TTK	0	0	0	0	0	45100	0								0	0	0	0	0	0	0	0	0	0	0	0	0	0
TTLL4	25100	0	0	47900	39900	0	21600								0	0	0	0	0	0	0	0	0	0	0	0	0	0
TTN	15200	31200	26800	50800	39300	48200	104000								0	45700	49800	0	68600	35200	71000	0	0	88400	0	0	45900	0
TUT1	0	0	0	0	0	0	43900								0	0	0	0	0	0	0	0	0	0	0	0	0	0
TXN	0	0	0	0	0	238000	0								0	0	0	0	0	0	0	0	0	0	0	0	0	0
TXNRD2	0	0	0	0	0	0	50500								0	0	0	0	0	0	0	0	0	0	0	0	0	33900
TYK2								0	0	46300	50300	39900	62300	36000								0	0	51800	0	0	0	0
TYRO3	12300	0	34500	0	0	0	0								0	0	0	0	43200	0	0	0	0	0	0	0	0	0
UBA6	0	0	0	50900	0	0	231000								0	0	0	0	27800	0	0	0	0	0	0	0	0	0
UBC	0	14400	0	50000	7770	0	0								0	0	0	0	0	0	0	0	0	0	0	0	0	0
UBL7	0	0	0	0	0	0	190000								0	0	0	0	0	0	0	0	0	0	0	0	0	0
UBLCP1	55400	0	0	0	0	0	0								0	0	0	0	0	0	0	0	0	0	0	0	0	0
UBQLN4	0	0	65800	0	0	0	0								0	0	0	0	0	0	0	0	0	0	0	0	0	0
UBR4	0	0	0	0	78300	0	0								0	0	0	0	0	0	0	0	0	0	0	0	0	0
UCP2								0	0	104000	0	0	32700	0
UGGT2	0	64500	0	0	0	0	0								0	0	0	0	0	0	0	48000	0	0	0	0	0	0
UGT2A1	0	0	0	0	76000	0	0								0	0	0	0	0	0	0	0	0	47000	0	0	0	0
UGT2B17								0	0	0	0	46700	108000	0								0	0	99100	0	0	0	0
UGT8	0	0	0	83200	0	55600	101000	0	0	81100	43900	0	26200	35800	0	0	0	0	0	0	0	48900	0	0	0	0	0	0
UHMK1								0	0	42100	0	46900	0	0
UHRF1BP1	0	92900	0	0	0	0	0								0	0	0	0	0	0	0	0	0	0	0	0	0	0
UPF2								0	0	0	0	0	34900	0
USF2	0	0	0	115000	0	0	0								0	0	0	0	0	0	0	0	0	0	0	0	0	0
USH2A	0	12200	0	49700	0	0	0								0	0	0	0	0	0	0	0	0	0	0	0	0	0
USP48	0	19200	0	47900	67500	0	0								0	0	76200	0	113000	0	0	0	0	0	0	0	0	0
USP5	0	0	0	0	0	75900	0								0	0	0	0	0	0	0	0	0	0	0	0	0	0
UTP11L	0	0	0	0	31500	184000	0								0	0	0	0	0	0	0	0	0	0	0	0	0	0
VANGL2	0	0	0	49000	0	0	0								0	0	0	0	0	0	0	0	0	0	0	0	0	0
VCPIP1	0	0	0	131000	0	0	0								0	0	0	0	0	0	0	0	0	0	0	0	0	0
VGA	0	0	0	71900	0	0	0								0	0	0	0	0	0	0	0	0	0	0	0	0	0
VLDLR								17700	0	36000	0	0	44000	0								0	0	46500	0	0	0	0
VN1R5								0	0	0	51000	51100	52200	31400
VPS13C	9480	12900	0	34200	0	39500	0								0	0	0	0	0	0	0	0	0	0	0	0	0	38000
VPS4B								0	0	0	0	44000	0	0	0	0	0	0	28000	0	0
VPS54	8800	16400	0	43100	0	0	0								0	0	0	0	0	0	0	0	0	0	0	0	0	0
VRK1	0	0	0	0	0	0	108000								0	0	0	0	0	0	0	0	0	0	0	77900	0	0
VRK3	21400	0	33800	89400	27300	66300	32400								0	0	0	0	0	0	0	0	0	0	0	0	0	0
VSTM2A	0	0	0	102000	0	0	0								0	0	0	0	0	0	0	0	0	0	0	0	0	0
VTG	0	50300	0	0	9050	0	0								0	0	0	0	0	0	0	0	0	0	0	85700	106000	0
VTG1								20300	0	75300	57500	44800	0	32700								0	31600	36200	0	0	0	0
VTG4	15800	21500	40700	45000	25800	0	214000								0	0	0	0	0	0	0	0	0	0	0	0	0	0
VWA1								0	0	0	0	52900	48500	0								0	35500	0	0	0	0	0
VWF								34900	13000	56600	50600	36000	39200	32800	0	83100	54300	29900	0	16800	0	0	35000	0	0	0	0	0
WARS	0	0	0	91000	0	0	0								0	0	0	0	0	0	0	0	0	0	0	0	0	0
WDR43	0	65300	38100	53300	0	0	0								0	0	0	0	0	0	0	0	0	0	0	0	0	0
WDR60	26000	0	0	0	0	44200	0								0	0	0	0	0	0	0	0	0	0	0	0	0	0
WDR96								0	0	24700	51100	11300	0	0
WHSC1								0	0	58400	32600	0	0	155000
XRN1	14900	0	0	0	30700	59900	0								0	0	0	0	0	0	0	0	0	0	0	0	0	0
YAF2	0	0	36600	0	0	0	0								0	0	0	0	0	0	0	0	0	0	0	0	0	0
YIPF6	0	0	65500	0	0	0	0								0	0	0	0	0	0	0	0	0	0	0	0	30200	0
YTHDF1	0	0	0	54100	0	0	0								0	0	0	0	0	0	0	0	0	0	0	0	0	0
ZC3H14	0	0	0	0	0	81500	0								0	0	0	0	0	0	0	0	0	0	0	0	0	0
ZFHX4	0	0	0	11800	28100	0	92400								0	0	0	0	0	0	0	0	0	0	0	0	0	0
ZFYVE20	0	0	0	0	0	74500	0								0	0	0	0	0	0	0	0	0	0	0	0	0	0
ZNF236	0	0	0	142000	0	0	0								0	0	0	0	0	0	0	0	0	0	0	0	52600	0
ZNF337	0	0	0	0	0	57500	0								0	0	0	0	0	0	0	0	0	0	0	0	0	0
ZNF462								0	15600	66100	33400	7440	0	33000
ZNF71	0	0	0	57500	0	0	0								0	0	0	0	0	0	0	0	0	0	0	0	0	0
ZP1	0	34100	18900	65900	0	17800	0								0	0	0	0	0	0	0	0	0	0	0	0	0	0
ZPLD1	0	0	0	0	0	61900	0								0	0	0	0	0	0	0	0	0	0	0	0	0	0
ZRANB3								0	0	97300	30300	0	22500	0
ZXDC	22700	0	38700	48200	0	40200	0								0	0	0	0	0	0	0	0	0	0	0	0	0	0
ZZEF1	21800	36200	31500	50300	20900	51600	146000								0	0	0	0	0	0	0	0	0	0	0	0	0	32900
46194168															0	0	83000	0	0	0	0
47222202															0	0	56100	0	0	0	0
498990419															0	0	44500	10300	0	0	0
548501654															0	0	0	0	0	53400	0
A2ML1															0	0	63300	0	0	0	0	0	0	0	0	0	0	47900
ABHD16A															0	0	0	0	0	0	48400
ACAD8															0	0	67200	0	0	0	0
ACAP2															0	97400	0	0	0	0	0
ACY1															0	0	0	0	0	0	51700
ADAM22															0	0	0	0	0	30300	0
ADAMTS13															0	60900	46700	0	0	45800	0
ADAMTS16															0	155000	0	0	0	0	0
ADAMTS2															0	101000	0	0	0	0	0
AEBP1															0	0	0	0	0	0	85600	44600	0	0	0	0	0	0
AFG3L2															0	0	52800	0	0	0	0
AGBL1															59700	0	0	0	0	0	0
AGMO															0	0	0	0	0	0	49300
AKAP6															0	0	0	0	0	0	42100
ALDH1A2															0	0	0	0	0	0	95100
ALG1															43400	0	0	0	38300	0	0
ALOXE3															0	0	0	0	0	0	32100
ALPK2															0	91700	44400	0	0	22600	0
AMDHD2															0	0	68200	0	0	0	0
ANAPC4															0	0	0	0	50100	0	0
ANK2															0	0	0	0	0	0	52000
ANKLE2															0	0	63900	0	0	0	0
ANKRD10															0	0	27500	0	0	0	0
ANKRD5															0	51200	0	0	0	0	0
ANXA6															0	0	0	0	0	0	109000	0	0	0	0	0	0	62000
AP2A2															0	0	33100	0	0	0	0
APOB															0	117000	60800	0	0	0	0	0	0	68600	0	0	0	0
APOL3															0	0	62300	0	0	0	0
AQR															0	0	0	0	31600	0	0
ARF4															0	0	0	0	0	0	93000
ARHGAP1															0	0	0	0	45000	0	0
ARHGAP18															0	0	33900	0	0	0	0
ARHGAP21															0	185000	48300	0	17200	49800	0
ARHGAP25															0	0	0	0	0	47700	0
ARHGAP40															0	0	0	0	0	0	74000
ARHGAP42															0	0	0	0	39900	0	0
ARID4A															0	0	0	0	0	63600	0
ARNT2															0	67600	0	0	0	0	0
ARRB1															0	0	24000	0	0	60300	0
ARRB2															0	0	48700	0	0	0	0
ARSA															0	90800	0	0	0	0	0
ART4															0	0	0	0	37700	0	0
ASB17															0	0	0	0	49500	0	0
ASCC3															0	0	0	10800	0	0	52300
ATG2B															0	0	0	0	0	74400	39100	0	0	0	0	62300	0	0
B3GALT4															0	0	0	0	0	0	49700
B3GALT6															0	32900	0	0	0	0	0
B3GAT1															34800	0	0	0	0	0	0
BACE1															0	0	0	24900	0	0	0
BAIAP2L1															0	103000	0	0	64600	0	0
BBS2															0	0	0	0	0	45500	55200	0	0	42600	0	0	0	0
BCL11A															0	0	0	0	79500	0	0
BCR															0	0	0	0	113000	18800	0
BIN1															0	104000	0	0	0	0	0
BOLL															0	0	0	0	0	55300	0
BRSK2															0	0	0	0	0	0	68100
BTD															0	0	0	0	0	0	56400
BXDC2															0	0	0	0	0	0	32800
C2CD3															0	0	0	0	0	66800	0
C2CD4C															0	0	0	0	43200	0	0
C2orf69															0	0	0	0	48900	0	0
C4orf27															0	0	86600	0	0	0	0
C6orf203															0	0	0	0	0	0	64200
CACNA1A															0	0	0	0	80400	0	0
CACNA1H															0	23100	0	0	0	0	83600
CACNA2D1															0	0	0	0	0	0	49400
CACNG4															0	326000	52400	0	0	0	0
CACNG8															0	0	52500	0	110000	0	0
CAPN2															0	43300	0	0	28700	0	0
CAPN9															0	0	62100	0	0	0	0
CASP6															0	0	66000	0	0	0	0
CASP8															0	0	0	0	0	63500	0
CASP8AP2															0	0	0	0	0	0	89000
CASR															0	0	0	0	91900	0	0	0	0	81200	0	45100	0	0
CCDC106															0	0	0	0	0	41200	0
CCNI2															0	0	0	0	0	0	40200
CCNYL1															0	0	0	0	0	0	60200
CCR9															0	0	0	0	0	80600	0
CD151															0	47300	0	0	0	0	0
CD4															0	0	60900	0	0	0	0
CDH1															0	0	76200	0	0	0	38100	0	0	0	0	100000	0	0
CDH24															0	0	96200	0	0	0	0
CELSR1															0	0	0	47300	0	0	0
CELSR2															0	0	0	0	0	0	40100
CHD7															28500	7000	0	0	68600	0	13200
CLGN															0	0	0	0	62500	0	0
CLIC6															0	0	0	0	0	0	59800
CLTCL1															0	96100	0	0	0	41000	0
CMAHP															0	0	0	0	29300	0	42800
CMAS															0	0	95000	0	0	0	0
CNOT1															0	76200	0	0	0	0	0
CNOT3															0	0	0	13900	0	0	61900
COL14A1															0	0	52800	0	0	0	0
COL2A1															0	0	0	0	0	94400	0
COL4A3BP															0	0	0	0	0	0	103000
COL4A5															0	0	0	0	0	0	80800
COL7A1															0	25400	0	0	0	0	0
COPB1															0	0	0	0	31300	0	0
COQ5															0	0	0	0	0	25800	59100
COX1															0	0	74300	0	0	70700	105000
CPD															25400	0	0	0	0	0	31400
CRLF1															0	224000	0	0	0	0	0
CSF1															0	0	0	0	54600	0	0
CST1															0	134000	0	0	0	0	0
CTSL															0	0	0	0	0	28700	0	0	0	0	0	21900	0	0
CYP11A1															0	73400	0	0	0	0	0
CYP17A1															31200	0	67400	35700	32100	35300	60700
CYP19															38300	0	38700	0	0	0	92400	89100	0	0	0	0	0	0
DARS															0	0	36100	0	0	0	0
DCAF17															42500	0	0	0	0	0	0
DDR2															0	161000	0	0	0	36400	0
DEK															0	0	30100	0	0	0	0
DESI1															0	0	29300	0	0	0	0
DHRS7															38700	0	0	0	0	0	0
DLEC1															0	0	0	0	0	0	54100
DLGAP4															0	0	0	0	0	0	68800
DLL1															0	0	51500	0	0	0	0
DNAH5															0	0	0	25200	0	0	0	0	0	0	0	29600	0	0
DNAJB11															0	0	0	0	77000	54600	0
DNAJC30															0	0	0	52100	0	0	0
DNAJC9															0	0	0	0	29800	0	0
DOCK5															0	0	0	0	0	0	49200
DOK2															0	0	86600	0	0	0	0	0	0	0	0	36300	0	0
DPF3															0	0	0	0	66000	0	0
DPP9															0	0	0	0	60500	0	32200
DYNC1I2															0	0	64200	0	81000	0	0
E7F538															0	227000	0	0	0	0	0
EDAR															0	51700	0	0	0	0	0
EEF1A1															0	0	0	0	0	29300	0	0	0	0	0	0	0	43600
EGR2															0	0	0	0	0	0	47300	0	0	0	0	0	35800	0
EIF3G															0	0	0	0	0	0	40700
EIF5A															0	0	0	0	0	64300	0
ELMO1															0	0	0	0	67700	0	63600
EML6															0	0	0	0	0	27900	0	0	0	0	22600	0	0	0
ENOX2															0	30900	0	0	0	0	0
EP300															0	0	18700	0	0	0	0
EPAS1															0	0	0	0	75500	0	0
EPB41L3															0	0	0	29900	0	0	0
EPDR1															0	0	0	0	50400	0	0
ERGIC2															0	75400	0	0	0	0	0
ERI2															0	0	0	0	0	51800	0
ESYT2															0	0	42200	0	0	0	0	0	0	0	80200	0	0	0
EXT2															0	0	95100	0	69900	32800	0
F1QE23															0	0	104000	0	0	0	0
FAM129A															0	0	41100	0	0	0	69300
FAM151A															0	90300	0	0	0	0	0
FAM173B															0	0	0	0	57000	0	0
FAM32A															0	0	113000	0	0	0	0
FAM46A															0	0	75000	0	0	0	0
FAM46C															0	0	86400	0	0	0	0
FAM69A															0	0	0	0	0	0	63800
FAM69C															0	0	45100	0	0	0	0
FAM92A1															0	0	45600	0	0	0	0
FAT1															47400	0	0	0	0	0	59100
FAT4															16700	0	0	0	60700	25800	29900	0	0	0	36700	0	0	0
FBN3															0	0	0	0	31700	0	0
FBXL18															0	0	0	0	74800	0	0
FBXL3															0	0	0	0	73800	0	0
FBXO21															26700	0	0	0	0	0	0
FBXO34															0	0	65000	0	0	0	0
FBXW10															0	0	0	0	0	0	66800
FGFR3															0	0	70000	0	68500	0	41800
FHDC1															0	0	0	0	64200	0	0	0	0	0	0	28700	0	0
FKBP10															0	0	0	0	124000	0	0
FOXO1															0	0	0	0	0	45300	0
FOXO3															0	0	57400	0	0	0	0
FREM1															0	92500	0	0	28000	0	44700	0	0	0	0	125000	0	0
FRY															0	0	51900	22200	79800	0	0
FSHR															0	0	64800	0	0	0	0
FUK															0	0	0	0	0	0	48700
FUT8															0	0	0	0	81000	56100	0
FUT9															0	0	0	0	0	0	53600	0	0	0	0	0	30600	0
G3P7X3															0	0	0	0	146000	0	0
G3PJM4															0	0	0	0	23300	0	0	0	0	0	61200	0	0	0
GALNT12															0	0	43700	0	0	0	0
GARS															0	0	0	0	0	53400	0	0	0	0	0	0	24700	0
GBE1															0	0	52600	0	0	0	0
GDF6															26700	0	0	0	0	28900	89900	0	65800	0	0	0	0	0
GK2															0	0	0	0	0	0	49600
GLB1															0	0	0	0	0	48000	102000
GMPPA															0	0	0	18200	0	0	88800
GPALPP1															0	0	0	0	0	0	51500
GPR137B															0	0	0	0	83500	0	0
GPR34															0	0	0	0	0	0	70300
GPR55															0	0	0	0	0	0	36800
GPR98															0	0	0	0	84700	0	0
GPRC5C															0	0	0	0	66500	0	0
GRID2IP															0	0	0	0	57700	0	0
GRIK1															0	0	101000	0	0	0	0
GRSF1															0	143000	0	0	0	0	0
GSN															0	0	93600	0	0	0	0
GSTA1															0	0	0	0	0	0	70900
GTPBP3															0	0	0	0	75900	0	0
H2N1Q8															0	0	38800	0	0	0	0
H2TL89															0	0	0	0	101000	0	0
H3BXA0															0	0	0	0	55100	0	0
H3C3J3															0	174000	0	0	0	0	0
HACE1															0	0	58800	0	149000	0	0
HBA2															0	248000	0	0	0	0	0
HBE1															0	115000	0	0	0	0	0
HDAC4															0	35800	0	0	0	0	26300
HDLBP															0	0	87000	23400	0	37900	0
HERC1															0	0	0	0	66700	0	0
HERC3															0	59000	0	0	0	0	0
HK3															0	0	0	0	0	0	24800
HLA-DRB1															0	0	0	0	0	44300	0
HMOX1															0	0	0	0	103000	0	0
HSD3B7															0	0	0	0	0	0	44300
HSP90B1															0	0	0	0	0	96100	0
HSPA9															0	0	0	0	0	0	47500
HTT															0	0	0	0	0	0	43300
HYALP1															0	0	0	0	65800	0	0
HYDIN															39700	0	34700	0	0	49100	22600	0	0	0	0	58800	0	0
I3IZ24															0	0	0	0	0	0	18700
I3JL91															0	0	0	0	0	45300	41400
I3KNJ3															0	0	66000	0	78000	0	0
I3KX94															0	0	0	0	0	55300	0
IDH2															25700	0	0	0	0	0	0	0	0	65700	0	0	0	0
IDI1															0	0	0	0	129000	0	0
IFI44															8440	0	0	0	0	0	45000
IFNA17															0	0	0	0	46700	0	0
IFRD2															0	0	0	0	0	26800	0
IFT140															0	42200	0	0	0	0	71200
IFT172															0	0	0	0	48300	0	0
IGF2R															0	14700	0	0	0	0	61200	0	0	0	37600	71600	0	42800
IK															0	0	0	0	95700	32600	60400
IL10															0	0	82600	0	0	0	0
IL16															0	0	50900	0	0	0	0	0	23000	0	0	0	75000	0
IL17RD															0	0	0	0	0	0	144000
IL1RAP															0	0	0	0	62100	15400	0
IL21R															0	0	0	0	66600	0	0
IL4I1															0	0	0	0	0	0	30600
INPP5K															0	0	42700	0	0	0	0	0	0	0	0	0	0	50300
IPO7															32200	0	0	0	0	0	0
IQGAP2															0	0	0	0	0	0	88000
ISM1															0	0	70200	0	0	0	0
ITGA8															0	0	0	0	0	0	14800
ITPR1															0	0	0	0	71900	37400	0
IVD															25100	0	0	0	67600	0	0
JMJD7															0	23800	0	0	0	0	85000
KCNJ9															0	0	0	0	0	0	27100
KCNK9															0	0	0	0	0	0	108000
KCTD14															0	0	30700	0	0	0	44100
KIF13A															0	0	0	0	0	0	30900
KIF20B															0	0	51900	0	0	0	0
KLHL13															0	69200	0	0	0	0	0
KLHL6															0	0	70600	0	0	0	0
KMT2B															0	49900	0	0	0	28800	0	0	0	0	0	40200	0	0
KMT2C															0	0	0	0	0	0	46200
KPNA1															0	0	160000	0	0	0	0
KPNB1															0	0	0	0	0	0	52400
LACTBL1															0	0	37300	0	0	0	24200
LAMC1															0	0	0	0	0	0	40500
LARP1															0	0	0	0	106000	0	51200
LCLAT1															0	0	0	0	0	33900	0
LCN15															0	0	0	0	0	28100	0
LFNG															0	0	70600	0	0	0	0
LGI1															0	34700	0	0	0	0	33700	0	0	27700	33700	0	0	0
LHCGR															0	0	0	0	0	16700	0
LIFR															0	0	0	0	27700	0	0	0	0	0	0	88200	42000	0
LIG1															0	161000	0	0	0	0	0
LINGO2															0	0	101000	0	0	0	0
LMBRD2															0	0	0	0	0	0	40400
LMOD1															0	0	0	0	0	38100	0
LNX2															0	0	0	0	71100	0	0
LOC101930630															0	0	0	0	0	0	65900
LOXHD1															41300	0	43600	0	58000	0	0
LPHN2															0	0	0	0	0	30300	0
LRIG3															0	0	58100	0	0	0	0
LRIT2															0	0	0	0	61200	0	0
LRRC9															0	0	82300	0	0	0	0
LRRN3															0	0	0	0	0	60100	0
LRWD1															39400	0	0	0	0	0	0
LYST															0	42800	0	0	0	0	43200
MAD1L1															34400	0	0	0	0	0	0
MAML3															0	0	0	0	0	0	86000
MAPKBP1															0	0	0	0	92700	0	0
MDGA2															0	0	42500	0	0	0	0
MED13															0	0	60700	0	0	0	0
MEGF11															0	0	0	0	53600	0	0
METTL9															0	0	0	0	55200	0	0
MICAL3															0	0	0	0	0	0	45900
MLH1															0	0	44300	0	0	0	0
MMP13															0	0	0	19000	0	0	0
MMP9															0	0	0	18600	62000	0	57900
MOGAT2															0	0	0	0	50300	0	0
MOGS															0	0	0	0	57000	0	0
MPRIP															0	0	0	0	28400	0	0
MR1															0	0	0	0	60300	30300	0	36400	0	0	24600	18900	0	35300
MST1															0	0	42600	0	0	0	0
MST1R															0	0	91400	0	58800	0	34600
MT-ND5															0	0	0	0	31200	0	0
MUL1															0	0	8020	0	0	0	0
MVP															0	0	0	0	64000	0	0
MYB															0	0	71200	0	0	0	0
MYH1															27600	11900	0	0	0	0	0	0	50800	0	0	0	0	0
MYO15B															0	0	0	0	54900	0	0
MYO3A															0	0	0	0	0	91700	0
MYOF															47400	0	72900	0	87900	0	0
NANOG															0	0	0	0	0	0	34200
NARF															0	44600	0	0	0	0	0
NCOA7															0	132000	0	0	0	0	0
NDRG2															0	0	0	0	0	27400	0
NDUFS2															0	0	0	0	0	54900	0
NEDD4															0	0	0	0	0	0	91200
NICN1															0	0	0	20900	0	0	0
NIPBL															0	129000	0	0	0	0	0
NLE1															0	0	0	0	0	0	41600
NLRC3															0	0	0	0	75100	38900	41500
NME8															0	0	25500	0	0	0	0
NOL10															0	0	0	0	95900	0	0
NOP2															0	0	0	0	0	50800	0
NPR1															0	0	57500	0	129000	0	0
NPTN															0	0	0	0	0	0	42500
NRXN3															31400	0	0	0	17700	0	0	0	43900	0	0	12500	0	0
NT5C3A															0	0	0	0	0	0	10900
NT5C3B															0	0	0	0	35500	0	0
NT5DC3															0	40500	0	0	0	0	0
OBSL1															0	0	0	0	27600	0	0	69500	0	0	0	0	0	0
OGFOD1															0	0	0	0	51600	0	0	0	0	0	0	0	0	22500
OR52P1P															0	0	0	0	55100	0	0
ORC2															0	127000	0	0	0	0	0
OSBPL10															0	0	75700	0	0	0	0
OSBPL1A															0	0	0	0	64000	0	0
OTOF															0	0	0	0	0	0	63800
P2RX5															0	0	0	0	0	0	75700
P4HA1															0	0	0	0	67100	0	0
PAN2															0	81100	0	0	0	0	0
PARP6															0	0	0	0	71100	0	0
PATL1															0	0	0	0	0	0	59300
PBK															0	0	0	0	0	57100	0
PCDH1															0	0	0	0	76200	0	0
PCDH10															0	0	27000	0	24600	47300	0	0	40100	8260	0	0	48200	17300
PCDHB3															0	0	0	0	50500	0	0	50200	0	0	0	28600	0	0
PCOLCE															0	0	0	0	0	0	30700
PCSK5															0	0	0	0	0	53400	107000
PDCD7															0	0	0	0	68800	0	0
PDE11A															0	58300	58600	0	62000	0	60000
PDE4A															0	0	0	0	0	56400	0
PDZD4															0	0	0	0	47700	0	0
PFKP															0	0	57200	26700	0	0	110000
PGC															0	0	0	0	66200	0	0
PHF19															0	0	0	0	0	0	93600
PIK3C2B															0	0	49600	0	54500	0	0
PIK3C3															43200	108000	99900	0	0	0	56800
PKD1L2															0	0	0	0	93500	0	0	0	0	0	0	12000	0	0
PKD2L1															0	0	0	0	0	0	77900
PLAGL2															0	60900	0	0	0	0	0
PLB1															0	0	0	0	8870	0	108000
PLBD2															0	0	0	0	63200	0	0
PLCB1															0	67500	0	0	0	0	0
PLCD3															0	0	19900	0	0	0	47500
PLCL1															0	130000	0	0	0	0	0
PLD1															0	0	0	0	86100	0	0
PLD3															0	204000	0	0	0	0	0
PLEC															0	0	0	0	48000	0	0	0	0	51600	24700	66200	0	0
PLEKHA7															0	0	0	0	63200	0	0
PLEKHG4B															0	0	0	0	0	74000	0
PLOD2															0	0	0	0	0	40600	0
PLXNA1															33100	57800	0	0	41600	0	43300
PNOC															0	99600	0	0	0	0	0
POGK															0	134000	0	0	0	0	0
POLB															0	0	0	0	45400	0	0
PPEF2															0	51000	0	0	0	0	0
PPM1H															0	0	0	0	0	0	81600	0	0	45800	0	0	0	0
PPP4C															0	0	61400	0	0	27300	0
PPT1															0	0	0	0	0	41300	89200
PREP															0	0	41800	0	0	0	0
PRF1															0	0	44800	0	84200	0	0
PRKAB2															0	0	0	0	0	0	69300
PRODH															0	0	0	0	0	76400	0	0	0	46900	0	0	0	0
PRPF8															0	0	30200	0	0	0	0
PRPSAP1															0	193000	0	0	0	0	0
PRTG															0	0	0	0	0	0	74800
PSMB5															0	0	0	0	0	0	41700
PSMB9															0	0	0	0	34300	0	0
PSMD13															0	57600	47000	0	29600	0	0
PTCHD2															62900	0	72400	0	42900	24300	0
PTPN6															0	0	0	0	46200	0	0
PTPRB															0	0	0	0	0	40100	73200
PTPRD															0	0	45600	0	0	0	0	0	0	0	42900	0	0	0
PTPRQ															0	0	0	0	173000	0	0
Q4SU98															0	0	0	0	0	0	38200
Q6PHI2															0	0	0	0	126000	0	0
RAB11FIP5															0	0	0	0	0	40100	0
RAB27B															0	0	0	0	0	0	40300	0	0	0	0	49800	0	0
RAB38															0	0	0	0	0	24900	0
RCHY1															0	0	0	0	0	44800	0
RCL1															0	0	43100	0	0	0	0
RCN1															43900	0	0	0	0	0	0
RDH8															0	0	0	0	103000	0	0
RDX															0	0	0	0	54500	0	0
REXO4															0	0	0	0	0	50500	0
RGS7															0	0	0	0	0	30800	0
RHOD															0	0	0	0	0	95200	0
RIMS1															0	0	0	0	0	37000	0
RNF139															0	0	28600	0	0	0	0
ROBO1															0	0	28400	0	0	0	0
RPA2															0	0	109000	0	57900	0	0
RPL11															0	88000	0	0	0	0	0
RPS6KA5															0	0	0	0	84400	0	0
RPTOR															0	0	94700	0	0	0	0
RRN3															0	18300	38100	0	0	0	0
RTKN															0	0	0	0	0	46900	0
RWDD2B															27100	0	0	0	0	0	0
RYR3															0	31000	44700	0	48800	0	0	0	0	14400	0	67200	0	0
SATB1															0	36100	0	0	0	0	0
SBF1															0	0	0	0	98200	0	0
SCARB1															0	0	0	0	74200	0	0
SCUBE2															46800	0	56700	0	71100	0	0
SEMA7A															0	29100	0	35400	0	0	0
SENP5															0	0	0	0	71100	0	0
SEPT4															32500	0	49000	0	0	0	0
SERPINA1															0	0	0	0	0	0	41500
SERPINA10															0	0	0	0	0	0	97800
SERPINA7															54400	112000	51800	0	101000	0	0
SERPINB1															0	0	33800	0	0	0	0	0	0	0	0	61300	0	0
SETD3															0	0	39100	0	0	0	0
SETX															0	165000	0	0	0	0	0
SFRS3															0	0	0	0	74800	0	0
SGPL1															0	0	68200	0	0	0	0	0	0	0	0	36300	0	0
SHANK3															0	0	65400	0	0	0	0
SHMT1															0	0	0	0	0	0	77000
SIGLEC1															0	33000	0	0	0	0	0
SIPA1L1															33800	0	0	0	0	0	0
SLC16A13															0	0	0	0	0	0	56200
SLC16A9															0	77500	0	0	0	0	0
SLC22A13															0	72400	0	0	0	0	0
SLC22A4															0	0	0	0	70300	0	0
SLC23A2															0	0	0	0	37800	0	0
SLC25A23															0	54600	98700	0	0	42900	0	0	0	21100	0	0	0	0
SLC25A24															39200	0	0	47100	94200	0	0
SLC30A4															0	0	89300	0	0	0	0
SLC35C2															0	0	0	0	0	0	55000
SLC4A1															0	0	0	0	0	0	43300	0	45500	0	0	0	0	0
SLC8A1															0	0	0	0	0	0	97900	42800	0	0	0	0	0	0
SLU7															0	0	0	0	0	34000	0
SMC1A															0	221000	0	0	0	0	0
SMC6															0	59700	0	0	0	0	0
SNAPC3															0	0	0	0	80900	0	0
SNCAIP															0	0	0	0	0	44300	0
SNTG1															0	0	0	0	0	20500	0
SORCS1															0	0	90500	0	0	0	0
SOWAHC															47500	0	0	0	0	0	0
SOX5															0	0	55500	0	0	0	0
SPTBN4															0	0	40100	0	0	0	0
SRBD1															0	0	0	0	39900	0	0
SRCRB4D															0	0	0	0	59600	0	0
SSH2															0	0	58800	0	0	0	0
ST3GAL5															0	0	0	0	0	27800	0
STAB2															0	0	69700	0	0	42700	0
STAG1															0	0	0	49600	23400	0	0
STAG2															0	0	59100	0	0	20200	0
STAMBP															0	40900	0	0	0	0	0
STARD13															0	0	0	0	82400	0	0	0	0	0	36700	0	0	0
STAT4															0	0	0	0	0	31100	57300
STAT5															0	0	68700	0	0	0	0
STK17A															0	0	0	0	0	0	49500
SULT6B1															0	0	48500	0	0	0	0
SYNE2															0	0	0	0	30500	20800	0	0	0	0	0	15500	0	0
SYNPO2L															0	0	0	0	0	37400	0
TAAR1															0	0	0	0	0	0	39500
TAOK3															0	0	0	0	47500	0	0
TBC1D20															0	82200	0	0	0	0	0
TBCC															0	0	47400	0	0	0	0
TBRG4															0	0	0	0	83100	0	0	39700	0	0	0	0	0	0
TDRD15															0	0	0	0	70500	0	0
TDRKH															0	0	0	0	0	39400	0
TET2															0	298000	0	0	0	0	0
TET3															0	0	0	0	0	0	63000
TEX2															0	0	0	0	0	60500	0
THRA															0	0	0	0	0	0	68900
TKT															0	0	0	0	0	53900	0
TLR2															0	0	40600	0	0	0	0	0	80800	0	0	0	0	0
TLR3															0	30900	0	0	0	0	82200	30500	0	0	0	0	0	0
TM4SF4															0	49600	0	0	0	0	0
TMED3															0	0	0	0	0	0	76300
TMEM120B															0	0	0	0	36700	0	0
TMPRSS3															0	0	0	12900	0	104000	0
TNFAIP2															0	57400	0	0	0	0	0
TNN															42100	23800	45800	21500	52700	46100	47900
TNNI2															0	0	0	0	0	56700	0
TNNT2															0	0	0	0	73200	0	0
TOPBP1															0	0	0	0	0	44900	0
TPI1															0	0	0	0	0	40700	0
TPO															0	0	22500	0	0	53700	0
TRAPPC9															0	0	0	0	0	0	106000
TRIM14															0	0	58900	0	0	47600	0	0	0	0	0	107000	0	0
TRMT12															0	0	0	0	0	0	75900
TRNT1															0	0	0	0	0	0	37900
TRPM4															0	70400	0	0	0	0	48300
TSC22D1															35500	0	0	0	0	0	0
TTC22															0	0	13600	0	57300	0	0
TTI2															0	0	0	0	0	0	134000
U3JB12															0	0	0	25600	0	10600	153000
UBAP2L															0	0	0	0	98800	0	0
UBE2O															0	0	0	0	0	0	24400
UBE3A															0	0	0	0	114000	0	37000	0	0	21900	0	39600	0	0
UBR3															0	0	0	0	0	0	39100	0	0	0	0	10800	0	0
UBTD1															0	0	0	0	0	0	33800
UBXN1															0	0	0	0	93900	0	0
UFSP2															0	0	49600	0	54500	0	0
UGT5B4															0	0	0	0	0	0	23300
UHRF1BP1L															0	0	32200	0	0	36800	0
UMOD															0	0	0	0	67400	0	0
URGCP															0	0	0	0	0	54600	0
USP46															0	0	52100	0	0	0	0
USP7															0	0	49800	0	0	0	0
UST															0	37800	0	0	0	0	0
UTP20															0	0	0	24200	0	32400	0
UTRN															0	61200	56700	0	54100	0	30100
VARS															0	0	0	0	0	0	40700	0	0	0	0	0	29200	0
VAV3															0	0	0	0	0	40800	0
WDR26															36900	0	0	0	0	0	0
WDR27															0	0	0	0	0	0	77000
WEE1															0	0	92500	0	0	0	0
XKR9															0	0	0	0	48100	0	0
XYLT1															10200	71100	0	0	0	50700	0
YTHDC2															31900	0	46300	0	0	0	0
ZAN															0	0	0	0	0	0	57300	0	0	53600	0	0	0	0
ZDHHC18															27700	0	0	0	0	0	0
ZEB2															0	0	0	0	0	14200	0
ZHX2															0	0	0	0	0	0	22000
ZNF106															0	0	0	0	0	49100	0
ZNF367															0	0	0	0	0	44400	0
ZNF608															0	0	55500	0	0	0	0
AARHGAP35																						0	0	64500	0	0	0	0
ABCA1																						41200	0	0	20400	0	0	0
ABCC1																						25200	0	0	82300	0	0	0
ABCF2																						0	0	0	0	55900	0	0
ABHD17A																						0	0	0	0	76900	0	0
ACADVL																						29800	0	0	0	0	0	0
ACAN																						0	0	0	0	44900	0	0
ACE																						0	0	0	30400	0	0	0
ACO1																						0	0	0	0	0	43700	0
ACP5																						0	0	75200	0	80200	0	0
ACSBG2																						0	0	0	28000	0	0	0
ADAMTS3																						0	0	0	0	85500	0	0
ADAMTSL2																						0	0	58100	0	0	0	0
ADCY8																						0	0	0	0	63300	0	0
ADD3																						0	0	27900	0	0	0	0
ADO																						0	0	0	0	0	0	16700
ADRM1																						0	0	15100	0	0	0	0
AHDC1																						0	0	0	32200	0	0	0
AHNAK2																						0	0	0	0	61800	0	0
AKAP9																						0	0	46600	0	0	0	0
ALAS1																						0	0	0	0	0	15100	0
ALDH1L2																						0	0	0	0	0	43900	0
AMPD3																						0	0	0	0	0	39700	0
ANKIB1																						0	41800	0	0	0	0	0
ANKRD52																						0	0	0	0	0	25300	0
ANO5																						0	0	0	0	102000	0	0
ANPEP																						0	0	0	60500	0	0	0
ANXA4																						0	0	0	0	18600	0	0
AP1S2																						0	0	104000	0	13300	0	0
APPBP2																						0	75300	0	0	0	0	0
ARAP1																						43800	0	0	0	0	0	0
ARFGEF2																						0	0	0	0	80400	0	0
ARFGEF3																						38900	0	0	0	0	0	0
ARHGAP19																						23700	0	0	0	0	0	0
ARHGAP28																						0	0	113000	0	0	0	0
ARHGAP44																						0	0	0	0	0	38500	0
ARHGDIG																						0	0	0	0	32700	0	0
ARHGEF26																						0	0	11500	0	0	0	0
ARHGEF28																						0	28600	0	0	31400	20700	0
ARID3A																						0	0	76800	0	0	0	0
ARPC5																						0	0	0	0	0	42900	0
ARSG																						0	0	0	23100	0	0	0
ASAP1																						0	0	0	0	84100	0	28900
ASAP2																						0	0	0	0	0	92400	0
ASB1																						0	0	30600	0	0	0	0
ASCC2																						0	38200	0	0	27600	0	0
ASGR2																						0	63200	0	0	0	0	0
ASL																						0	0	0	23700	0	0	0
ASTL																						0	0	32600	0	0	0	0
ASTN1																						0	0	25300	0	0	0	0
ATAD2																						0	0	118000	0	0	0	0
ATF3																						0	0	0	0	0	66000	0
ATM																						0	0	8450	41500	0	0	0
ATP2C1																						59100	0	0	0	0	0	0
ATRNL1																						0	0	71900	0	0	0	0
AURKA																						0	0	60600	0	0	0	0
B4GALT6																						0	0	80000	0	0	0	0
BCAN																						0	71600	39900	0	0	0	0
BCAR3																						35400	0	0	0	0	0	0
BCCIP																						0	0	19000	0	0	0	0
BCKDHA																						0	0	0	0	101000	0	0
BIN3																						0	0	0	0	0	38800	0
BIRC4																						19500	0	0	0	0	0	0
BIRC6																						0	0	57400	0	0	0	0
BRIP1																						0	0	0	29100	0	0	0
BTG4																						0	0	0	0	36100	0	0
C16orf59																						0	0	42400	0	0	0	0
C16orf70																						0	0	33200	0	0	0	0
C19orf67																						0	0	126000	0	0	0	0
C1QL3																						45000	0	0	0	0	0	0
C4B																						0	0	0	0	11300	0	0
C5orf24																						0	0	0	0	87200	0	0
C6orf106																						0	0	0	0	0	0	69000
CACNA1G																						0	0	0	0	0	50600	0
CACUL1																						36500	0	0	0	0	0	0
CADPS2																						0	0	0	0	0	55700	0
CALR																						0	0	0	0	0	41300	0
CAMTA1																						0	0	0	0	62300	0	0
CANT1																						0	0	36300	0	0	0	0
CASC1																						0	0	0	0	61800	0	0
CASK																						0	0	0	0	14600	0	0
CASP10																						0	0	0	0	70700	0	0
CASP7																						0	0	175000	0	0	0	0
CASQ2																						0	0	30000	0	0	0	0
CBLN1																						0	0	68800	0	0	0	0
CBX3																						0	0	0	0	124000	0	0
CBX5																						0	0	136000	0	0	0	0
CC2D2A																						0	0	0	0	0	0	112000
CCDC115																						0	0	0	0	0	44200	0
CCDC134																						0	0	63600	0	0	0	0
CCDC32																						0	0	0	0	54200	0	0
CCDC71																						0	0	39500	0	0	0	0
CCNB3																						0	0	60200	0	0	0	0
CCT7																						0	0	0	0	0	0	33500
CD164																						0	0	0	0	0	0	36500
CD274																						0	0	32400	0	0	0	0
CD5L																						0	0	0	0	0	37300	0
CDC42																						0	0	0	0	67900	0	0
CDH16																						0	0	0	0	45400	0	0
CDH2																						0	0	47300	0	0	0	0
CDH4																						0	0	54800	0	0	0	0
CDHR2																						0	0	0	0	44300	0	0
CDK12																						0	0	0	0	14100	0	0
CDK17																						46800	0	0	0	0	0	0
CEP152																						0	0	0	0	0	33200	0
CES3																						53500	0	0	0	0	0	0
CFB																						29100	0	0	0	0	0	0
CGNL1																						0	36000	0	0	0	0	0
CHKA																						0	0	0	0	0	0	34200
CHL1																						0	0	50800	0	0	0	0
CHRFAM7A																						0	56700	0	0	0	0	0
CHRNA7																						0	0	0	15900	0	0	0
CHST12																						0	0	0	0	0	22900	0
CKMT1A																						0	0	0	0	70600	0	0
CLASP2																						0	0	8280	0	0	0	0
CLC4E																						0	0	0	0	0	0	27600
CLCN7																						0	0	41100	0	0	0	0
CLDN12																						0	0	0	44200	0	0	0
CLDN5																						0	0	127000	0	0	0	0
CLIP2																						0	38700	0	0	0	0	0
CLNS1A																						0	20700	109000	0	0	0	0
CLPB																						0	0	0	0	26900	0	0
CLPTM1																						0	0	31300	0	0	0	0
CNDP1																						0	53400	0	0	0	0	0
CNGA3																						0	70000	0	0	0	0	0
CNKSR3																						0	0	0	0	19300	0	0
COG1																						0	44200	0	0	0	0	0
COL12A1																						0	0	0	19300	0	0	0
COL5A3																						0	0	51700	0	0	0	0
COLGALT1																						0	0	0	0	33300	0	0
COQ6																						0	0	0	0	0	109000	0
CORO6																						0	0	0	0	55300	0	0
CPA2																						0	0	0	0	0	32400	0
CPNE5																						0	0	0	0	0	60100	0
CRB2																						0	0	31700	0	0	0	0
CRHBP																						0	0	0	0	109000	0	0
CRISPLD2																						0	0	0	0	0	17200	0
CRP																						0	0	0	0	0	0	41800
CRY2																						0	0	0	27600	0	0	0
CRYZL1																						0	31100	0	0	0	0	0
CTLA4																						0	0	0	0	60400	0	0
CTSH																						0	0	0	0	0	0	26700
CUBN																						0	0	0	0	81500	0	0
CXCR1																						53500	0	0	0	0	0	0
CYB5D1																						0	0	0	0	0	97300	0
CYP11B1																						0	0	0	0	0	0	13600
CYP1B1																						0	0	0	0	8490	62300	0
CYP27A1																						0	0	0	0	0	26400	0
CYTL1																						0	0	0	43900	0	0	0
DAAM2																						0	47900	0	0	0	0	0
DDHD1																						0	0	0	0	0	59100	0
DDX39A																						0	53800	33700	0	0	0	0
DEAF1																						0	0	58500	0	0	0	0
DENND4B																						0	29800	0	0	0	0	0
DEPDC1																						0	0	0	0	78100	0	0
DFNA5																						0	37100	0	0	0	0	0
DGKD																						0	0	36500	0	0	0	0
DHODH																						0	0	70100	0	0	0	0
DHX8																						0	0	41600	0	0	0	0
DIAPH1																						0	0	0	35400	0	0	0
DIS3L																						0	0	0	0	36500	43000	0
DLAT																						0	0	30000	0	0	0	0
DLGAP2																						0	0	61200	0	0	0	0
DMXL2																						0	0	49000	0	0	0	0
DNAH12																						0	0	0	0	50000	0	0
DNAH2																						0	0	76200	0	0	0	0
DNAH7																						0	50000	0	0	58100	0	0
DNAH8																						0	0	52000	0	0	0	0
DNAJA3																						0	0	0	0	64000	0	0
DNAJB12																						51600	0	0	0	0	0	0
DNAJB6																						22000	0	0	0	0	0	0
DNAJC13																						0	0	42600	0	0	0	0
DNAJC16																						0	0	0	0	57600	0	0
DOCK10																						0	0	0	43700	0	0	0
DOCK11																						0	0	25000	0	0	0	0
DOCK2																						0	0	53600	0	0	0	0
DOCK8																						0	0	25800	0	0	0	0
DPEP1																						0	0	18900	0	0	0	0
DPP4																						0	0	0	0	0	48200	0
DYNC1LI2																						0	0	0	0	18000	0	0
DYNLRB2																						0	0	75200	0	0	0	0
DYSF																						0	0	71100	0	0	75200	0
E7FDN6																						0	0	0	0	110000	0	0
E9QD95																						23800	0	0	0	0	0	0
EDEM1																						0	0	0	0	0	23300	0
EED																						0	0	0	37200	0	0	0
EEF1A																						0	0	0	0	0	37600	0
EEF1B2																						0	0	0	0	0	0	39200
EEF2																						0	0	53900	0	0	0	0
EEPD1																						0	0	0	0	73000	0	0
EFEMP2																						0	0	0	0	0	39000	0
EFNA2																						0	0	25700	0	0	0	0
EGFL6																						0	0	0	0	70400	0	0
EIF2B4																						0	0	77100	43500	0	0	0
EIF4B																						0	0	0	0	74900	0	0
EIF4G1																						0	36200	0	0	0	0	0
EIF4G2																						60900	0	0	0	0	0	0
EIF5																						0	0	75800	0	0	0	0
ELP6																						0	41900	0	0	0	0	0
EML5																						0	0	0	0	0	23600	0
ENGASE																						0	0	0	0	90400	0	0
ENO2																						0	38700	0	0	0	0	0
ENTPD2																						0	0	0	0	0	0	87300
ENTPD4																						0	0	0	0	52000	0	0
EOMES																						0	40700	0	0	0	0	0
EPB41																						0	0	0	0	0	75100	0
EPD1																						0	0	30100	0	0	0	0
EPHB6																						0	0	0	0	0	35100	0
EPPK1																						0	0	0	0	128000	0	0
EPS15																						0	0	0	0	63100	0	0
ERAP2																						0	21200	0	0	0	0	0
ERC2																						0	0	0	0	0	29800	0
ESR2																						0	0	0	0	66500	0	0
ESRP1																						0	0	0	0	48300	0	0
ESRRB																						0	0	108000	0	0	0	0
ESRRG																						0	0	0	0	75900	0	0
ESYT1																						0	39900	84500	0	0	0	0
EVI5																						0	0	0	0	0	0	26500
EXOC3																						27400	0	0	0	0	0	0
EXOC3L2																						0	0	51000	0	0	0	0
EZR																						0	0	0	0	0	41800	0
F1QBI8																						0	0	83300	0	0	0	0
F1QD36																						0	21800	0	0	0	0	0
F1QDK5																						0	0	0	0	0	62000	0
F1QMK1																						0	0	0	0	67100	0	0
F1QXU2																						0	0	0	0	52500	0	0
F1R8U5																						0	0	0	0	20900	0	0
F6NI48																						0	0	0	30400	0	0	0
FAM175B																						0	0	0	0	0	0	21900
FAM217B																						0	0	0	0	82900	0	0
FAM83B																						0	0	0	0	79600	0	0
FAM83E																						0	30100	0	0	0	0	0
FAM98A																						28100	0	0	0	0	0	0
FAM98C																						0	0	20200	0	0	0	0
FANCA																						0	0	69000	0	0	0	0
FANCB																						24200	0	0	0	0	0	0
FANCM																						0	0	24700	0	0	0	0
FARP1																						0	41600	0	0	0	0	0
FAT2																						0	0	80000	0	0	0	0
FBN1																						68200	0	0	0	0	0	0
FBN2																						37400	0	32700	0	0	0	0
FBXO31																						0	0	0	0	32500	0	0
FBXO40																						50000	0	0	0	0	0	0
FBXW12																						0	0	38500	0	66900	0	0
FIGLA																						0	0	0	0	31300	0	0
FLNC																						0	0	0	0	0	25900	0
FNDC4																						0	0	12000	0	0	0	0
FPGT																						0	0	173000	0	0	0	0
FRAS1																						0	0	47600	0	0	0	0
FRMD1																						0	0	0	0	0	0	36500
FRMD4B																						0	30600	0	0	0	0	0
FRMPD4																						0	0	32100	0	0	0	0
G3Q1Z4																						0	0	0	0	0	31000	0
G3Q5C7																						0	39100	0	0	0	0	0
G6PC																						0	29900	0	0	0	0	0
GAA																						0	41200	0	0	0	0	0
GAB3																						0	0	0	24400	0	0	0
gag-pol																						0	48700	0	0	114000	0	0
GAMT																						39300	0	0	0	0	0	0
GANAB																						0	0	29500	0	0	0	0
GBA																						0	0	86400	0	0	0	0
GBF1																						0	0	0	0	0	0	37100
GCHFR																						0	0	0	0	0	19700	0
GDAP2																						0	0	0	0	33200	0	0
GDPD1																						0	0	0	0	37100	0	0
GGCX																						0	0	0	0	16100	0	0
GGT1																						0	0	0	0	0	36800	0
GIT2																						50800	0	0	0	0	0	0
GJC1																						0	0	14700	0	0	0	0
GLB1L2																						0	0	0	0	0	45000	0
GLCCI1																						50300	0	0	0	0	0	0
GLDN																						0	72700	0	0	0	0	0
GLRA4																						0	0	45600	0	0	0	0
GLT8D2																						18300	0	0	0	53700	0	0
GNAI1																						0	52900	0	0	0	0	0
GNAL																						0	0	54200	0	0	0	0
GNE																						0	0	0	0	0	77400	0
GNL1																						0	0	0	0	0	29800	0
GOLGA2																						0	0	0	0	0	39000	0
GOT1																						0	31400	0	0	0	0	0
GPATCH1																						0	0	58500	0	0	0	0
GPI																						0	31900	0	0	0	0	0
GPR116																						0	0	0	0	194000	0	0
GPR156																						0	0	0	0	32100	0	0
GPR30																						88100	0	0	0	0	0	0
GPR78																						0	0	0	41800	0	0	0
GPR85																						0	0	0	0	42400	0	0
GREB1L																						0	0	0	0	12600	0	0
GRHL1																						0	0	0	0	34900	0	0
GRIA1																						0	0	0	29400	0	0	0
GRIA2																						0	0	0	0	0	117000	0
GRID2																						0	0	21500	0	0	0	0
GRIN1																						0	0	0	0	90400	0	0
GRIN2D																						0	0	61600	0	0	0	0
GSTM3																						0	0	0	0	89700	0	0
GSTT1																						0	0	0	0	47200	0	0
GUCA1A																						0	0	0	0	0	63100	0
GUCA1B																						44200	0	0	0	0	0	0
GUCY2C																						0	0	33000	0	19200	0	0
GUCY2F																						0	0	22800	0	0	0	0
GULP1																						76400	0	0	0	0	0	0
GVINP1																						0	27200	27800	0	0	72900	0
H2M136																						0	0	0	0	92900	0	0
H2MCS2																						0	0	0	0	0	94200	0
H9GXC0																						0	0	28200	0	0	0	0
HARBI1																						0	39200	0	0	0	0	0
HDAC2																						65300	0	0	0	0	0	0
HDGFL1																						0	0	0	40300	0	0	0
HEATR2																						0	18400	0	0	0	0	0
HEBP2																						0	0	0	40200	0	0	0
HECTD1																						0	0	35800	0	0	0	0
HECW1																						0	0	0	29800	0	0	0
HIF1A																						0	40800	0	0	0	0	0
HIF3A																						0	0	0	0	50700	0	63100
HINT2																						0	0	39100	0	0	0	0
HIVEP2																						0	0	71500	0	0	0	0
HKDC1																						0	53200	0	0	0	0	0
HLF																						0	35900	0	0	0	0	0
HMCN2																						16000	0	0	0	0	41000	0
HMGB1																						0	0	0	0	25100	0	0
HMX3																						0	0	102000	0	0	0	0
HOXC9																						0	0	4160	0	0	0	0
HPDL																						0	0	0	20600	0	0	0
HPS6																						0	0	186000	0	0	0	0
HSPA1A																						0	0	55400	0	0	0	0
HSPA8																						0	0	0	0	42600	0	0
HSPBAP1																						0	0	103000	0	0	0	0
I3JHU6																						0	0	0	0	29700	0	0
IARS																						0	0	34600	0	0	0	0
IFRD1																						0	0	75000	0	0	0	0
IGLON5																						0	0	0	0	32700	0	0
IGSF21																						0	0	0	25400	0	0	0
IL1B																						49300	0	0	0	0	0	0
IL20RA																						0	0	0	64000	0	0	0
IL7R																						0	0	82000	0	0	0	0
INSR																						0	33000	0	0	0	0	0
IP6K1																						0	28000	0	0	0	0	0
IQSEC1																						0	0	52200	0	0	0	0
IRF3																						0	0	0	0	0	60900	0
ISG20L2																						0	0	0	0	77800	0	0
ITGA3																						0	0	0	0	0	72500	0
ITGB1																						0	0	37500	0	38600	0	0
ITSN1																						0	89300	0	0	0	0	0
JAG1																						24200	0	0	17600	0	0	0
JAKMIP2																						0	54900	0	0	0	0	0
JPH1																						0	0	0	0	24300	0	0
JPH3																						0	0	0	0	0	34500	0
KAT7																						0	0	0	0	81900	0	0
KCNH8																						37600	0	0	0	17900	0	0
KCNJ10																						62800	0	0	0	0	0	0
KCNK10																						0	0	38600	0	0	0	0
KDM2A																						0	0	0	0	0	40200	0
KDM4A																						0	42500	0	0	0	0	0
KIAA1147																						0	0	0	0	89300	0	0
KIAA1161																						0	0	0	0	0	70300	0
KIAA1467																						0	0	0	0	11100	0	0
KIF1A																						0	0	38700	0	0	0	0
KIF21B																						0	0	0	17700	0	22800	0
KIF23																						0	0	0	0	0	33500	0
KLF4																						0	0	0	0	0	73200	0
KLF5																						0	27700	0	0	0	0	0
KLF6																						0	0	0	0	0	81000	0
KLHL38																						0	0	81600	0	0	0	0
KLKB1																						0	0	60800	0	0	0	0
LAMA1																						0	0	0	0	70400	0	0
LCP1																						0	0	59900	0	0	0	0
LCT																						68900	0	0	0	0	39200	0
LDHD																						0	0	0	43300	0	0	0
LDLRAP1																						0	0	0	69200	0	0	0
LENG9																						0	0	0	0	0	0	15200
LMAN2																						0	0	39500	0	0	0	0
LOC102083174																						0	0	54400	0	0	0	0
LOC81691																						0	85600	0	0	0	0	0
LOX																						66800	0	80700	0	0	0	0
LPCAT4																						40000	0	0	0	0	0	0
LPIN2																						0	46300	25700	0	0	55700	0
LRP1B																						0	0	12000	0	0	0	0
LRPAP1																						27100	0	0	0	0	0	0
LRRC10																						0	0	0	0	103000	0	0
LRRC32																						0	0	0	58700	13900	0	0
LUC7L																						0	0	0	0	0	0	30600
LYPD6																						0	0	0	0	30600	0	0
M4A6Z2																						0	18800	0	0	0	0	0
M4AGV7																						38900	0	0	0	57600	0	0
MACF1																						0	0	0	0	0	30600	0
MADD																						0	36100	0	0	0	0	0
MAGI3																						0	0	0	31200	0	0	0
MAN2A2																						0	0	0	0	0	29700	0
MAN2B2																						0	0	0	28600	0	0	0
MAP1A																						0	0	73400	0	18300	0	0
MAP3K9																						0	0	45700	0	0	0	0
MAP4K1																						0	0	0	0	72300	0	0
MAPK1																						0	25700	0	0	0	0	0
MARCH4																						0	0	0	0	0	80000	0
MASP2																						0	65600	0	0	0	0	0
MCM6																						20800	0	0	0	0	0	0
ME2																						0	0	0	0	43100	0	0
MED27																						0	0	0	0	0	78200	0
MEF2A																						6970	0	0	0	0	0	0
MEFV																						47200	0	0	0	0	0	0
MEGF6																						0	0	37400	0	0	0	0
MEIS1																						0	0	0	0	18500	0	0
METAP1D																						0	0	0	0	30600	0	0
METTL20																						0	0	52700	0	0	0	0
MFAP4																						0	0	53100	0	0	0	0
MGAM																						0	39200	25100	0	80400	0	0
MMP17																						0	46400	65200	0	21200	0	0
MMP25																						0	31200	0	0	25800	0	0
MNPD																						0	0	87900	0	0	0	0
MORC4																						0	35600	0	0	0	0	0
MOV10L1																						0	0	46900	0	0	0	0
MPP7																						0	0	0	0	57600	0	0
MPST																						0	0	0	0	0	0	37800
MROH1																						64800	0	0	25800	0	0	0
MRPL1																						0	34400	0	0	0	0	0
MRPS22																						37800	0	0	0	123000	0	0
MRVI1																						69200	0	0	0	0	0	0
MT-CO2																						82100	0	0	0	0	0	0
MT-CO3																						0	0	0	0	0	42000	0
MTERFD2																						94800	0	0	0	0	0	0
MTG2																						39200	0	0	0	0	0	0
MTHFD1																						0	0	0	0	18900	0	0
MTM1																						0	32200	0	0	0	0	0
MUSTN1																						0	0	0	0	32100	0	0
MYBPC1																						0	0	0	0	126000	0	0
MYBPC3																						0	17100	0	0	0	0	0
MYCL																						0	0	0	20900	0	0	0
MYH7																						0	0	0	0	18900	0	0
MYO1C																						0	0	0	0	0	53400	0
MYO5A																						0	38400	0	0	0	0	0
MYO9A																						9870	0	0	0	0	0	13900
MYST2																						0	0	0	0	0	67200	0
MYT1																						0	0	37500	0	0	0	0
NARS																						0	0	12900	0	0	0	0
NBEAL1																						0	0	0	0	31600	0	0
NBN																						0	0	0	0	23900	0	0
NCBP1																						0	0	35200	0	0	0	0
NCOR1																						0	0	0	0	62300	23600	0
ND2																						0	0	0	44200	0	0	0
NDST1																						0	0	0	0	54600	0	0
NDUFA10																						0	0	39000	0	0	0	0
NEFM																						0	0	32900	0	0	0	0
NEIL1																						0	0	0	0	80400	0	0
NELFB																						0	0	0	0	46500	0	0
NES																						0	63100	0	51600	0	0	0
NEU4																						0	36600	0	0	0	0	0
NEURL																						0	0	0	0	128000	0	0
NOC3L																						0	45200	0	0	0	0	0
NOG																						0	0	28200	0	0	0	0
NOP58																						0	41900	0	0	0	0	0
NPAS4																						0	0	0	0	18100	0	0
NPL																						0	0	0	0	0	40500	0
NPR2																						0	0	0	0	10700	0	0
NRP2																						0	0	44900	0	0	0	0
NRXN1																						0	0	0	46000	0	0	0
NRXN2																						0	0	0	0	0	51500	0
NSF																						0	0	57600	0	0	0	0
NSUN4																						0	0	0	0	22600	0	0
NSUN7																						0	0	13000	0	0	0	0
NUDT12																						0	0	0	0	0	109000	0
NUP205																						44800	0	0	0	0	0	0
NUP85																						46400	0	0	0	0	31800	0
NYX																						0	0	118000	0	0	0	0
OPTN																						0	0	112000	0	0	0	0
OR10A6																						0	0	0	0	49900	0	0
OR6C4																						0	0	39200	0	0	0	0
OSBPL3																						0	0	67500	0	0	0	0
oxalate decarboxylase																						0	90800	0	0	0	0	0
PA2G4																						0	0	69200	0	0	0	0
PAFAH1B2																						0	0	0	0	0	28500	0
PALLD																						0	0	0	50400	66900	0	0
PAOX																						0	0	0	0	79100	0	0
PAPD7																						0	40000	0	0	0	0	0
PAPLN																						0	54200	0	0	0	0	0
PAPPA2																						0	30000	0	0	18100	0	0
PARD3																						0	0	57600	0	0	0	0
PARK2																						0	0	80200	0	0	0	0
PCDH11X																						0	0	0	0	0	32600	0
PCDH2G13																						0	0	0	39000	0	0	0
PCDH9																						0	0	0	0	0	86400	0
PCDHA2																						0	77700	0	0	0	0	0
PCDHA7																						0	0	11500	0	0	0	0
PCDHGA11																						0	0	0	0	97800	0	0
PCYT1A																						0	33400	0	0	0	0	0
PDCD2																						0	42900	0	0	0	0	0
PDE4D																						0	37200	0	0	0	0	0
PDE6B																						0	32200	0	0	0	0	0
PDHA1																						0	0	25400	0	0	0	0
PDK3																						0	0	0	0	0	0	33200
PER1																						0	0	0	0	0	0	44000
PER2																						0	0	52400	0	0	0	0
PEX13																						0	0	0	0	0	18500	0
PGA5																						0	0	26600	0	0	0	0
PGLYRP1																						0	0	0	0	44900	0	0
PGRMC2																						37800	0	0	21800	0	0	0
PHLDB2																						0	0	0	29300	0	45500	0
PHRF1																						0	0	0	0	0	21400	0
PIH1D2																						0	0	0	0	0	0	35600
PIH1D3																						0	0	86000	0	0	0	0
PIK3CD																						45400	0	0	0	0	0	0
PIM1																						0	0	34800	0	85800	0	0
PIP5K1C																						0	0	0	0	0	0	53000
PIPSL																						0	0	0	0	58300	0	0
PITPNC1																						0	0	0	112000	0	0	0
PKD2																						0	0	0	0	0	0	30900
PLA2G15																						0	0	0	0	77800	0	0
PLCG1																						0	0	0	0	11400	0	0
PLCL2																						0	0	0	0	34900	0	0
PLD2																						0	0	12000	0	0	0	0
PLDN																						0	0	0	0	123000	0	0
PLEKHF2																						0	0	59500	0	0	0	0
PLEKHG6																						53300	0	0	0	0	0	0
PLRG1																						0	0	0	0	70400	0	0
PLXDC1																						0	0	0	0	0	85600	0
PNPLA8																						0	0	0	0	27600	0	0
POFUT1																						0	0	0	0	0	50500	0
POLG																						0	0	14000	0	0	0	0
POLQ																						0	0	47900	0	0	0	0
PPA1																						0	0	0	0	45800	0	0
PPEF1																						0	0	0	0	0	50400	0
PPFIBP2																						0	0	0	0	0	0	56200
PPM1A																						0	0	17700	0	0	55300	0
PPP1R14A																						0	0	0	0	0	50400	0
PPP2R2B																						0	0	0	0	0	43700	0
PPP3CA																						0	43600	0	0	0	0	0
PPTC7																						0	0	0	0	0	57000	0
PQLC2																						0	67300	0	0	0	0	0
PRDX1																						0	0	0	0	0	0	40500
PRDX6																						0	0	0	0	65200	0	0
PRKCB1																						0	0	0	0	0	80000	0
PRKCI																						0	37500	0	0	0	0	0
PRKCSH																						0	36600	0	0	0	0	0
PRKD3																						0	38500	0	0	0	0	0
PRKDC																						0	0	0	73800	0	0	0
PRKG1																						37200	0	0	21700	0	0	0
PRKG2																						0	0	0	0	0	56900	0
PRMT5																						0	0	0	0	167000	0	0
PRPF18																						30100	0	0	0	0	0	0
PRPF39																						0	0	86800	0	0	0	0
PRRC1																						0	0	67800	0	0	0	0
PRSS16																						0	49400	0	0	0	0	0
PRSS23																						0	0	0	0	26500	0	0
PRSS37																						0	67300	0	0	0	0	0
PSD																						0	0	0	0	0	32300	0
PSMB10																						0	0	0	0	141000	0	0
PSME3																						29300	0	0	0	0	0	0
PTCHD3																						0	0	0	0	0	73300	0
PTGIS																						0	0	0	0	27400	0	0
PTGS2																						0	0	0	0	0	71200	0
PTRH1																						0	0	0	0	0	0	36100
PXDN																						0	0	0	0	25200	0	0
Q4RE92																						24700	0	0	0	0	28700	0
Q4S2R4																						0	0	12300	31600	0	0	0
QSOX2																						0	0	50600	0	0	0	0
RAB11B																						0	34500	0	0	0	0	0
RAB11FIP1																						0	0	0	0	98200	0	0
RABEPK																						0	0	0	0	13400	0	0
RABGGTB																						0	0	25500	0	0	0	0
RALGAPA2																						0	30600	0	0	0	0	0
RAPGEF1																						0	0	33500	0	0	0	0
RAPGEF6																						30800	0	0	0	0	0	0
RASGRP1																						0	0	103000	0	0	0	0
RASIP1																						0	0	0	46400	0	0	0
RASSF1																						0	0	0	25300	0	0	0
RBM26																						0	0	0	0	0	26100	0
RBM5																						0	0	0	0	26300	0	0
RDH1																						0	0	10000	0	0	0	0
RDH12																						0	0	56700	0	0	0	51200
RNF123																						0	0	79900	0	0	0	0
RNH1																						0	0	46500	0	0	47300	0
ROBO2																						57800	0	0	0	0	0	0
ROCK1																						0	0	0	0	31400	0	0
ROPN1L																						0	0	17500	0	0	0	0
RPE65																						0	0	0	0	22300	0	0
RPGRIP1																						0	0	0	0	51000	0	0
RPLP0																						0	0	0	0	0	48200	0
RUNX1																						0	0	37700	0	0	0	0
RYR1																						0	30300	0	0	0	0	36200
SAP30BP																						0	0	35400	0	0	0	0
SARDH																						0	0	0	0	112000	0	0
SCUBE1																						0	0	0	0	76200	0	0
SCUBE3																						0	0	0	0	0	33900	0
SEC24B																						0	38300	36500	0	0	0	0
SEL1L3																						0	67100	0	0	0	0	0
SELT																						0	0	42700	0	0	0	0
SEMA3A																						0	0	0	0	56200	0	0
SEMA3F																						0	0	29500	0	0	0	0
SENP3																						0	0	0	0	0	0	32100
SEPT9																						34300	0	0	0	0	0	0
SERPINF2																						0	0	0	0	29200	0	0
SEZ6																						0	0	0	0	0	51800	0
SF3A3																						0	70900	0	0	0	0	0
SGK1																						0	0	50600	0	0	0	0
SGK2																						0	0	0	0	0	27100	0
SHOC2																						0	0	0	67200	0	0	0
SIPA1L3																						0	0	0	57000	0	0	0
SLC12A4																						0	40400	0	0	0	0	0
SLC16A3																						0	0	0	0	32700	0	0
SLC25A12																						0	0	60400	0	0	0	0
SLC26A6																						34800	0	0	16900	0	0	0
SLC30A9																						0	0	0	0	82600	0	0
SLC34A2																						0	0	0	0	97100	0	0
SLC35D3																						0	0	0	0	51600	0	0
SLC3A2																						0	0	0	0	36400	0	0
SLC41A2																						0	0	0	0	0	82000	0
SLC44A4																						0	0	56500	0	0	0	0
SLC4A2																						0	0	17900	0	0	0	0
SLC4A3																						0	0	0	0	0	42900	0
SLC6A16																						0	48900	0	0	120000	0	0
SLC9A8																						0	0	0	0	82300	0	0
SLIT3																						0	51200	0	0	0	0	0
SMG1																						0	0	0	0	32100	0	0
SMOX																						0	0	0	0	0	42000	0
SMYD2																						0	0	0	0	0	83000	0
SND1																						0	0	0	0	52900	0	0
SNX1																						0	0	0	0	41100	0	0
SNX13																						0	0	0	0	14200	0	0
SNX27																						0	0	0	0	17900	0	0
SNX29																						0	0	44000	0	0	0	0
SORL1																						0	0	0	0	18500	53400	0
SOX9																						0	0	53600	0	0	0	0
SPAG5																						0	0	0	57700	0	0	0
SPDEF																						0	0	0	0	64600	0	0
SPINT2																						0	0	0	0	78000	0	0
SPTBN2																						0	40200	0	0	0	0	0
SRPK2																						0	0	0	0	87100	0	0
ST18																						0	0	0	0	0	87800	0
STAB1																						0	0	0	0	27600	0	0
STAC																						0	0	0	40500	0	0	0
STAMBPL1																						0	0	0	0	0	0	30100
STARD3																						0	0	11900	0	0	0	0
STAT3																						0	30500	0	0	0	0	55600
STIM1																						0	0	0	63900	0	29500	0
STK36																						0	0	0	0	45200	0	0
STK40																						0	0	19300	0	0	0	0
STXBP5																						0	28600	0	0	0	0	0
SUCLA2																						0	0	0	0	42800	0	0
SULF2																						0	0	100000	0	0	0	0
SULT2A1																						61300	0	0	0	0	0	0
SULT2B1																						0	0	0	0	0	65600	0
SUN2																						0	49800	0	0	0	0	0
SVIL																						0	0	59000	0	0	0	0
SYNE3																						22800	0	0	0	0	0	0
SYT9																						0	0	55000	0	0	0	0
SYTL2																						0	0	0	0	18500	50900	0
TAF9																						0	0	0	22600	0	0	0
TAOK2																						0	0	8770	0	0	0	0
TBC1D23																						0	0	0	0	0	53200	0
TBC1D5																						0	0	0	50000	0	0	0
TCF12																						0	0	37200	0	0	0	0
TCF21																						0	0	0	0	59900	0	0
TDH																						0	0	0	0	0	50700	0
TECR																						0	0	12600	0	0	0	0
TENM3																						86100	0	0	0	0	0	0
TFRC																						0	60500	0	0	0	0	0
TGM2																						0	0	120000	25500	0	0	0
THSD7A																						0	0	12400	0	0	0	0
TLN2																						0	0	0	0	27600	0	0
TLR9																						0	0	0	0	0	51800	0
TMC3																						0	0	50600	0	0	0	0
TMEM178A																						0	0	0	0	30900	0	0
TMEM180																						0	0	0	0	0	39700	0
TMEM182																						0	0	60700	0	0	0	0
TMEM194A																						0	0	49200	0	0	0	0
TMEM41A																						0	0	0	0	0	59600	0
TMEM62																						0	0	0	0	17800	0	0
TMTC4																						0	0	0	45800	0	0	0
TNC																						0	0	0	45600	46700	0	0
TOMM70A																						0	0	0	0	54200	0	0
TOP2A																						0	0	69100	0	0	0	0
TOP2B																						0	0	0	56900	0	0	0
TRAIP																						0	0	38500	0	0	0	0
TRAPPC13																						0	28900	0	0	28200	0	0
TRMT10A																						0	0	0	0	0	36500	0
TRPC5																						0	0	0	0	65200	0	0
TRPC7																						0	44100	0	0	0	0	0
TRPM1																						0	0	0	0	0	31400	0
[truncated: 61 more rows]
