# Supplementary material for: Hepatic proteome network data in zebrafish (Danio rerio) liver following dieldrin exposure
Source: Data Brief. 2019 Aug 5;25:104351. doi: 10.1016/j.dib.2019.104351 (PMC6702387; doi:10.1016/j.dib.2019.104351)
Supplement: Supplementary file 2 [file mmc2.xlsx]

## Sheet: iTRAQ_all proteins
Supplemental Data 2: All proteins identified by iTRAQ in the liver of zebrafish.
N	Unused	Total	%Cov	%Cov(50)	%Cov(95)	Accession	Name	Species	Peptides(95%)-1	Peptides(95%)-2	Peptides(95%)-3	AVG FC Liver-Low:Liver-Control	META PVal Liver-Low:Liver-Control	AVG FC Liver-Medium:Liver-Control	META PVal Liver-Medium:Liver-Control	AVG FC Liver-High:Liver-Control	META PVal Liver-High:Liver-Control	Expression Type
1	135.28	135.28	94.61	91.69	88.09	gi|223672699	Tubulin beta-1 chain [Salmo salar]	Salmo salar			204	1.2942		0.501187		0.0212814		XI
2	99.04	99.04	62.22	48.75	40.8	gi|160420306	vitellogenin 4 precursor [Danio rerio]	Danio rerio	100	92	123	11.8924	9.21816e-05	1.11872	0.0935825	0.666194	0.203645	II
3	94.37	94.37	80.8	63.2	61.07	gi|92087016	RecName: Full=Actin, cytoplasmic 2; AltName: Full=Beta-actin-2; Contains: RecName: Full=Actin, cytoplasmic 2, N-terminally processed	DANRE	180		219	2.14783		13.3045		1.11686		XI
4	100.04	100.04	91.2	82.67	79.2	gi|60223030	actin beta [Oncorhynchus mykiss]	Oncorhynchus mykiss		136								XI
5	98.19	98.22	93.24	90.54	86.71	gi|47938873	Zgc:65894 protein [Danio rerio]	Danio rerio		140		5.91562		0.224906		0.0185353		XI
6	126.4	126.93	49.3	39.38	32.8	gi|528513328	PREDICTED: spectrin alpha chain, brain isoform X3 [Danio rerio]	Danio rerio			104	1.80302		0.483059		0.0744732		XI
7	91.03	91.03	45.86	33.56	25.96	gi|528513324	PREDICTED: spectrin alpha chain, brain isoform X1 [Danio rerio]	Danio rerio	72	45		3.44644	0.0258828	0.420353	0.0980973	0.379639	0.0163393	III
8	86.73	86.73	54.81	43.42	25.93	gi|193788703	protein disulfide-isomerase precursor [Danio rerio]	Danio rerio	63	82	107	5.84871	0.000664513	0.97017	0.11381	1.18251	0.107522	II
9	91.38	91.38	85.99	81.25	76.29	gi|528518526	PREDICTED: tubulin, alpha 1, like 2 isoform X1 [Danio rerio]	Danio rerio		147								XI
10	85.97	85.97	88.31	83.82	77.3	gi|295314924	tubulin beta 1 [Hypophthalmichthys molitrix]	Hypophthalmichthys molitrix	200									XI
11	72.59	72.59	63.32	44.39	29.19	gi|224496090	ribosome binding protein 1 isoform 1 [Danio rerio]	Danio rerio		53	98	11.9124		0.483059		0.383707		XI
12	81.06	81.13	68.67	67.07	62.65	gi|528518524	PREDICTED: tubulin alpha-1B chain isoform X1 [Danio rerio]	Danio rerio	174									XI
13	74.99	74.99	53.07	45.17	40.2	gi|55249973	ATPase, Na+/K+ transporting, alpha 1b polypeptide [Danio rerio]	Danio rerio	111	65	119	1.10421	0.246804	1.31442	0.120963	1.0271	0.142943	XI
14	73.7	73.81	81.43	73.5	69.25	gi|366039974	ATP synthase subunit beta, mitochondrial [Danio rerio]	Danio rerio	82	50	99	4.41356	0.00361806	0.596634	0.310192	0.497508	0.0509858	II
15	108.85	108.97	84.82	81.5	74.52	gi|554818370	PREDICTED: tubulin alpha-1D chain-like isoform X1 [Haplochromis burtoni]	Haplochromis burtoni			190							XI
16	69.52	69.59	35.01	20.95	18.15	gi|153791743	spectrin beta chain, brain 1 [Danio rerio]	Danio rerio	45	26	73	1.75407	0.027147	0.975822	0.137971	0.853997	0.0225546	II
17	56.16	56.4	50.11	35.83	23.15	gi|528498403	PREDICTED: ribosome binding protein 1 isoform X2 [Danio rerio]	Danio rerio	41			1.72187		0.954993		3.40408		XI
18	56.05	56.5	39.6	26.23	22.19	gi|39645915	Heat shock protein 90, beta (grp94), member 1 [Danio rerio]	Danio rerio	40	28	72	2.28648	0.216469	0.781718	0.271245	0.709422	0.133781	XI
19	52.89	53.06	68.18	56.06	45.24	gi|68136140	eukaryotic translation elongation factor 1 alpha 1 [Danio rerio]	Danio rerio		40	45	1.38261	0.21468	1.65304	0.100511	1.1311	0.153758	XI
20	54.51	54.51	82.92	81.82	66.39	gi|82213363	RecName: Full=Fructose-bisphosphate aldolase C-B; AltName: Full=Brain-type aldolase-B	DANRE	96	75	109	6.12548	2.53261e-05	0.975645	0.00493739	1.4654	0.000398823	I
21	53.53	53.57	71.19	53.62	48.84	gi|42542845	Heat shock protein 8 [Danio rerio]	Danio rerio	57	39	63	1.47271	0.0423904	0.485615	0.0352075	0.575412	0.00829891	XXII
22	52.69	52.81	62.58	61.29	51.94	gi|3695368	zfY1 [Danio rerio]	Danio rerio	70	47	68	2.29031	0.00144338	0.447126	0.207985	2.00999	0.00772612	I
23	52.05	52.3	52.36	39.57	30.75	gi|528516783	PREDICTED: nucleolin isoform X2 [Danio rerio]	Danio rerio	42		50	2.06346	0.131248	0.450912	0.0920554	0.242716	0.0267595	XII
24	67.26	67.27	55.51	44.68	36.69	gi|9622234	catalase [Danio rerio]	Danio rerio			52	1.7378		0.353183		0.102802		XI
25	51.34	53.84	55.45	44.55	30.62	gi|40807203	Hsp90ab1 protein [Danio rerio]	Danio rerio	41	25	52	2.26686	0.000693243	0.962512	0.423958	0.616862	0.0335241	III
26	51.19	51.19	63.52	52.63	47.73	gi|116325975	ATP synthase subunit alpha, mitochondrial [Danio rerio]	Danio rerio	56	47	72	2.78851	0.000410277	0.899603	0.0101854	0.843993	0.0101108	II
27	49.06	49.27	53.04	44.13	37.65	gi|315075303	protein disulfide-isomerase A3 precursor [Danio rerio]	Danio rerio	40	23	60	2.16831	0.00974353	0.455122	0.041371	0.473508	0.0348073	XXII
28	47.02	47.41	61.04	53.78	47.41	gi|47264590	TPA_exp: transferrin [Danio rerio]	Danio rerio	45	51	77	2.85522	0.000367973	0.415556	0.03359	0.308349	8.69081e-05	XXII
29	34.84	35.31	49.01	31.25	22.3	gi|528516781	PREDICTED: nucleolin isoform X1 [Danio rerio]	Danio rerio		23		2.05116		0.529663		0.666807		XI
30	46.76	47.44	26.25	14.02	11.13	gi|326680244	PREDICTED: microtubule-associated protein 1A-like isoform X1 [Danio rerio]	Danio rerio	33	31	49	0.717682	0.0870774	2.90621	0.00485177	1.3708	0.154902	VIII
31	45.53	45.77	78.94	71.99	55.79	gi|48762657	alpha-enolase [Danio rerio]	Danio rerio	49	32	55	4.9908	0.0268485	0.96632	0.164072	0.332691	0.2484	II
32	44.85	44.85	77.43	67.45	61.94	gi|39795612	Creatine kinase, brain b [Danio rerio]	Danio rerio	81	61	123	2.60511	0.0449234	0.477764	0.138286	0.799324	0.0635406	II
33	43.91	44.11	36.47	29.32	22.11	gi|528501406	PREDICTED: clathrin, heavy polypeptide b (Hc) isoform X3 [Danio rerio]	Danio rerio	38			99.0832		99.0832		99.0832		XI
34	32.78	32.81	39.33	27.3	24.32	gi|213054513	cdc48 [Larimichthys crocea]	Larimichthys crocea		21		1.69044		0.299226		0.519996		XI
35	43.55	50.46	62.46	44.92	35.23	gi|49618965	immunoglobulin binding protein [Danio rerio]	Danio rerio	37	41	61	11.3833	0.0154566	0.74386	0.0476672	0.799328	0.130686	XXIV
36	40	40.15	19.86	9.83	8.244	gi|189535920	PREDICTED: filamin-A [Danio rerio]	Danio rerio	28	12	19	1.88254	0.00134447	1.3438	0.00985246	1.00741	0.00794711	V
37	38.71	38.91	25.7	16.82	15.89	gi|108742052	Pdia4 protein [Danio rerio]	Danio rerio	26			0.855067		0.346737		0.824138		XI
38	38.34	38.79	37.06	25.64	21.91	gi|41386743	eukaryotic translation elongation factor 2b [Danio rerio]	Danio rerio	32	29	45	1.12939	0.0493972	0.622289	0.493888	0.200982	0.0192606	XII
39	37.84	37.84	37.18	29.74	24.87	gi|41054081	S-adenosylmethionine synthase isoform type-1 [Danio rerio]	Danio rerio	22	17		0.625279	0.350081	0.957095	0.0916605	0.798409	0.365124	XI
40	37.73	38.14	32.39	20.99	13.99	gi|528482478	PREDICTED: vigilin isoform X2 [Danio rerio]	Danio rerio	25	19	45	1.33388	0.0953752	0.30453	0.00143042	0.30891	0.0144665	XXI
41	36.51	36.65	47.98	34.95	31.85	gi|213625851	N-ethylmaleimide-sensitive factor [Danio rerio]	Danio rerio	27		22	4.94735	0.0220784	1.27251	0.0467911	0.518882	0.268707	V
42	36.46	36.55	69.85	65.97	54.93	gi|56718619	GAPDH [Danio rerio]	Danio rerio	62	58	46	1.52567	0.178682	0.500724	0.0608556	0.42752	0.000539221	XII
43	36.39	36.46	50.95	27.08	23.86	gi|528520985	PREDICTED: catalase isoform X1 [Danio rerio]	Danio rerio	27			1.21339		0.642688		0.328095		XI
44	28.2	28.2	39.16	23.95	18.63	gi|56744251	catalase [Danio rerio]	Danio rerio		19		1.28233		0.340408		0.380189		XI
45	36.19	36.56	54.96	41.19	34	gi|82188427	RecName: Full=Transitional endoplasmic reticulum ATPase; Short=TER ATPase; AltName: Full=Protein CDC48; AltName: Full=Valosin-containing protein; Short=VCP	DANRE	27		35	1.36215	0.0945538	0.573338	0.137629	0.591571	0.224606	XI
46	35.98	35.98	95.27	95.27	84.46	gi|78174367	Ba1 protein [Danio rerio]	Danio rerio	84	56		1.81383	0.0812939	1.14409	0.238552	1.25602	0.244545	XI
47	34.8	34.83	70.82	58.37	49.42	gi|424036615	apolipoprotein A-Ib precursor [Danio rerio]	Danio rerio	31	14	34	10.8255	0.025286	1.35069	0.0109645	0.606153	0.0133801	VI
48	34.41	34.41	77.74	70.92	61.42	gi|47085883	malate dehydrogenase, mitochondrial [Danio rerio]	Danio rerio	31	17	29	5.79816	0.0480119	0.336948	0.0939806	0.509225	0.0323045	III
49	34.22	34.75	51.92	41.56	27.49	gi|38707983	aconitate hydratase, mitochondrial [Danio rerio]	Danio rerio	31	21	35	3.29024	0.1041	1.5003	0.0845917	0.926556	0.0312099	XI
50	43.78	44.3	70.82	57.94	55.36	gi|528484082	PREDICTED: histone H2A-like [Danio rerio]	Danio rerio			46	0.954993		0.398107		0.0376704		XI
51	33.88	33.88	64.55	53.79	48.68	gi|82175661	RecName: Full=Dihydropyrimidinase-related protein 3; Short=DRP-3; AltName: Full=Collapsin response mediator protein 4; Short=CRMP-4	DANRE	49	24	45	2.67855	0.119401	0.35298	0.152605	0.452723	0.217727	XI
52	33.54	33.54	49	37.22	33.45	gi|162287417	neurofilament medium polypeptide isoform 1 [Danio rerio]	Danio rerio	25	17	33	1.49455	0.0334947	1.00038	0.25788	1.41421	0.0505564	II
53	42.51	42.51	71.43	67.74	63.59	gi|554847248	PREDICTED: calmodulin-like [Haplochromis burtoni]	Haplochromis burtoni			47	1.38038		0.794328		0.233346		XI
54	32.89	32.89	49.3	35.63	32.82	gi|528470933	PREDICTED: microtubule-associated protein 4-like isoform X6 [Danio rerio]	Danio rerio	32		35	1.44064	0.196344	1.62739	0.206017	0.621864	0.370305	XI
55	32.27	35.27	25.66	14.75	11.21	gi|542250165	PREDICTED: spectrin beta chain, non-erythrocytic 1-like isoform X1 [Oreochromis niloticus]	Oreochromis niloticus	34			2.48886		0.879022		1.04713		XI
56	32	32	65.37	46.32	31.82	gi|6015057	RecName: Full=Elongation factor 1-alpha; Short=EF-1-alpha	DANRE	27			1.92309		0.679204		1.04713		XI
57	26.91	27.17	46.35	27.46	21.79	gi|528470931	PREDICTED: microtubule-associated protein 4-like isoform X5 [Danio rerio]	Danio rerio		20	27	0.141906		2.0893		1.52757		XI
58	31.66	58.34	40.04	27.96	21.77	gi|113678458	vitellogenin 2 isoform 1 precursor [Danio rerio]	Danio rerio	55	66	60	4.07194	0.0594623	0.975082	0.00869663	0.724475	0.056827	XI
59	31.66	31.68	77.84	72.97	69.19	gi|548344985	PREDICTED: calmodulin-like isoform X1 [Pundamilia nyererei]	Pundamilia nyererei	33	21		0.744281	0.244783	1.49259	0.258968	1.0847	0.319244	XI
60	31.47	32.28	17.4	5.341	4.286	gi|84627200	dynein cytoplasmic 1 heavy chain 1 [Danio rerio]	Danio rerio	20	15	24	1.57243	0.103986	0.725401	0.481147	0.413748	0.00413527	XII
61	25.11	25.28	54.89	41.13	31.51	gi|528513367	PREDICTED: syntaxin-binding protein 1 isoform X1 [Danio rerio]	Danio rerio		22	21	0.679633	0.0597512	0.884219	0.502396	0.70591	0.109889	XI
62	31.45	31.45	52.87	46.31	39.75	gi|528509453	PREDICTED: tyrosine 3-monooxygenase/tryptophan 5-monooxygenase activation protein, zeta polypeptide isoform X1 [Danio rerio]	Danio rerio	54	40	47	7.42667	0.0164048	5.85238	0.00944638	5.46621	0.0343607	IV
63	31.28	31.49	55.84	39.26	37.06	gi|68448507	syntaxin-binding protein 1 [Danio rerio]	Danio rerio	30			1.97697		0.685488		0.731139		XI
64	30.32	31.1	56.46	49.04	45.22	gi|528515192	PREDICTED: calreticulin isoform X1 [Danio rerio]	Danio rerio	33	14	39	1.02709	0.113849	0.40836	0.0736067	0.846533	0.0284624	XI
65	29.78	33.03	45.31	35.78	27.57	gi|54262125	stress-70 protein, mitochondrial [Danio rerio]	Danio rerio	28	20	29	4.71762	0.0569119	0.983884	0.0713499	1.92538	0.0169735	X
66	29.36	29.81	24.35	14.91	12.42	gi|363807314	complement component c3a precursor [Danio rerio]	Danio rerio	23	8	22	2.29629	0.141776	1.05284	0.026936	1.36234	0.00637415	X
67	29.31	71.68	57.38	47.41	42.91	gi|94733280	ATPase, Na+/K+ transporting, alpha 3a polypeptide [Danio rerio]	Danio rerio	117	71	117	3.00937	0.0408941	0.682907	0.0519224	2.87849	0.0225735	I
68	29.23	29.34	34.84	29.49	21.52	gi|528478250	PREDICTED: dynamin 1a isoform X5 [Danio rerio]	Danio rerio	22			2.88403		0.331131		0.409261		XI
69	29.18	29.18	61.1	50.69	39.69	gi|133777410	ATPase, H+ transporting, lysosomal V1 subunit B2 [Danio rerio]	Danio rerio	26	14	22	1.85353		0.549541		0.717794		XI
70	28.63	28.7	65.7	52.89	52.89	gi|528484035	PREDICTED: uncharacterized protein LOC767782 isoform X1 [Danio rerio]	Danio rerio	28	25		1.69841	0.149062	0.551068	0.361196	0.244358	0.186669	XI
71	28.17	28.25	51.9	39.82	36.91	gi|66472530	rab GDP dissociation inhibitor alpha [Danio rerio]	Danio rerio	35	24	26	1.46692	0.000411903	1.01819	0.0591466	0.856298	0.0388973	II
72	28.04	28.24	46.13	34.13	19.93	gi|46403243	glutamate dehydrogenase 1 [Danio rerio]	Danio rerio	24	13	47	4.26973	0.00107697	0.510919	0.0933331	0.148343	0.0151812	III
73	27.51	29.26	58.47	41.74	38.22	gi|71164796	RecName: Full=Synaptic vesicle membrane protein VAT-1 homolog	DANRE	30	28	31	1.70702	0.107202	0.878946	0.175268	0.655315	0.023856	XII
74	27.27	27.59	54.32	37.22	32.89	gi|528507288	PREDICTED: pyruvate kinase isozymes M1/M2 isoform X1 [Danio rerio]	Danio rerio	24	17	23	1.70608		0.912011		0.912011		XI
75	27.17	27.35	28.38	23.52	17.58	gi|528484729	PREDICTED: phosphorylase, glycogen (muscle) b isoform X1 [Danio rerio]	Danio rerio	19	6	24	2.36406	0.00898345	0.607586	0.0959382	0.205104	0.0131647	III
76	34.23	35.89	29.56	15.45	11.89	gi|528479198	PREDICTED: myosin heavy chain 4 isoform X1 [Danio rerio]	Danio rerio			20	1.59956		0.559758		0.405508		XI
77	27.09	27.21	93.94	76.52	76.52	gi|8809798	brain-type fatty-acid binding protein [Danio rerio]	Danio rerio	38	28	65	2.37678	0.0343104	1.38132	0.139211	0.322984	0.275032	II
78	34.18	35.36	31.35	22.62	16.03	gi|528501404	PREDICTED: clathrin, heavy polypeptide b (Hc) isoform X2 [Danio rerio]	Danio rerio			30	1.00925		0.109648		0.011272		XI
79	26.56	26.58	50	35.2	27.04	gi|528475710	PREDICTED: nucleosome assembly protein 1, like 1 isoform X2 [Danio rerio]	Danio rerio	38		37	2.69967	0.0537708	0.797287	0.0253284	2.38377	0.000831869	XIX
80	26.47	26.47	49.73	35.62	29.29	gi|53734472	Glucose phosphate isomerase a [Danio rerio]	Danio rerio	29	24	40	1.90713	0.0995395	1.37077	0.174638	1.15377	0.0574777	XI
81	33.4	33.55	53.08	45.34	41.39	gi|528488051	PREDICTED: synapsin-1 isoform X1 [Danio rerio]	Danio rerio			33	3.43558		1.1272		0.751623		XI
82	26.21	28.39	56.12	42.93	37.89	gi|528521646	PREDICTED: creatine kinase U-type, mitochondrial isoform X1 [Danio rerio]	Danio rerio	28	22	42	2.39029	0.000496566	0.480618	0.00200156	0.686031	0.000738683	XXII
83	26.08	26.17	39.12	27.87	23.47	gi|72535156	reticulon-1 isoform 1 [Danio rerio]	Danio rerio	22	14	26	1.43571	0.00949735	1.11542	0.00371933	0.645739	0.0084211	III
84	20.16	26.04	38.22	19.43	16.03	gi|528494986	PREDICTED: spectrin beta chain, non-erythrocytic 1, partial [Danio rerio]	Danio rerio		22	46	0.908338	0.0780716	0.701201	0.0117105	0.912175	0.0894351	XX
85	25.46	25.46	59.02	41.65	30.96	gi|41054651	isocitrate dehydrogenase [NADP], mitochondrial [Danio rerio]	NADP	33	20	39	4.28092	0.011326	1.5265	0.131524	1.10709	0.181067	II
86	25.34	25.8	15.82	5.71	3.539	gi|71834286	apolipoprotein Bb precursor [Danio rerio]	Danio rerio	17	3	24	2.06729	0.000936704	0.33332	0.00771106	0.32457	0.00259866	XXII
87	31.75	32.2	33.49	26.05	15.04	gi|41054259	protein disulfide-isomerase A4 precursor [Danio rerio]	Danio rerio			28	0.887156		1.36773		1.33045		XI
88	25.05	25.23	30.19	19.47	16.21	gi|528517639	PREDICTED: plasma membrane calcium-transporting ATPase 3 isoform X2 [Danio rerio]	Danio rerio	18	12	20	1.747	0.00287531	0.753639	0.168473	0.610182	0.0316441	III
89	25.01	25.65	56.35	42.61	34.61	gi|528489998	PREDICTED: 60 kDa heat shock protein, mitochondrial isoform X1 [Danio rerio]	Danio rerio	37	35	48	4.01859	0.0722031	1.06732	0.195111	0.522738	0.0391576	XII
90	24.98	25.65	50.73	37.44	30.31	gi|41053505	V-type proton ATPase catalytic subunit A [Danio rerio]	Danio rerio	33	15	43	2.55596	0.117865	0.421381	0.000772616	0.952705	0.000902326	XX
91	24.92	27.02	57.54	44.01	34.68	gi|528491855	PREDICTED: dihydropyrimidinase-related protein 2 isoform X1 [Danio rerio]	Danio rerio	46	20	31	3.25767	0.000295747	1.43306	0.0238763	0.536195	0.000697815	VI
92	24.85	24.96	17.18	8.417	7.601	gi|528494802	PREDICTED: protein bassoon-like isoform X2 [Danio rerio]	Danio rerio	16	16	17	0.755414	0.336828	1.08291	0.348388	1.91629	0.0352516	X
93	24.6	24.94	15.45	6.607	5.86	gi|528518229	PREDICTED: E3 ubiquitin-protein ligase HUWE1 isoformX2 [Danio rerio]	Danio rerio	16	15	20	0.629895	0.264416	0.692635	0.286923	0.658544	0.175868	XI
94	18.28	18.41	79.37	65.87	51.59	gi|82237670	RecName: Full=Histone H2B 3	DANRE		21		5.05825		0.409261		0.383707		XI
95	24.56	24.56	75.52	67.83	66.43	gi|47271417	hemoglobin subunit alpha [Danio rerio]	Danio rerio	33	33	39	2.29356	0.138596	1.03286	0.553543	0.697809	0.18955	XI
96	24.49	24.6	49.34	42.79	41.27	gi|221307513	si:ch211-251b21.1 precursor [Danio rerio]	Danio rerio	26	36	30	2.84007	0.0627205	0.746603	0.157149	0.676571	0.118166	XI
97	24.43	24.46	29.8	20.61	20.1	gi|528474444	PREDICTED: AP-2 complex subunit alpha-2 isoform X4 [Danio rerio]	Danio rerio	21	12	26	3.37103	0.0700414	0.512706	0.289475	0.276087	0.0639862	XI
98	29.17	29.38	39.53	29.46	27.52	gi|68271010	mitochondrial aldehyde dehydrogenase 2b [Danio rerio]	Danio rerio			23							XI
99	18.09	18.09	77.14	60.95	60	gi|20278902	prothymosin alpha like-1 protein [Danio rerio]	Danio rerio		10		0.903649		0.642688		0.855067		XI
100	24.32	28.9	64.08	58.78	50.2	gi|41152453	tyrosine 3-monooxygenase/tryptophan 5-monooxygenase activation protein, beta polypeptide like [Danio rerio]	Danio rerio	50	57	53	4.25387	0.00188339	4.99305	0.00195959	4.52673	0.0042784	IV
101	24.05	24.63	15.9	7.148	5.738	gi|556000151	rabconnectin-3a [Danio rerio]	Danio rerio	15	8	18	0.636058	0.209464	1.06584	0.29263	0.62057	0.391768	XI
102	24.05	24.47	35.49	25.54	25.54	gi|528512741	PREDICTED: asparagine--tRNA ligase, cytoplasmic isoform X2 [Danio rerio]	Danio rerio	14	5	15	2.12857	0.134696	0.623179	0.000325812	0.629617	0.0149579	XXI
103	23.82	23.96	58.62	51.72	35.74	gi|528486709	PREDICTED: voltage-dependent anion channel 3 isoform X1 [Danio rerio]	Danio rerio	25			1.01859		1.11686		0.654636		XI
104	23.69	23.87	37.12	20.91	19.81	gi|528499599	PREDICTED: mitochondrial inner membrane protein isoform X1 [Danio rerio]	Danio rerio	17	9	13	4.21728	0.00205373	0.387644	0.00656584	0.191925	0.00264643	XXII
105	17.75	17.88	30.94	17.86	14.49	gi|45501264	Hexokinase 1 [Danio rerio]	Danio rerio		15	32	1.63815	0.0962009	1.47238	0.241807	0.730285	0.486256	XI
106	28	29.27	18.18	7.838	5.252	gi|528480561	PREDICTED: acetyl-Coenzyme A carboxylase alpha isoform X1 [Danio rerio]	Danio rerio			17	1.19124		1.11686		0.380189		XI
107	23.56	24.06	55.85	49.11	38.48	gi|66392186	dihydropyrimidinase-related protein 5 [Danio rerio]	Danio rerio	35	24	34	3.02744	0.13589	0.891889	0.538264	0.452809	0.315215	XI
108	23.56	23.56	52.24	39.4	32.39	gi|187607906	synapsin-1 [Danio rerio]	Danio rerio	24	19		3.38183	0.149891	3.47017	0.215159	3.02604	0.302124	XI
109	23.13	49.07	52.75	42.58	37.64	gi|82213364	RecName: Full=Fructose-bisphosphate aldolase B; AltName: Full=Liver-type aldolase	DANRE	40	58	80	1.62612	0.0461627	0.782139	0.0682263	0.711814	0.0345891	III
110	27.6	28.53	40.2	25.19	18.95	gi|347543715	staphylococcal nuclease domain-containing protein 1 [Danio rerio]	Danio rerio			25	2.33346		1.95885		1.87068		XI
111	22.87	23.46	25.25	8.575	6.446	gi|528473037	PREDICTED: myosin-9 isoform X2 [Danio rerio]	Danio rerio	17	10	27	2.84239	0.0231112	0.466881	0.00362337	0.50916	0.00502317	XXII
112	22.81	22.88	55.94	47.19	43.13	gi|90112045	Flj13639 protein [Danio rerio]	Danio rerio	16	11	15	0.92756	0.0693904	1.84678	0.168429	2.28413	0.263625	XI
113	22.49	22.75	45.76	34.84	31.07	gi|406035358	calcium/calmodulin-dependent protein kinase type II subunit beta [Danio rerio]	Danio rerio	24	14	24	3.53183		1.28233		0.270396		XI
114	22.07	22.32	73.9	64.41	57.63	gi|66472434	uncharacterized protein LOC553682 [Danio rerio]	Danio rerio	14	16	14	3.61459	0.0364515	0.770755	0.0279125	0.261743	0.000959297	XXII
115	21.91	22.77	15.97	8.029	6.144	gi|528486097	PREDICTED: ankyrin-2-like isoform X1 [Danio rerio]	Danio rerio	13	6	12	2.10048	0.179949	1.53399	0.211606	1.56224	0.423995	XI
116	16.84	90.21	93.26	92.36	86.74	gi|82658236	tubulin, beta, 2 [Danio rerio]	Danio rerio		139		6.79204		0.207014		0.207014		XI
117	26.51	27.23	24.1	11.89	9.737	gi|292618718	PREDICTED: vitellogenin isoform X2 [Danio rerio]	Danio rerio			16	1.10662		0.704693		0.390841		XI
118	21.76	22.04	67.62	51.43	51.43	gi|528523645	PREDICTED: prothymosin alpha-B isoform X1 [Danio rerio]	Danio rerio	14		11	2.82375	0.130047	0.960225	0.567841	1.5418	0.232152	XI
119	26.41	26.91	45.8	28.28	25.56	gi|528480910	PREDICTED: dynamin-1 isoform X6 [Danio rerio]	Danio rerio			18	0.258226		2.01372		0.47863		XI
120	21.13	21.68	60.19	41.01	36.45	gi|41388972	Pgk1 protein [Danio rerio]	Danio rerio	25	12	25	3.20253	0.0951586	0.594524	0.240532	0.311569	0.0281356	XII
121	16.75	16.84	44.71	29.99	24.23	gi|528474290	PREDICTED: vesicle-fusing ATPase isoform X2 [Danio rerio]	Danio rerio		17		0.981748		2.24905		1.94089		XI
122	20.04	20.04	76.47	66.18	66.18	gi|82196658	RecName: Full=Synaptosomal-associated protein 25-A; Short=SNAP-25A; AltName: Full=Synaptosome-associated protein 25.1; Short=SNAP-25.1	DANRE	32	13	29	0.428668	0.032828	1.95926	0.118228	1.48375	0.0351283	XIII
123	20.02	22.64	22.21	12.97	10.69	gi|528485940	PREDICTED: microtubule-associated protein 1A isoform X2 [Danio rerio]	Danio rerio	23	23	29	2.26519	0.0017311	1.2398	0.175907	1.76055	0.0200539	I
124	20	20.02	59.54	40.46	26.03	gi|41053816	heterogeneous nuclear ribonucleoprotein A1 [Danio rerio]	Danio rerio	12	11	17	1.83571	0.16097	0.840919	0.0119203	0.606333	0.00311996	XII
125	19.77	20.12	24.48	15.5	10.96	gi|528517586	PREDICTED: ubiquitin-like modifier activating enzyme 1 isoform X2 [Danio rerio]	Danio rerio	17	14	15	2.54713	0.049535	0.676631	0.0367211	0.360305	0.000269602	XXII
126	19.7	20.2	31.48	17.21	14.49	gi|54606886	hexokinase-1 [Danio rerio]	Danio rerio	17			3.40408		0.744732		0.672977		XI
127	19.67	20.12	22.48	14.38	10.88	gi|528483109	PREDICTED: calcium-dependent secretion activator 1 isoform X9 [Danio rerio]	Danio rerio	13			8.01678		1.04713		7.04693		XI
128	15.66	15.68	72.79	51.94	39.58	gi|41054601	voltage-dependent anion-selective channel protein 2 [Danio rerio]	Danio rerio		15	18	0.353198	0.264407	0.422542	0.0215081	0.34604	0.0120754	XXI
129	25.43	28.31	21.54	6.948	4.588	gi|153792369	plectin a [Danio rerio]	Danio rerio			16	1.87068		0.83946		0.194089		XI
130	19.42	19.48	62.41	46.1	45.39	gi|528503843	PREDICTED: uncharacterized protein LOC322327 isoform X1 [Danio rerio]	Danio rerio	18	11	16	3.9679	0.00124567	0.154201	0.00166689	0.314101	0.0152496	XXII
131	15.64	15.92	53.63	29.44	22.18	gi|41393141	tropomyosin alpha-3 chain isoform 2 [Danio rerio]	Danio rerio		9								XI
132	19.08	27.79	68.28	57.59	52.41	gi|56269288	Ywhab1 protein [Danio rerio]	Danio rerio	35		28	1.44983	0.109782	0.437896	0.0533789	1.30451	0.268326	XI
133	19.07	19.26	45.48	39.83	37.57	gi|528507793	PREDICTED: guanine nucleotide-binding protein G(o) subunit alpha isoform X1 [Danio rerio]	Danio rerio	23		21	0.973779	0.552709	1.02967	0.395824	0.912918	0.366241	XI
134	19.02	19.05	34.35	22.86	17.47	gi|94732722	novel protein similar to vertebrate ubiquitin specific protease family [Danio rerio]	Danio rerio	11			0.879022		0.809096		0.809096		XI
135	25.12	27.13	14.66	6.157	4.561	gi|528476251	PREDICTED: protein piccolo isoform X1 [Danio rerio]	Danio rerio			14	1.15878		1.88799		0.816582		XI
136	15.48	15.7	54.24	42.94	38.98	gi|41387190	guanine nucleotide-binding protein G(o) subunit alpha [Danio rerio]	Danio rerio		19		1.6293		0.57544		0.544503		XI
137	19.01	19.01	64.08	33.5	33.5	gi|528516080	PREDICTED: cold inducible RNA binding protein isoform X1 [Danio rerio]	Danio rerio	18		23	0.66596	0.252324	0.835959	0.194097	0.705668	0.0601092	XI
138	18.78	18.87	38.86	27.43	26.48	gi|50539808	methylmalonate-semialdehyde dehydrogenase [acylating], mitochondrial [Danio rerio]	Danio rerio	12	8	20	3.61328	0.00316184	1.14652	0.227418	1.13878	0.179156	II
139	18.72	18.82	27.16	18.38	14.37	gi|56790315	collagen alpha-1(I) chain precursor [Danio rerio]	Danio rerio	18			0.313329		1.2942		0.363078		XI
140	14.97	15.59	18.46	6.915	5.61	gi|528470740	PREDICTED: amylo-1, 6-glucosidase, 4-alpha-glucanotransferase isoform X6 [Danio rerio]	Danio rerio		8	12	0.286043	0.0446766	0.322356	0.110429	0.239281	0.0246287	XV
141	18.53	18.53	29.72	23.43	23.43	gi|221139734	protein kinase, cAMP-dependent, regulatory, type II, alpha A [Danio rerio]	Danio rerio	12	4	9	0.778426	0.0177028	1.01644	0.207804	0.506666	0.0124853	XV
142	18.45	18.65	59.88	57.19	42.22	gi|46362488	Ldhb protein [Danio rerio]	Danio rerio	16	11	19	1.16435	0.00832799	2.67193	0.133097	2.29631	0.132228	XI
143	18.19	18.54	15.82	4.054	3.503	gi|528491539	PREDICTED: talin-1 isoform X2 [Danio rerio]	Danio rerio	12			2.37684		0.685488		2.48886		XI
144	14.77	14.88	65.02	36.95	36.95	gi|528516084	PREDICTED: cold inducible RNA binding protein isoform X3 [Danio rerio]	Danio rerio		14		1.70608		0.277971		1.57036		XI
145	18.01	36.16	57.14	48.9	43.41	gi|528474623	PREDICTED: fructose-bisphosphate aldolase A isoform X1 [Danio rerio]	Danio rerio	36	21	40	3.74153	0.139857	0.54293	0.179984	2.25049	0.00115058	X
146	17.91	17.91	39.39	28.16	22.99	gi|41056111	phosphoglucomutase-1 [Danio rerio]	Danio rerio	14	11	38	2.41874	0.171742	0.730477	0.0246124	0.970836	0.00290989	XX
147	14.39	14.78	20.58	9.653	6.097	gi|576886211	Pyruvate carboxylase, mitochondrial [Ictalurus punctatus]	Ictalurus punctatus		8		0.870964		0.855067		0.642688		XI
148	17.87	17.88	28.53	24.39	24.39	gi|190340247	Dihydrolipoamide S-acetyltransferase (E2 component of pyruvate dehydrogenase complex) [Danio rerio]	Danio rerio	12	3	9	1.64578	0.00134812	0.926077	0.396687	0.407934	0.0288967	III
149	17.64	20.7	58.54	38.79	31.14	gi|41944583	Zgc:65851 [Danio rerio]	Danio rerio	25	15	37	2.6913	0.0564319	0.762565	0.0260577	0.728021	0.184368	XX
150	17.58	17.67	87.1	83.06	55.24	gi|47271422	triosephosphate isomerase B [Danio rerio]	Danio rerio	19	20	31	2.79619	0.0966316	0.456807	0.325037	0.840831	0.338033	XI
151	13.76	13.87	47.35	39.12	39.12	gi|528488903	PREDICTED: guanine nucleotide-binding protein G(I)/G(S)/G(T) subunit beta-1 isoform X3 [Danio rerio]	Danio rerio		11		1.61436		0.10666		0.161436		XI
152	17.56	18.01	24.25	11.03	8.966	gi|528490689	PREDICTED: microtubule-associated protein 2 isoform X1 [Danio rerio]	Danio rerio	12	11	17	0.862791	0.379638	0.752805	0.213714	0.696176	0.153135	XI
153	17.52	17.59	18.95	13.83	12.28	gi|66472420	ATPase, H+ transporting, lysosomal V0 subunit a isoform 1b [Danio rerio]	Danio rerio	16	6	9	4.2966	0.154275	1.44328	0.0405856	0.846107	0.326256	VIII
154	17.35	17.35	64.43	47.99	37.92	gi|41107664	Solute carrier family 25 alpha, member 5 [Danio rerio]	Danio rerio	17	18	22	2.7685	0.00432354	0.790213	0.00148896	0.451817	0.00541652	XXII
155	23.4	23.59	40.32	33.13	31.74	gi|156231071	cytoplasmic dynein 1 light intermediate chain 1 [Danio rerio]	Danio rerio			14	0.787046		0.895365		0.248886		XI
156	17.31	17.56	87.2	58.54	57.93	gi|528493135	PREDICTED: peptidylprolyl isomerase Ab (cyclophilin A) isoform X1 [Danio rerio]	Danio rerio	13	11	25	1.89031	0.00195207	0.675331	0.00126836	0.341431	0.0051745	XXII
157	17.17	17.17	79.82	69.3	69.3	gi|154426308	60S acidic ribosomal protein P2 [Danio rerio]	Danio rerio	15	18	20	1.80549	0.0423721	0.497057	0.00838516	0.341655	0.00385947	XXII
158	17.08	18.55	18.46	4.389	2.52	gi|528509849	PREDICTED: plectin a isoform X2 [Danio rerio]	Danio rerio	9	6		0.736907	0.103096	0.468301	0.0417401	0.822235	0.210922	XX
159	16.93	17.1	27.8	22.53	17.6	gi|528504140	PREDICTED: semaphorin 7a isoform X2 [Danio rerio]	Danio rerio	10	3	14	3.07817	0.00478349	0.679569	0.0628411	0.54506	0.0260398	III
160	13.29	13.79	28.36	17.91	14.48	gi|528474304	PREDICTED: protein kinase C beta type isoform X1 [Danio rerio]	Danio rerio		10								XI
161	16.88	21.23	51.05	41.84	36.82	gi|82524371	calcium/calmodulin-dependent protein kinase type II subunit alpha [Danio rerio]	Danio rerio	30	22	46	43.802	0.0161001	0.835018	0.390041	43.4393	0.0113244	I
162	16.86	18.05	23.89	12.72	9.031	gi|568815694	bifunctional aminoacyl-tRNA synthetase [Danio rerio]	Danio rerio	14	11	27	5.07989	4.4719e-05	0.477566	0.0619011	0.712803	0.00131263	III
163	16.84	16.84	37.69	29.85	29.85	gi|42542468	Setb protein [Danio rerio]	Danio rerio	11			1.02802		1.04713		0.138038		XI
164	16.76	16.76	80.91	75	58.18	gi|326668491	PREDICTED: uncharacterized protein C7orf57 homolog isoformX2 [Danio rerio]	Danio rerio	45	37		0.641262	0.0485388	2.00579	0.155936	1.56163	0.174589	XIV
165	16.72	16.79	24.47	16.77	14.74	gi|47550793	NAD(P) transhydrogenase, mitochondrial [Danio rerio]	Danio rerio	13		11	2.64126	0.172189	0.811508	0.516316	0.519696	0.163608	XI
166	16.62	16.78	30.45	21.15	17.45	gi|528519214	PREDICTED: 6-phosphofructokinase type C isoformX5 [Danio rerio]	Danio rerio	11			6.08135		1.65959		7.44732		XI
167	16.59	16.9	23.41	9.415	6.785	gi|300641377	unnamed protein product [Pagrus major]	Pagrus major	11		16	1.99662	0.0150713	0.797393	0.0213147	0.536647	0.00686255	XXII
168	16.57	16.9	41.7	32.19	28.34	gi|528467430	PREDICTED: fascin [Danio rerio]	Danio rerio	24	22	22	2.07396	0.181793	0.804259	0.258228	0.916755	0.114645	XI
169	16.5	16.65	36.98	27.63	24.03	gi|253735626	synapsin II [Danio rerio]	Danio rerio	14	11	18	0.29686	0.0834383	1.14717	0.291742	0.929337	0.167314	XI
170	16.44	16.44	61.82	50.3	41.21	gi|47271384	cofilin 2, like [Danio rerio]	Danio rerio	21	13	24	2.07201	0.00777359	0.374345	0.00295687	0.697331	0.00416633	XXII
171	16.23	16.23	23.3	14.92	14.14	gi|66910298	Si:dkey-276i5.1 protein [Danio rerio]	Danio rerio	8	2	9	0.82905	0.0270061	1.20883	0.184353	0.719806	0.175369	XI
172	12.4	13.2	13.32	3.538	2.391	gi|528496854	PREDICTED: ryanodine receptor 2 [Danio rerio]	Danio rerio		6	5	0.634777	0.256432	0.907531	0.167486	0.266374	0.0268804	XII
173	16.01	16.1	30.14	26	22.17	gi|528517576	PREDICTED: transketolase isoform X1 [Danio rerio]	Danio rerio	11	7	14	6.95521	0.00299458	0.278052	1.69947e-06	0.137771	2.31699e-07	XXII
174	12.33	13.34	29.1	6.63	4.15	gi|528481573	PREDICTED: myosin-10 isoform X3 [Danio rerio]	Danio rerio		7		0.416869		0.0636796		0.12942		XI
175	20.8	21.06	23.09	14.55	12.47	gi|40363541	adenosylhomocysteinase [Danio rerio]	Danio rerio			11	1.14815		0.0855067		0.0334195		XI
176	15.73	15.91	56.83	47.62	34.29	gi|528474318	PREDICTED: reticulocalbin-3 isoform X1 [Danio rerio]	Danio rerio	18	33	48	3.29431	0.000265966	0.680163	0.0972138	1.45569	0.0126208	I
177	15.7	15.96	66.67	57.94	52.38	gi|82247565	RecName: Full=Fatty acid-binding protein 10-A, liver basic; Short=Zf-FABP10; Short=Zf-Lb-FABP; AltName: Full=Fatty acid-binding protein, liver; AltName: Full=Liver bile acid-binding protein; Short=L-BABP; Short=z-L-BABP; AltName: Full=Liver-type fatty acid-binding protein; Short=L-FABP; Short=Liver-type FABP	DANRE	11	20	15	3.94052	0.127733	0.446639	0.304906	0.586992	0.324543	XI
178	15.66	15.66	43.52	37.18	31.99	gi|528500270	PREDICTED: protein ATP1B4 [Danio rerio]	Danio rerio	16	10	22	1.20192	0.0507308	0.74274	0.151844	0.852182	0.01802	XI
179	15.58	18.67	39.26	23.72	15.03	gi|37681927	ribosome binding protein 1 homolog 180kDa [Danio rerio]	Danio rerio	19	25	46	2.63758	0.0032232	0.535808	0.0915889	1.15145	0.10886	II
180	12.04	13.44	29.26	12.69	7.058	gi|528506851	PREDICTED: kinectin isoform X2 [Danio rerio]	Danio rerio		8	12	1.52081	0.170943	1.04551	0.206957	0.694768	0.162626	XI
181	15.56	15.56	46.95	32.44	25.19	gi|51010945	proteasome subunit alpha type-1 [Danio rerio]	Danio rerio	17	9	17	1.66365	0.0350928	0.829105	0.0142555	0.670461	0.00308395	III
182	15.46	15.82	49.85	35.14	31.53	gi|528469134	PREDICTED: malate dehydrogenase 1a, NAD (soluble) isoform X2 [Danio rerio]	Danio rerio	11	14	16	1.11231	0.0263854	1.74048	0.0113615	2.11491	0.00184726	VII
183	15.4	15.4	60.83	54.84	54.38	gi|71153517	RecName: Full=Ependymin; Short=EPD; Flags: Precursor	DANRE	22	24	44	1.58128	0.0394944	1.42139	0.0010722	0.985162	0.00011037	V
184	15.33	15.33	30.48	27.51	18.96	gi|528472212	PREDICTED: elongation factor-1, delta, a isoform X3 [Danio rerio]	Danio rerio	20	23	20	1.56147	0.0685098	0.911018	0.431825	1.24394	0.224572	XI
185	11.78	12.08	29.36	11.93	10.62	gi|148224245	mitochondrial trifunctional protein, alpha subunit [Danio rerio]	Danio rerio		8	9	2.47691	0.122288	1.17928	0.353091	1.12167	0.304445	XI
186	15.26	19.08	67.14	57.6	49.12	gi|47777306	voltage-dependent anion-selective channel protein 1 [Danio rerio]	Danio rerio	22	21	23	1.24123	0.000164853	0.649722	0.0410772	0.308355	6.77835e-06	XXII
187	11.65	11.77	42.53	28.57	15.91	gi|82210121	RecName: Full=40S ribosomal protein SA; AltName: Full=37 kDa laminin receptor precursor; Short=37LRP; AltName: Full=37/67 kDa laminin receptor; Short=LRP/LR; AltName: Full=67 kDa laminin receptor; Short=67LR; AltName: Full=Laminin receptor 1; Short=LamR; AltName: Full=Laminin-binding protein precursor p40; Short=LBP/p40	DANRE		7	6	2.88058	0.00049677	0.63561	0.199677	0.620851	0.0407855	III
188	15.13	15.14	26.97	18.42	14.65	gi|41054603	alpha-actinin-4 [Danio rerio]	Danio rerio	12	4	17	4.42647	0.166491	0.790129	0.101142	2.31227	0.0184422	X
189	15.05	18.72	54.93	48.77	32.57	gi|66472778	dihydropyrimidinase-related protein 5 [Danio rerio]	Danio rerio	34	31	40	1.54543	0.240406	1.0071	0.252157	1.09069	4.80274e-05	XI
190	11.57	11.67	62.83	59.29	41.59	gi|41053333	60S acidic ribosomal protein P1 [Danio rerio]	Danio rerio		7		13.5519		0.0291072		0.0188799		XI
191	15.01	15.12	45.83	34.72	34.72	gi|51701766	RecName: Full=60S ribosomal protein L10a	DANRE	11	5	11	2.98268	0.0116994	0.173882	9.05948e-05	0.506119	3.85731e-05	XXII
192	14.96	15.34	23.45	13.35	10.94	gi|46559756	AP-2 complex subunit beta [Danio rerio]	Danio rerio	9	6	12	0.964944	0.0287671	1.22239	0.207057	1.28309	0.25307	XI
193	14.95	15.27	21.01	11.03	8.183	gi|189528839	PREDICTED: alpha-2-macroglobulin-like isoform 1 [Danio rerio]	Danio rerio	10	4	10	1.50434	0.255539	0.717319	0.149223	0.539876	0.0223599	XII
194	11.44	11.47	32.7	22.31	16.48	gi|528519209	PREDICTED: 6-phosphofructokinase type C isoform X11 [Danio rerio]	Danio rerio		11	8	1.11231	0.382544	0.586091	0.053815	0.76608	0.149831	XI
195	14.93	15.01	19.35	9.991	3.96	gi|528506323	PREDICTED: la-related protein 1 isoform X1 [Danio rerio]	Danio rerio	9	9	15	2.01705	0.000594711	0.348743	0.367348	2.82554	0.0469529	I
196	11.34	11.5	31.69	20.22	15.73	gi|528470797	PREDICTED: phosphatidylinositol 5-phosphate 4-kinase type-2 alpha isoform X1 [Danio rerio]	Danio rerio		7	14	1.48818	0.0362819	1.83389	0.111224	0.703798	0.0127395	III
197	14.93	14.93	26.59	16.81	16.81	gi|528514292	PREDICTED: drebrin-like isoform X1 [Danio rerio]	Danio rerio	8		7	1.74682	0.0681503	1.07162	0.312078	0.404187	0.0020051	XII
198	14.91	15.15	34.82	24.09	13.04	gi|44890716	WD repeat domain 1 [Danio rerio]	Danio rerio	8	8		3.02812	0.19816	1.80959	0.216216	0.0814675	0.00894522	XII
199	19.35	19.35	32.61	23.26	20.43	gi|410907053	PREDICTED: pyruvate carboxylase, mitochondrial-like [Takifugu rubripes]	Takifugu rubripes			13	1.55597		0.201372		0.0143219		XI
200	14.9	15.23	48.41	29.62	14.01	gi|528500411	PREDICTED: heterogeneous nuclear ribonucleoprotein A0b isoform X1 [Danio rerio]	Danio rerio	9		17	3.67266	0.000986664	0.808694	0.0523107	0.77707	0.0103428	III
201	11.14	12.22	31.68	17.91	12.94	gi|118763839	Aars protein [Danio rerio]	Danio rerio		15	22	0.777614	0.0581724	0.472944	0.157516	0.20258	0.027252	XII
202	14.9	14.9	49.41	43.14	40	gi|125839832	PREDICTED: apolipoprotein A-I-like [Danio rerio]	Danio rerio	8									XI
203	14.89	21.45	55.87	53.85	48.58	gi|125837336	PREDICTED: 14-3-3 protein gamma-1 [Danio rerio]	Danio rerio	21	22	15	1.17173	0.563829	1.73628	0.00408567	1.53212	0.125248	VIII
204	14.77	14.77	41.42	32.04	26.54	gi|528473437	PREDICTED: prohibitin isoform X1 [Danio rerio]	Danio rerio	10	4	6	1.75601	0.020545	0.699329	0.0684473	0.685259	0.0634077	II
205	14.76	14.77	23.16	14.69	14.69	gi|117606291	aspartyl-tRNA synthetase, cytoplasmic [Danio rerio]	Danio rerio	10	8	15	0.890246	0.116625	0.460167	0.00308708	0.71809	0.00100163	XXI
206	14.6	14.6	43.97	29.58	29.58	gi|528469329	PREDICTED: far upstream element-binding protein 2 isoform X1 [Danio rerio]	Danio rerio	12	8	12	3.00915	0.072677	1.23939	0.131187	1.48588	0.0434741	X
207	10.96	11.1	35.26	26.7	22.92	gi|47085765	3-ketoacyl-CoA thiolase, mitochondrial [Danio rerio]	Danio rerio		8	11	1.49969		0.895365		0.18197		XI
208	14.59	14.59	36	25.67	17.83	gi|47087435	calnexin precursor [Danio rerio]	Danio rerio	13	5	14	11.3107	0.0240601	0.369257	0.0763976	0.607853	0.00141131	III
209	19.09	20.11	18.76	8.192	6.977	gi|158148929	Plexin A3 [Danio rerio]	Danio rerio			11	0.928966		1.03753		0.824138		XI
210	14.53	14.61	25.7	16.29	12.37	gi|528483557	PREDICTED: solute carrier family 12 member 5-like [Danio rerio]	Danio rerio	11	7	16	2.01845	0.060096	1.20737	0.0570726	0.561449	0.0282982	XII
211	14.46	14.66	26.32	16.81	13.89	gi|303304954	fibrinogen alpha chain precursor [Danio rerio]	Danio rerio	10	4	9	0.841757	0.19332	1.03746	0.237392	0.947319	0.290652	XI
212	14.39	14.57	30.02	18.01	10.87	gi|528507755	PREDICTED: alanyl-tRNA synthetase, cytoplasmic isoform X1 [Danio rerio]	Danio rerio	10			6.72977		2.44343		1.88799		XI
213	10.79	11.07	31.5	12.67	10.87	gi|528468690	PREDICTED: catenin alpha-2 isoform X2 [Danio rerio]	Danio rerio		9		0.903649		0.155597		0.0608135		XI
214	14.31	14.43	23.57	14.43	9.857	gi|528484516	PREDICTED: reticulon-3-like isoform X3 [Danio rerio]	Danio rerio	21	17	26	1.28235	0.210783	1.23923	0.48797	0.876216	0.060868	XI
215	14.28	14.34	27.1	14.92	12.18	gi|182888944	Zgc:153925 protein [Danio rerio]	Danio rerio	13		10	2.06161	0.190861	0.890967	0.331439	1.82942	0.00932035	X
216	14.28	14.28	75	55.65	50.81	gi|68362792	PREDICTED: histone H2B 1/2-like [Danio rerio]	Danio rerio	21		38	2.1912	0.564083	0.587445	0.307475	0.611968	0.0220212	XII
217	18.72	19.39	53.24	37.65	30.59	gi|583980211	PREDICTED: guanine nucleotide-binding protein G(I)/G(S)/G(T) subunit beta-1-like isoform X3 [Neolamprologus brichardi]	Neolamprologus brichardi			13	1.95885		1.40605		0.114815		XI
218	14.21	14.61	61.84	51.32	51.32	gi|78070422	Zgc:123210 protein [Danio rerio]	Danio rerio	10	6	15	1.22086	0.139942	1.68001	0.148215	1.37892	0.0953693	XI
219	14.19	14.36	19.26	10.68	9.167	gi|27881866	Ktn1 protein [Danio rerio]	Danio rerio	7			0.474242		0.787046		0.428549		XI
220	14.11	14.33	46.83	29.27	25.61	gi|47085773	aspartate aminotransferase, cytoplasmic [Danio rerio]	Danio rerio	11	6	12	3.78601	0.000362349	1.52947	0.08406	2.73922	7.6478e-06	I
221	18.68	19.09	37.29	27.89	24.59	gi|41054770	WD repeat-containing protein 1 [Danio rerio]	Danio rerio			13	0.862979		0.981748		0.801678		XI
222	14.11	14.11	24.49	20.52	16.42	gi|56090150	NADH-ubiquinone oxidoreductase 75 kDa subunit, mitochondrial [Danio rerio]	Danio rerio	10	6	10	35.6457	0.00741243	33.315	0.128947	33.0999	0.000665163	I
223	14.08	14.21	35.1	25.87	16.94	gi|41053873	succinate dehydrogenase [ubiquinone] flavoprotein subunit, mitochondrial precursor [Danio rerio]	Danio rerio	11			1.14815		0.981748		0.92045		XI
224	18.59	18.84	25.5	17.83	15.34	gi|38649122	Collagen, type I, alpha 1 [Danio rerio]	Danio rerio			17	1.1272		2.80543		1.67494		XI
225	14.02	79.32	85.78	77.02	71.77	gi|528469445	PREDICTED: uncharacterized protein LOC335798 isoform X1 [Danio rerio]	Danio rerio	190			1.43219		1.2942		0.0613762		XI
226	10.42	11.52	45.8	31.82	19.23	gi|528467620	PREDICTED: dihydropyrimidinase-related protein 1 isoform X2 [Danio rerio]	Danio rerio		14		2.29087		0.0343558		0.047863		XI
227	14.01	14.45	18.54	11.85	10.67	gi|326667820	PREDICTED: microtubule-associated protein 1B [Danio rerio]	Danio rerio	16	13	22	3.30277	0.0388285	0.379291	0.0744927	0.588162	0.00435185	III
228	14	14.32	14.7	7.588	7.029	gi|528500134	PREDICTED: cytoplasmic FMR1-interacting protein 2 isoform X1 [Danio rerio]	Danio rerio	11	5		1.04035	0.207754	0.831816	0.00241044	0.890862	0.000629646	XI
229	14	14	32.46	26.18	26.18	gi|528491970	PREDICTED: dematin isoform X2 [Danio rerio]	Danio rerio	8		7	0.888286	0.00681022	0.619034	0.000126307	0.412488	0.000121272	XXI
230	18.27	120.16	93.74	90.83	86.58	gi|528469447	PREDICTED: uncharacterized protein LOC335798 isoform X2 [Danio rerio]	Danio rerio			193	0.685488		0.313329		0.0630957		XI
231	13.95	18.04	45.65	35.24	28.03	gi|18858755	internexin neuronal intermediate filament protein, alpha b [Danio rerio]	Danio rerio	16		20	0.932718	0.0185586	0.820835	0.396376	1.41659	0.234807	XI
232	18.2	24.1	26.44	9.929	6.991	gi|66773050	myosin-11 [Danio rerio]	Danio rerio			11	0.724436		1.18032		1.09648		XI
233	13.88	15.99	80	54.05	51.35	gi|63100518	Zgc:112425 [Danio rerio]	Danio rerio	15	9	14	0.833338	0.0687999	1.17879	0.00127727	1.09823	0.0508061	XI
234	13.79	16.33	40.83	27.08	16.91	gi|189533895	PREDICTED: neurofilament light polypeptide-like [Danio rerio]	Danio rerio	11	8	17	0.524594	0.0547585	1.48497	0.100924	1.15616	0.0926624	XI
235	13.72	14.83	21.6	7.754	5.186	gi|528481571	PREDICTED: myosin-10 isoform X2 [Danio rerio]	Danio rerio	8			0.0946237		0.283139		0.100925		XI
236	18.14	18.68	29.08	16.31	14.25	gi|47085973	ATP-binding cassette sub-family F member 1 [Danio rerio]	Danio rerio			13	1.13763		0.49204		0.226986		XI
237	10.29	10.38	40.81	27.45	22.67	gi|33989739	Suclg2 protein, partial [Danio rerio]	Danio rerio		8								XI
238	10.28	11.65	15.57	2.73	2.243	gi|528476257	PREDICTED: protein piccolo isoform X4 [Danio rerio]	Danio rerio		6		1.31826		0.077983		0.203236		XI
239	13.68	17.96	62.35	50.98	36.47	gi|61651838	tyrosine 3-monooxygenase/tryptophan 5-monooxygenase activation protein, epsilon polypeptide 2 [Danio rerio]	Danio rerio	17		18	0.235217	0.139684	1.18659	0.297226	0.812534	0.151902	XI
240	13.68	13.68	31.83	29.07	29.07	gi|41053764	thioredoxin-like protein 1 [Danio rerio]	Danio rerio	8		8	1.06039	0.169676	0.889134	0.270287	0.828047	0.0470938	XI
241	13.67	13.72	22.33	7.505	6.879	gi|528492266	PREDICTED: synaptojanin-1 isoform X3 [Danio rerio]	Danio rerio	9			0.787046		0.534564		0.0758578		XI
242	10.25	10.53	49.65	25	23.26	gi|7107406	syntaxin 1B [Danio rerio]	Danio rerio		7		1.94089		4.74242		0.559758		XI
243	17.86	18.17	30.39	20.99	18.23	gi|528510121	PREDICTED: protein LYRIC isoform X2 [Danio rerio]	Danio rerio			12	2.80543		0.685488		0.981748		XI
244	13.6	13.64	22	11.26	9.989	gi|292621001	PREDICTED: neutral alpha-glucosidase AB [Danio rerio]	Danio rerio	8	4	10	1.0123	0.0778037	1.02522	0.002209	0.623235	0.00159514	XII
245	10.23	10.66	40.18	17.43	15.23	gi|528494829	PREDICTED: heterochromatin protein 1-binding protein 3 isoform X1 [Danio rerio]	Danio rerio		9	11	2.66091	0.00728723	1.38541	0.149875	1.04426	0.131291	II
246	13.57	13.57	28.7	17.13	15.97	gi|189525094	PREDICTED: succinyl-CoA ligase [GDP-forming] subunit beta, mitochondrial [Danio rerio]	GDP-forming	11		21	4.83385	0.103731	0.963993	0.351483	0.702304	0.019118	XII
247	17.5	17.62	31.34	18.47	18.47	gi|41055393	heterogeneous nuclear ribonucleoprotein L [Danio rerio]	Danio rerio			11	1.25892		0.711214		0.824138		XI
248	13.55	13.74	33.39	18.7	15.03	gi|528489262	PREDICTED: myc box-dependent-interacting protein 1-like [Danio rerio]	Danio rerio	8	5	7	3.57399	0.314702	2.49712	0.0491712	4.07526	0.0985729	VIII
249	17.27	17.95	22.25	15.73	11.35	gi|528486439	PREDICTED: cytoplasmic aconitate hydratase isoform X1 [Danio rerio]	Danio rerio			10	2.37684		0.159956		0.177011		XI
250	13.53	23.41	40.74	27.7	26.67	gi|528496660	PREDICTED: dihydropyrimidinase-related protein 4 isoform X1 [Danio rerio]	Danio rerio	25	12	19	2.26345	0.0109179	0.546417	0.0993026	0.0766356	0.0158365	III
251	13.39	13.43	22.92	13.78	11.46	gi|125840569	PREDICTED: synaptic vesicle glycoprotein 2A-like isoformX2 [Danio rerio]	Danio rerio	20	20	16	1.29087	0.0655972	1.83288	0.0458158	0.958003	0.035239	VIII
252	10.04	10.19	23.13	11.02	8.935	gi|528512791	PREDICTED: alpha-adducin isoform X2 [Danio rerio]	Danio rerio		9		0.963829		0.937562		1.03753		XI
253	13.27	13.36	39.04	29.64	25.06	gi|82202412	RecName: Full=Hydroxysteroid dehydrogenase-like protein 2	DANRE	10	2	9	0.82174	0.359045	0.98244	0.454881	1.05713	0.00597503	XI
254	13.25	13.95	48.08	29.23	18.85	gi|82202213	RecName: Full=Keratin, type II cytoskeletal 8; AltName: Full=Cytokeratin-8; Short=CK-8; AltName: Full=Keratin-8; Short=K8	DANRE	10	10	18	1.42335	0.111932	1.07612	0.201313	0.892325	0.00406481	XI
255	13.22	13.22	25.53	18.44	15.96	gi|40786521	nucleophosmin [Danio rerio]	Danio rerio	10		8	2.80543		0.630957		0.685488		XI
256	17.1	17.21	45.74	39.53	39.53	gi|52219138	NADH dehydrogenase [ubiquinone] iron-sulfur protein 6, mitochondrial [Danio rerio]	Danio rerio			10	1.1272		1.15878		1.28233		XI
257	13.14	26.61	57.42	46.6	37.7	gi|326669844	PREDICTED: dihydropyrimidinase-related protein 2-like [Danio rerio]	Danio rerio	34	21	30	4.72434	0.000316315	1.02642	0.449927	0.649005	0.000113555	III
258	13.01	13.01	69.08	69.08	69.08	gi|47086029	myristoylated alanine-rich C kinase substrate 2 [Danio rerio]	Danio rerio	24	22	28	1.82454	0.239519	3.53581	0.231736	4.82453	0.0529133	XI
259	12.98	12.98	40.86	37.33	37.33	gi|42542953	Zgc:66253 [Danio rerio]	Danio rerio	11		9	11.4186	6.10593e-06	0.934056	0.0111654	0.206329	0.000967244	III
260	12.97	12.98	16.87	11.64	10.45	gi|371940864	protein kinase C alpha type [Danio rerio]	Danio rerio	9	4	9	1.4643	0.109978	1.0207	0.266179	1.11202	0.213525	XI
261	12.94	12.94	38.4	29.96	26.79	gi|41387118	cytochrome b-c1 complex subunit 1, mitochondrial [Danio rerio]	Danio rerio	11			5.39511		1.58489		0.679204		XI
262	12.81	12.89	23.86	15.91	12.27	gi|14626709	protein disulfide isomerase-related protein P5 precursor [Danio rerio]	Danio rerio	10	5	12	2.25342	0.0851548	0.733067	0.038806	1.29343	0.00536501	XIX
263	12.81	12.81	20.24	13.72	8.655	gi|37682113	programmed cell death 8 [Danio rerio]	Danio rerio	8		12	0.539674	0.116877	0.668881	0.175632	0.479361	0.135654	XI
264	12.76	12.95	48.16	35.1	31.84	gi|92096413	LOC569631 protein [Danio rerio]	Danio rerio	12	14	14	2.69991	0.187255	4.65757	0.106286	2.22843	0.195329	XI
265	12.72	12.83	15.91	10.09	8.797	gi|528485794	PREDICTED: carnitine palmitoyltransferase 1A isoform X4 [Danio rerio]	Danio rerio	8	5	7	3.08699	0.0165137	0.353753	0.00461302	0.782131	0.00107425	XXII
266	12.68	12.74	27.56	16.78	15.37	gi|47086185	methylcrotonoyl-CoA carboxylase beta chain, mitochondrial [Danio rerio]	Danio rerio	9		11	1.39369	0.168296	1.5102	0.139124	1.5418	0.12893	XI
267	16.43	17.12	23.72	13.44	13.44	gi|225007597	dyskerin [Danio rerio]	Danio rerio			11	0.963829		0.544503		0.277971		XI
268	12.66	80.29	75.61	72.06	67.18	gi|54261761	tubulin alpha-1D chain [Danio rerio]	Danio rerio	164	145	184	3.55628	0.0528892	0.67544	0.0772614	0.195191	0.0107716	XII
269	9.66	9.68	51.42	36.59	28.39	gi|37682175	guanine nucleotide binding protein beta polypeptide 2-like 1 [Danio rerio]	Danio rerio		9	11	1.12796	0.260206	0.651939	0.0060398	0.450002	0.00208051	XXI
270	12.59	14.11	70.32	40.64	38.16	gi|68165945	voltage-dependent anion channel 2 [Danio rerio]	Danio rerio	16			2.44343		0.519996		0.648634		XI
271	16.39	18.73	20.33	6.422	4.452	gi|57222259	talin-1 [Danio rerio]	Danio rerio			12	0.570164		0.711214		0.642688		XI
272	9.63	9.71	36.86	22.22	20.05	gi|528498752	PREDICTED: KH domain containing, RNA binding, signal transduction associated 1a isoform X3 [Danio rerio]	Danio rerio		7	5	1.05503	0.0734583	0.902217	0.0414949	0.602822	0.0356307	XII
273	12.58	12.74	33.11	22.97	22.64	gi|50344868	ribosomal protein L5 [Danio rerio]	Danio rerio	9		13	3.90535	0.0414016	0.446778	0.0330558	0.854768	0.00817009	XXIV
274	16.33	16.59	31.62	25.21	17.09	gi|82209665	RecName: Full=Citrate synthase, mitochondrial; Flags: Precursor	DANRE			9	0.870964		1.05682		0.597035		XI
275	12.55	12.72	52.4	41.35	34.13	gi|63852099	pi-class glutathione S-transferase [Danio rerio]	Danio rerio	16	10	21	1.45277	0.0390448	0.260558	0.00508669	0.643394	0.000148544	XXII
276	12.49	12.49	64.55	64.55	58.18	gi|55742519	vesicle-associated membrane protein 2 [Danio rerio]	Danio rerio	11		6	2.62896	0.108673	0.634057	0.195915	0.525235	0.0330961	XII
277	12.47	13.06	12.95	3.802	3.108	gi|528508818	PREDICTED: LOW QUALITY PROTEIN: A-kinase anchor protein 9, partial [Danio rerio]	Danio rerio	7	3	4	2.22234	0.00456219	2.43298	0.0498677	2.49105	0.0808835	V
278	12.46	12.6	27.08	19.01	19.01	gi|432952032	PREDICTED: syntaxin-1B-like [Oryzias latipes]	Oryzias latipes	14			1.25892		1.57036		0.164437		XI
279	9.44	9.51	21.9	11.38	10.36	gi|528480553	PREDICTED: protein phosphatase 2 (formerly 2A), regulatory subunit A (PR 65), alpha isoform isoform X1 [Danio rerio]	Danio rerio		7	5	0.760155	0.000387646	1.02209	0.0106057	1.03818	0.000265179	XIV
280	12.43	23.52	48.68	35.73	23.98	gi|50355968	calreticulin like precursor [Danio rerio]	Danio rerio	26		31	1.27057		0.92045		0.794328		XI
281	12.37	16.66	35.61	24.33	20.62	gi|528467618	PREDICTED: dihydropyrimidinase-related protein 1 isoform X1 [Danio rerio]	Danio rerio	26		18	4.50987	0.00146112	1.23935	0.00309527	2.91243	0.000836577	IV
282	9.4	10.08	61.64	46.55	41.81	gi|32766519	Marcks protein, partial [Danio rerio]	Danio rerio		15	20	0.654664	0.201905	0.828565	0.183746	0.879775	0.31319	XI
283	12.35	13.01	25.49	6.867	3.788	gi|82237696	RecName: Full=Eukaryotic translation initiation factor 3 subunit A; Short=eIF3a; AltName: Full=Eukaryotic translation initiation factor 3 subunit 10; AltName: Full=eIF-3-theta	DANRE	7	13	14	1.71559	0.210617	0.812845	0.239883	0.710261	0.134924	XI
284	9.38	9.38	33.8	18.41	18.41	gi|528521191	PREDICTED: N-myc downstream regulated gene 4 isoform X3 [Danio rerio]	Danio rerio		9		2.33346		0.394457		0.0679204		XI
285	12.31	12.33	18.14	8.016	4.453	gi|528471399	PREDICTED: coatomer subunit alpha isoform X1 [Danio rerio]	Danio rerio	7	7		2.39507	0.0229449	1.40838	0.154221	1.22988	0.325417	II
286	9.34	9.47	17.26	4.886	4.413	gi|528517397	PREDICTED: im:7155308 isoform X2 [Danio rerio]	Danio rerio		7		0.0963829		6.60694		5.24808		XI
287	12.29	13.23	20.49	15.24	12.42	gi|528491043	PREDICTED: 6-phosphofructokinase, liver type-like isoform X1 [Danio rerio]	Danio rerio	8	5	7	3.97572	0.0975956	0.69342	0.0576017	0.886868	0.000938711	XI
288	12.25	12.36	49.28	40.67	31.58	gi|63102133	ATP synthase, H+ transporting, mitochondrial F1 complex, O subunit [Danio rerio]	Danio rerio	8		5	2.29547	0.0802675	0.553096	0.0565643	1.64054	0.0142633	X
289	15.91	15.93	36.18	22.36	20.33	gi|159155977	Ribosomal protein L7 [Danio rerio]	Danio rerio			11	99.0832		99.0832		99.0832		XI
290	12.25	12.25	44.95	35.64	31.38	gi|576892923	Beta-centractin [Ictalurus punctatus]	Ictalurus punctatus	10	5		15.5234	0.00322398	1.80912	0.0275448	13.1017	0.00330804	IV
291	12.22	12.61	35.85	24.76	23.47	gi|68380717	PREDICTED: dentin sialophosphoprotein isoform 1 [Danio rerio]	Danio rerio	9	11	9	0.716003	0.0433665	1.04262	0.0319716	0.572199	0.0909808	XIV
292	12.21	12.21	28.09	18.21	18.21	gi|49901174	Succinate-CoA ligase, GDP-forming, alpha subunit [Danio rerio]	Danio rerio	7		12	6.12222	0.0282795	1.22267	0.251805	1.96166	0.0848706	II
293	9.23	10.85	51.3	39.61	33.77	gi|528486715	PREDICTED: voltage-dependent anion channel 3 isoform X4 [Danio rerio]	Danio rerio		14		3.16228		0.870964		0.428549		XI
294	12.19	12.26	35.68	16.47	12.52	gi|4678403	lamin B2 [Danio rerio]	Danio rerio	7	3		1.16414	0.260117	0.528017	0.0695393	0.648002	0.0665505	XI
295	12.17	12.19	54.19	38.33	32.16	gi|62632723	myristoylated alanine rich protein kinase C substrate b [Danio rerio]	Danio rerio	14			0.642688		0.794328		1.20226		XI
296	12.15	12.2	38.55	29.3	22.03	gi|48762665	cytochrome b-c1 complex subunit 2, mitochondrial [Danio rerio]	Danio rerio	9		12	5.06282	0.000987917	2.11033	0.00258754	2.94737	0.000165245	IV
297	12.14	12.5	36.19	23.43	13.23	gi|41351240	Keratin 18 [Danio rerio]	Danio rerio	9		13	5.62565	0.0201242	0.829118	0.29697	1.91449	0.0193024	I
298	15.13	15.41	40.55	30.93	27.15	gi|62955639	inorganic pyrophosphatase [Danio rerio]	Danio rerio			7	1.0666		1.05682		0.772681		XI
299	12.05	13.21	38.41	23.49	23.17	gi|82236827	RecName: Full=Calumenin-A; Flags: Precursor	DANRE	9		12	3.03277	0.0623683	1.02453	0.357459	0.513164	0.132022	XI
300	9.06	12.47	31.6	20.63	12.64	gi|41152044	pyruvate kinase isozymes R/L [Danio rerio]	Danio rerio		9	9	0.506949	0.129361	1.40481	0.277157	0.700404	0.26043	XI
301	12.05	12.21	34.7	27.13	22.71	gi|410913931	PREDICTED: guanine nucleotide-binding protein subunit beta-2-like 1-like [Takifugu rubripes]	Takifugu rubripes	9			4.83059		1.08643		2.63027		XI
302	9.02	9.63	15.74	3.58	3.331	gi|528480565	PREDICTED: acetyl-Coenzyme A carboxylase alpha isoform X3 [Danio rerio]	Danio rerio		7		3.28095		0.0328095		0.0111686		XI
303	12.05	12.19	26.4	13.81	11.53	gi|528504246	PREDICTED: prelamin-A/C isoform X2 [Danio rerio]	Danio rerio	10		10	2.38129	0.0371843	0.853743	0.327142	0.50415	0.00656638	III
304	12.04	12.35	33.82	21.39	19.65	gi|51467938	neuronal growth regulator 1 precursor [Danio rerio]	Danio rerio	9		6	1.65959		1.36773		1.40605		XI
305	12.03	12.1	38.23	23.29	23.29	gi|528470800	PREDICTED: phosphatidylinositol 5-phosphate 4-kinase type-2 alpha isoform X2 [Danio rerio]	Danio rerio	10			1.95885		1.34276		1.49969		XI
306	12.01	12.11	27.55	12.08	9.057	gi|108742062	Hnrnpu protein [Danio rerio]	Danio rerio	6		7	2.88058	0.000700825	1.16238	0.475916	2.28553	0.00406738	I
307	8.94	9.06	22.93	7.549	7.117	gi|528494121	PREDICTED: calcium-dependent secretion activator 1 isoform X2 [Danio rerio]	Danio rerio		6	9	0.498535	0.105066	0.32257	0.0483318	0.282433	0.0391322	XXI
308	12	12.3	18.06	6.513	5.528	gi|528508407	PREDICTED: unconventional myosin-Va isoform X3 [Danio rerio]	Danio rerio	7			11.1686		0.862979		3.01995		XI
309	8.83	13.52	42	22.39	19.19	gi|61403519	Gefiltin [Danio rerio]	Danio rerio		9		0.0113763		0.787046		1.87068		XI
310	8.81	9.38	29.77	10.79	4.27	gi|554831350	PREDICTED: nascent polypeptide-associated complex subunit alpha, muscle-specific form-like isoform X2 [Haplochromis burtoni]	Haplochromis burtoni		4		0.187068		1.34276		1.5417		XI
311	12	12	39.84	33.59	33.59	gi|41387136	NADH dehydrogenase [ubiquinone] 1 beta subcomplex subunit 6 [Danio rerio]	Danio rerio	7	2		1.99902	0.0715843	0.53525	0.134524	0.334094	0.00878834	XII
312	11.92	12.06	24.54	19.23	17.22	gi|37362194	chaperonin containing TCP1, subunit 8 (theta) [Danio rerio]	Danio rerio	7			1.04713		0.772681		0.363078		XI
313	11.84	23	24.98	15.24	13.57	gi|181339464	plasma membrane calcium-transporting ATPase 2 [Danio rerio]	Danio rerio	15	12	16	0.968225	0.0506158	1.05622	0.126189	1.81077	0.0599202	XI
314	11.83	11.88	32.88	21.02	19.14	gi|528493108	PREDICTED: septin 5b isoform X1 [Danio rerio]	Danio rerio	6		3	3.63742	0.000388224	0.365905	0.0165005	2.87205	0.00228387	XXIII
315	8.75	9.47	17.09	5.779	4.927	gi|528485340	PREDICTED: MAP kinase-activating death domain protein isoform X5 [Danio rerio]	Danio rerio		4	5	1.37259	0.00536382	0.722316	0.48456	0.508679	0.11874	II
316	11.74	11.74	33.24	27.06	27.06	gi|528471413	PREDICTED: ELAV (embryonic lethal, abnormal vision, Drosophila)-like 1 (Hu antigen R) isoform X3 [Danio rerio]	Danio rerio	9		4	1.39972	0.140903	0.894154	0.00639232	0.715265	0.0463596	XII
317	11.68	11.68	36.66	25.08	25.08	gi|50540006	N-ethylmaleimide-sensitive factor attachment protein, gamma [Danio rerio]	Danio rerio	14	14	18	2.6013	0.211969	0.573094	0.0244232	0.524767	0.13474	XX
318	11.61	11.78	63.35	56.52	49.07	gi|528475049	PREDICTED: ATP synthase subunit d, mitochondrial isoform X1 [Danio rerio]	Danio rerio	16	6	10	4.10174	0.0264534	0.708167	0.174878	1.00941	0.361401	II
319	8.66	8.85	22.38	15.62	11.19	gi|66910514	LOC100000597 protein [Danio rerio]	Danio rerio		6		0.376704		1.20226		0.751623		XI
320	14.69	16.33	11.77	3.346	2.994	gi|187763167	TPA_exp: heparan sulfate proteoglycan 2 [Danio rerio]	Danio rerio			8	1.36773		1.45881		1.40605		XI
321	11.6	11.64	16.67	8.333	5	gi|82186103	RecName: Full=DDRGK domain-containing protein 1; Flags: Precursor	DANRE	6	5	5	1.78731	0.0228396	0.5377	0.010472	1.58119	0.0226857	XXIII
322	11.59	11.89	14.31	6.532	5.879	gi|528485336	PREDICTED: MAP kinase-activating death domain protein isoform X4 [Danio rerio]	Danio rerio	7			1		0.963829		1.02802		XI
323	11.59	11.67	29.78	14.19	12.64	gi|528473870	PREDICTED: microtubule-associated protein tau isoform X3 [Danio rerio]	Danio rerio	7	6	7	0.87011	0.0812229	0.673459	0.0986159	0.695319	0.177181	XI
324	11.55	14.7	23.47	7.72	3.911	gi|528481597	PREDICTED: myosin-11 isoform X2 [Danio rerio]	Danio rerio	10			0.83946		0.937562		0.376704		XI
325	11.54	11.54	21.78	16.38	15.72	gi|68433600	PREDICTED: sarcoplasmic/endoplasmic reticulum calcium ATPase 2 isoform 1 [Danio rerio]	Danio rerio	10		7	4.7066	0.035079	0.571507	0.476155	4.61724	0.0150791	I
326	11.52	15.94	14.67	2.963	1.313	gi|528510269	PREDICTED: microtubule-actin cross-linking factor 1, isoforms 1/2/3/5 isoform X8 [Danio rerio]	Danio rerio	6	7	8	0.938592	0.144715	1.60858	0.00534783	1.28952	0.0189222	VII
327	11.49	11.57	36.19	29.52	29.52	gi|66911287	Glrx protein [Danio rerio]	Danio rerio	7			19.5884		0.529663		19.4089		XI
328	14.58	15.08	17.32	8.66	6.209	gi|49618975	cotamer alpha [Danio rerio]	Danio rerio			11	0.119124		1.34276		0.534564		XI
329	11.48	11.56	17.02	12.92	7.903	gi|528499084	PREDICTED: signal recognition particle subunit SRP72 [Danio rerio]	Danio rerio	6			2.33346		1.36773		2.07014		XI
330	11.47	11.54	59.31	48.97	48.97	gi|82202611	RecName: Full=Ubiquitin-conjugating enzyme E2 variant 2	DANRE	25	21	21	4.96856	0.0452235	3.57653	0.0572357	3.53647	0.0449441	I
331	11.44	11.51	34.13	19.8	17.75	gi|82236106	RecName: Full=Eukaryotic translation initiation factor 3 subunit G; Short=eIF3g; AltName: Full=Eukaryotic translation initiation factor 3 RNA-binding subunit; Short=eIF-3 RNA-binding subunit; AltName: Full=Eukaryotic translation initiation factor 3 subunit 4	DANRE	9		10	2.0893		0.92045		0.529663		XI
332	8.29	8.29	32.68	13.78	13.78	gi|82241343	RecName: Full=Acidic leucine-rich nuclear phosphoprotein 32 family member A	DANRE		5	3	1.71276	0.173489	0.832328	0.414515	1.44688	0.25225	XI
333	11.41	11.41	41.33	37.33	31.11	gi|41053941	elongation factor 1-beta [Danio rerio]	Danio rerio	7	12	13	2.40308	0.0703442	0.632889	0.164319	1.08512	0.0118093	XI
334	14.42	15.02	24.53	17.79	15.47	gi|528468688	PREDICTED: catenin alpha-2 isoform X1 [Danio rerio]	Danio rerio			11	1.34276		1.58489		0.679204		XI
335	11.35	11.68	21.01	8.718	4.412	gi|301069399	5'-3' exoribonuclease 2 [Danio rerio]	Danio rerio	7	7	4	1.81076	0.265192	1.01632	0.00796938	0.99841	0.27686	XI
336	11.32	11.74	12.89	3.372	2.998	gi|528476253	PREDICTED: protein piccolo isoform X2 [Danio rerio]	Danio rerio	8			0.963829		0.903649		0.887156		XI
337	11.31	11.31	37.91	37.91	32.03	gi|47086285	cytochrome b5 type B [Danio rerio]	Danio rerio	8	5	8	1.65351	0.0132982	0.812367	0.047709	1.59019	0.0103114	I
338	8.16	8.16	51.61	37.9	30.65	gi|432849862	PREDICTED: 60S ribosomal protein L31-like isoform 2 [Oryzias latipes]	Oryzias latipes		5		0.711214		0.591562		1.23595		XI
339	11.3	11.3	28.5	20.09	14.95	gi|47085903	far upstream element-binding protein 1 [Danio rerio]	Danio rerio	8	3	6	1.34681	0.138375	1.17768	0.200924	1.53309	0.139061	XI
340	14.24	15.26	13.32	7.843	6.626	gi|528496020	PREDICTED: neurexin 1a isoform X6 [Danio rerio]	Danio rerio			7	0.222843		1.51356		0.220801		XI
341	11.29	11.3	36.52	23.52	19.69	gi|528486824	PREDICTED: methyl-CpG-binding protein 2 isoform X1 [Danio rerio]	Danio rerio	7		3	3.13821	0.117273	1.70984	0.00135586	2.24487	0.0867069	VIII
342	11.28	11.39	50.18	28.04	28.04	gi|528507789	PREDICTED: calbindin 2a isoform X1 [Danio rerio]	Danio rerio	9	2		3.78499	0.243908	0.648312	0.0810415	1.43591	0.380136	XI
343	11.2	11.31	16.47	12.9	12.9	gi|66911916	Protein phosphatase 2 (formerly 2A), regulatory subunit A, beta isoform [Danio rerio]	Danio rerio	10			12.7057		8.62979		1.19124		XI
344	14.07	17.91	69.58	58.25	35.92	gi|528486713	PREDICTED: voltage-dependent anion channel 3 isoform X3 [Danio rerio]	Danio rerio			20	8.62979		1.31826		0.0544503		XI
345	11.19	11.27	10.82	5.927	4.686	gi|551528270	PREDICTED: plexin A3-like [Xiphophorus maculatus]	Xiphophorus maculatus	6			1.99526		1.19124		1.31826		XI
346	14.06	14.58	56.58	30.52	30.52	gi|528483594	PREDICTED: dynactin subunit 2 isoform X1 [Danio rerio]	Danio rerio			8	1.61436		0.57544		0.0744732		XI
347	11.19	11.24	35.4	27.6	17.4	gi|302191716	4-aminobutyrate aminotransferase, mitochondrial [Danio rerio]	Danio rerio	9	7	9	2.3718	0.016169	0.721863	0.00359079	0.373706	0.0012835	XXII
348	11.18	11.4	29.51	16.63	14.29	gi|576892361	26S protease regulatory subunit 6A [Ictalurus punctatus]	Ictalurus punctatus	7			0.887156		0.724436		0.758578		XI
349	11.17	11.34	35.96	22.47	22.47	gi|82202567	RecName: Full=40S ribosomal protein S3a	DANRE	8	9	9	1.55104	0.00254352	0.734907	0.00380514	1.6701	7.53898e-06	XXIII
350	8.01	8.35	28.06	11.75	8.513	gi|67514531	ubiquitin carboxyl-terminal hydrolase 5 [Danio rerio]	Danio rerio		5	22	0.874993	0.0750841	0.74478	0.00694218	0.512792	0.00206998	XXI
351	8	8.4	61.72	38.28	35.41	gi|432904346	PREDICTED: ubiquitin-40S ribosomal protein S27a-like [Oryzias latipes]	Oryzias latipes		8		0.328095		0.138038		0.11695		XI
352	11.16	80.32	59.79	49.02	42.94	gi|21391472	vitellogenin 1 [Danio rerio]	Danio rerio	87	82	92	59.9261	0.000119157	1.07254	0.405434	3.75163	0.00377447	I
353	13.88	22.73	27.47	11.47	7.527	gi|528481569	PREDICTED: myosin-10 isoform X1 [Danio rerio]	Danio rerio			13	0.794328		1.0666		0.597035		XI
354	11.09	11.12	23.75	16.05	13.21	gi|37497110	dolichyl-diphosphooligosaccharide--protein glycosyltransferase subunit 1 precursor [Danio rerio]	Danio rerio	9	1	21	0.298476	0.0548542	0.676434	0.232297	0.757552	0.309041	XI
355	7.99	8.07	29.23	17.63	13.23	gi|66910286	Heterogeneous nuclear ribonucleoprotein K, like [Danio rerio]	Danio rerio		7	9	0.717794		1.31826		1.22462		XI
356	11.06	11.48	58.78	38.78	25.31	gi|528485072	PREDICTED: tropomyosin alpha-1 chain isoform X3 [Danio rerio]	Danio rerio	6	2		1.73524	0.0013121	1.73559	0.233118	1.90288	0.00205051	I
357	7.92	7.94	39.56	23.05	13.71	gi|32451741	Annexin A4 [Danio rerio]	Danio rerio		5	2	0.308409	0.0613372	0.5817	0.223419	0.50222	0.126854	XI
358	11.06	11.1	46.12	32.65	28.98	gi|37595356	ribosomal protein S3 [Danio rerio]	Danio rerio	9		9	1.00583	0.404305	0.955596	0.30112	0.79875	0.109006	XI
359	11.04	24.19	32.07	26.14	21.72	gi|432914774	PREDICTED: dynamin-3-like [Oryzias latipes]	Oryzias latipes	19			3.80189		2.96483		1.8197		XI
360	7.84	8.13	25.98	8.304	5.813	gi|528478246	PREDICTED: dynamin 1a isoform X3 [Danio rerio]	Danio rerio		5		0.724436		0.912011		1.13763		XI
361	13.83	14.73	24.16	12.72	12.13	gi|528480690	PREDICTED: CAP-Gly domain-containing linker protein 2 isoform X1 [Danio rerio]	Danio rerio			9	6.36796		0.505825		0.366438		XI
362	13.81	14.2	32	17.88	16	gi|528485377	PREDICTED: 26S protease regulatory subunit 6A isoform X2 [Danio rerio]	Danio rerio			8	0.772681		0.92045		0.92045		XI
363	7.83	8.02	24.42	10.35	10.35	gi|528513434	PREDICTED: neural cell adhesion molecule 1 isoform X2 [Danio rerio]	Danio rerio		6	16	0.549751	0.00513727	2.5901	0.0959712	2.63426	0.14463	XIV
364	11	11.14	17.91	10.45	8.955	gi|52219062	BCSC-1 [Danio rerio]	Danio rerio	7		6	1.04931	0.262008	0.883164	0.216304	0.804435	0.113572	XI
365	7.81	8.54	39.86	18.41	14.45	gi|41393155	isocitrate dehydrogenase [NADP] cytoplasmic [Danio rerio]	NADP		10		0.258226		7.37904		1.30617		XI
366	11	11.12	40.77	31.54	23.08	gi|78174360	Ribosomal protein S15a [Danio rerio]	Danio rerio	10	5		0.863033	0.28499	0.829476	0.210332	0.49889	0.0912681	XI
367	7.78	8.04	14.53	3.198	2.575	gi|61651682	fibronectin precursor [Danio rerio]	Danio rerio		4		1.83654		0.296483		0.359749		XI
368	10.97	11.81	33.49	24.82	15.9	gi|528489990	PREDICTED: isocitrate dehydrogenase [NADP] cytoplasmic isoform X1 [Danio rerio]	NADP	11		17	1.61888	0.001805	0.930665	0.122444	1.08222	0.00194542	II
369	13.78	13.86	43.27	39.27	32.36	gi|58801526	protein SET [Danio rerio]	Danio rerio			8	1.11686		0.895365		0.809096		XI
370	10.97	11.14	23.41	14.41	9.844	gi|62510785	RecName: Full=Interleukin enhancer-binding factor 3 homolog	DANRE	9	8	16	6.30309	0.0578654	0.500185	0.0435196	1.61923	0.00234908	XIX
371	10.87	10.87	28.39	19.95	12.28	gi|528482742	PREDICTED: plasminogen activator inhibitor 1 RNA-binding protein-like isoform X2 [Danio rerio]	Danio rerio	7	6	11	2.35882	0.0554111	0.634255	0.00532772	1.09097	0.0281222	XX
372	10.86	10.89	25.99	18.72	18.72	gi|47551321	carboxypeptidase E precursor [Danio rerio]	Danio rerio	9	2	6	1.23429	0.284192	0.578316	0.111785	0.564354	0.0486638	XII
373	7.7	7.7	17.6	7.477	6.386	gi|47226599	unnamed protein product [Tetraodon nigroviridis]	Tetraodon nigroviridis		4		1.05682		0.787046		1.52757		XI
374	10.85	10.85	71.56	63.76	60.55	gi|41393111	ubiquitin carboxyl-terminal hydrolase isozyme L1 [Danio rerio]	Danio rerio	11	10	16	1.30205	0.211204	0.833777	0.00939923	1.28015	0.34009	XI
375	7.68	8.16	40.54	31.42	26.69	gi|326669198	PREDICTED: uncharacterized protein LOC569661 isoform 2 [Danio rerio]	Danio rerio		13	13	2.25036	0.134658	1.10833	0.270662	0.110173	0.0116529	XII
376	10.8	10.91	33.49	24.94	18.01	gi|41055738	26S protease regulatory subunit 7 [Danio rerio]	Danio rerio	9		11	1.37911	0.121608	1.14347	0.347618	0.808463	0.0191249	XI
377	13.69	15.02	19.86	12.8	10.22	gi|190340108	Sipa1l1 protein [Danio rerio]	Danio rerio			13	5.05825		0.937562		0.448745		XI
378	10.75	10.85	27.91	22.18	14.6	gi|528509278	PREDICTED: uncharacterized protein LOC100004582 [Danio rerio]	Danio rerio	7	7	4	1.98883	0.0287954	1.87115	0.180064	3.39651	0.0317053	I
379	10.71	15.41	73.17	65.85	50	gi|71682330	Ppia protein [Danio rerio]	Danio rerio	17			7.58578		2.46604		0.580764		XI
380	7.66	7.68	18.97	7.308	7.308	gi|40254712	catenin beta-1 [Danio rerio]	Danio rerio		8		1		1.57036		1.28233		XI
381	10.69	10.78	22.53	15.84	11.54	gi|50540366	ATP-citrate synthase [Danio rerio]	Danio rerio	7	3	7	2.181	0.116892	0.57491	0.000490711	0.554004	0.0282728	XXI
382	7.64	7.88	30.7	18.04	18.04	gi|41282130	annexin A13 [Danio rerio]	Danio rerio		5	2	1.09868	0.331078	0.887194	0.306259	0.739908	0.100068	XI
383	7.64	7.74	24.01	13.66	11.45	gi|68085024	Ubiquinol-cytochrome c reductase core protein II [Danio rerio]	Danio rerio		5		0.346737		0.564937		0.510505		XI
384	10.6	10.65	16.52	7.371	6.838	gi|528490888	PREDICTED: nck-associated protein 1 isoform X4 [Danio rerio]	Danio rerio	6	2		1.7544	0.219729	0.846671	0.135318	0.126718	0.0249728	XII
385	10.52	10.75	19.45	7.358	6.8	gi|529250122	signal-induced proliferation-associated 1-like protein 1 [Danio rerio]	Danio rerio	8	9		1.42733	0.135701	1.45891	0.0967396	1.38689	0.221789	XI
386	10.52	10.68	57.14	40.95	40.95	gi|59798310	RecName: Full=Prothymosin alpha-A	DANRE	7		11	2.14603	0.178446	1.0333	0.493377	1.73071	0.19391	XI
387	10.5	10.82	38.04	28.7	18.26	gi|49904449	Zgc:92453 [Danio rerio]	Danio rerio	8	1	6	1.38065	0.00817907	0.716943	0.029164	0.550173	1.80232e-05	XXII
388	10.45	10.76	26.97	18.14	9.779	gi|72534835	poly A binding protein, cytoplasmic 1 a [Danio rerio]	Danio rerio	9	9	15	3.01155	0.0935034	0.382629	0.00221331	0.938227	0.0719996	XX
389	10.45	10.59	27.75	17.94	16.27	gi|50345072	3-ketoacyl-CoA thiolase B, peroxisomal [Danio rerio]	Danio rerio	6	6	18	0.613866	0.166572	0.924357	0.343736	0.883915	0.306039	XI
390	10.45	10.45	40.16	29.38	18.33	gi|31581593	glutamine synthetase 1 [Danio rerio]	Danio rerio	13	7	18	0.916947	0.112557	1.88089	0.340227	1.07209	0.325072	XI
391	10.44	10.45	43.01	34.41	34.41	gi|238550145	high-mobility group nucleosome binding domain 1-like [Danio rerio]	Danio rerio	12	7	9	0.540897	0.00475938	0.543642	0.00870679	0.255244	9.03954e-05	XVIII
392	10.4	10.4	34.2	21.7	17.92	gi|42542450	Acyl-Coenzyme A dehydrogenase, C-4 to C-12 straight chain [Danio rerio]	Danio rerio	7			8.47227		1.5417		3.34195		XI
393	10.37	13.12	11.5	2.556	2.305	gi|528495473	PREDICTED: ankyrin-3 isoform X1 [Danio rerio]	Danio rerio	8			1.01859		1.72187		0.990832		XI
394	10.37	10.52	30.56	15.6	13.68	gi|326679221	PREDICTED: citrate synthase, mitochondrial-like [Danio rerio]	Danio rerio	9	5		1.02291	0.469603	1.01498	0.167969	0.690952	0.11403	XI
395	7.36	7.69	17.44	9.69	6.395	gi|136256388	contactin-1a precursor [Danio rerio]	Danio rerio		5	7	0.874705	0.348009	1.67211	0.158955	1.91558	0.204436	XI
396	13.27	13.44	56.95	41.06	34.44	gi|41152464	40S ribosomal protein S14 [Danio rerio]	Danio rerio			20	2.14783		0.744732		0.794328		XI
397	10.37	10.37	19.92	10.41	9.415	gi|57528867	protocadherin 2 alpha c precursor [Danio rerio]	Danio rerio	6	4	7	0.681213	0.00774004	3.72152	0.0944181	2.11664	0.0548454	XIV
398	10.34	10.39	19.26	8.253	8.253	gi|50540434	dipeptidyl peptidase 3 [Danio rerio]	Danio rerio	6	6	4	0.327912	0.0190209	0.957182	0.243394	0.417859	0.000942116	XV
399	10.32	10.46	23.82	17.62	11.91	gi|528519157	PREDICTED: thioredoxin domain-containing protein 5 isoform X1 [Danio rerio]	Danio rerio	8		8	5.73823	0.0612497	0.139577	0.0244858	4.97787	0.010056	XIX
400	10.32	10.39	20.86	11.25	7.771	gi|528513440	PREDICTED: neural cell adhesion molecule 1 isoform X5 [Danio rerio]	Danio rerio	7			1.61436		0.432514		0.946237		XI
401	13.12	13.37	54.86	49.31	30.56	gi|584021303	PREDICTED: syntaxin-1B-like [Neolamprologus brichardi]	Neolamprologus brichardi			10	0.737904		1.58489		0.0554626		XI
402	7.11	12.9	62.05	35.97	27.39	gi|34194032	Hnrpa0 protein, partial [Danio rerio]	Danio rerio		12		5.91562		0.349945		0.283139		XI
403	10.3	10.91	61.63	48.26	40.12	gi|29612581	Zgc:66168 protein, partial [Danio rerio]	Danio rerio	9		11	0.749749	0.118226	0.553921	0.136836	0.334216	0.238619	XI
404	7.09	7.35	21.75	12.19	12.19	gi|432921357	PREDICTED: rap1 GTPase-GDP dissociation stimulator 1-like [Oryzias latipes]	Oryzias latipes		5		1.23595		1.41906		1.65959		XI
405	10.3	10.41	30.26	21.79	20.26	gi|528497897	PREDICTED: protein phosphatase 1A isoform X2 [Danio rerio]	Danio rerio	8	3	7	1.40868	0.30074	1.21583	0.384494	1.58597	0.198446	XI
406	10.28	11.16	25.04	9.869	8.32	gi|528474203	PREDICTED: liprin-alpha-3 isoform X1 [Danio rerio]	Danio rerio	6		6	0.618339	0.117377	0.959492	0.130595	0.504042	0.0999282	XI
407	10.28	10.34	22.64	15	11.94	gi|47085825	scinderin like b [Danio rerio]	Danio rerio	8	6	10	2.00954	0.000341424	1.26689	0.119276	1.33804	0.00458895	I
408	6.93	13.15	71.74	55.98	49.46	gi|38541767	Ppia protein, partial [Danio rerio]	Danio rerio		18	19	2.87715	0.171624	0.853748	0.0499834	0.929123	0.0589501	XI
409	6.92	7.62	10.73	1.011	0.8353	gi|528518062	PREDICTED: low-density lipoprotein receptor-related protein 1 isoform X2 [Danio rerio]	Danio rerio		4		2.22844		0.654636		0.539511		XI
410	10.23	14.49	45.11	36.04	33.65	gi|41054373	calreticulin precursor [Danio rerio]	Danio rerio	10	4	10	1.67438	0.0684345	0.98703	0.290426	1.29866	0.0170394	X
411	6.86	6.98	15.12	5.67	4.437	gi|548544905	PREDICTED: splicing factor 3B subunit 3-like [Pundamilia nyererei]	Pundamilia nyererei		3		0.912011		0.855067		0.544503		XI
412	10.22	10.32	36.46	23.76	23.2	gi|528494251	PREDICTED: N-myc downstream regulated family member 3a isoform X2 [Danio rerio]	Danio rerio	8	1	5	0.612551	0.232137	5.22577	0.0741842	2.38849	0.500752	XI
413	10.15	10.21	39.15	32.55	32.55	gi|554856152	PREDICTED: ras-related protein Rab-2A-like [Haplochromis burtoni]	Haplochromis burtoni	9			5.05825		1.67494		1.30617		XI
414	6.84	9.23	17.09	4.961	4.961	gi|5929689	cell-adhesion protein alphaE catenin [Danio rerio]	Danio rerio		5	5	0.708615	0.271418	0.587441	0.17639	0.276168	0.01946	XII
415	12.89	13.07	36.41	36.41	36.41	gi|82120990	RecName: Full=Ras-related protein Rap-1b; Flags: Precursor	CYPCA			7	0.731139		1.2942		0.981748		XI
416	10.12	10.12	23.46	18.08	18.08	gi|54400698	3-hydroxyacyl-CoA dehydrogenase type-2 [Danio rerio]	Danio rerio	6		9	1.23185	0.281871	1.0636	0.431622	0.825465	0.299743	XI
417	10.11	10.18	49.03	26.7	23.79	gi|68438713	PREDICTED: histone H1-like [Danio rerio]	Danio rerio	6		9	0.580764		1.35519		0.794328		XI
418	6.78	6.9	21.51	11.33	10.07	gi|528510660	PREDICTED: protein argonaute-4 isoform X1 [Danio rerio]	Danio rerio		6		3.46737		0.465586		0.0724436		XI
419	10.09	10.56	26.57	16.08	14.51	gi|528474925	PREDICTED: glucosidase 2 subunit beta isoform X1 [Danio rerio]	Danio rerio	11	5	15	1.41085	0.140699	0.560915	0.0133004	0.784275	0.236569	XX
420	6.76	6.86	28.72	18.53	9.572	gi|528509615	PREDICTED: cytoplasmic dynein 1 light intermediate chain 1 isoform X1 [Danio rerio]	Danio rerio		3		4.40555		0.11695		0.0195884		XI
421	10.07	10.33	22.07	11.6	9.856	gi|528520576	PREDICTED: microtubule-associated protein 4-like isoform X1 [Danio rerio]	Danio rerio	6		5	1.28478	0.222939	1.33051	0.24997	1.32738	0.272489	XI
422	10.07	10.33	13.85	5.068	5.068	gi|528483061	PREDICTED: electroneutral sodium bicarbonate exchanger 1 [Danio rerio]	Danio rerio	6		4	0.724436	0.168027	1.1307	0.18119	0.927384	0.206946	XI
423	6.74	8.27	63.22	37.93	22.99	gi|56090162	diazepam binding inhibitor [Danio rerio]	Danio rerio		5	15	9.76538	0.0365221	0.664201	0.22104	0.581769	0.169765	II
424	10.05	10.16	20.91	11.14	11.14	gi|528478791	PREDICTED: non-POU domain-containing octamer-binding protein isoform X2 [Danio rerio]	Danio rerio	5	4	4	1.14911	0.286588	0.812771	0.143729	1.13717	0.476784	XI
425	10.04	10.2	20	11.11	11.11	gi|41054643	eukaryotic translation initiation factor 2, subunit 1 alpha [Danio rerio]	Danio rerio	9			0.928966		1.20226		1.35519		XI
426	12.73	12.86	42.55	29.79	29.79	gi|47087047	beta-centractin [Danio rerio]	Danio rerio			11	2.14783		1.8197		0.313329		XI
427	10.02	10.1	28.57	23.54	17.2	gi|68391583	PREDICTED: chromosomal protein D1 isoform 2 [Danio rerio]	Danio rerio	7	6	10	0.656153	0.0582347	2.10347	0.00685988	1.91789	0.0174285	VII
428	6.72	6.78	27.29	14.91	10.78	gi|82209685	RecName: Full=AP-2 complex subunit mu-B; AltName: Full=AP-2 mu-B chain; AltName: Full=Clathrin assembly protein complex 2 mu-B medium chain; AltName: Full=Clathrin coat assembly protein AP50-B; AltName: Full=Clathrin coat-associated protein AP50-B; AltName: Full=Mu2-adaptin-B; AltName: Full=Plasma membrane adaptor AP-2 50 kDa protein B	DANRE		4		0.428549		1.52757		1.20226		XI
429	10	10.25	13.37	8.405	8.405	gi|189535889	PREDICTED: family with sequence similarity 120C [Danio rerio]	Danio rerio	5	4	3	1.57843	0.416768	0.18955	0.00215128	0.105117	0.00109992	XXI
430	10	10.14	25.5	8.499	8.499	gi|528481591	PREDICTED: nucleolar protein 58 isoform X1 [Danio rerio]	Danio rerio	6		7	2.69191	0.234327	0.895707	0.518867	1.08258	0.374738	XI
431	10	10	30.29	21.82	21.82	gi|82658182	cytochrome c-1 [Danio rerio]	Danio rerio	9		8	1.14251	0.324328	0.939511	0.532164	0.854069	0.0434182	XI
432	6.7	6.79	21.33	10.27	6.667	gi|528478832	PREDICTED: apoptosis-inducing factor 1, mitochondrial isoform X2 [Danio rerio]	Danio rerio		5		0.685488		0.17378		0.17378		XI
433	9.9	10.1	17.54	7.583	6.082	gi|528517399	PREDICTED: im:7155308 isoform X3 [Danio rerio]	Danio rerio	8		5	1.77783	0.196067	1.05219	0.20235	0.460606	0.0041185	XII
434	9.86	9.86	52.14	37.86	32.86	gi|51316654	RecName: Full=60S ribosomal protein L23	DANRE	7	3	19	4.64689	0.0272935	0.837999	0.0693858	4.1006	0.0152465	I
435	9.84	9.95	32.32	19.59	19.59	gi|53749653	pyruvate dehydrogenase E1 alpha 1 [Danio rerio]	Danio rerio	6	3		2.64706	0.0647129	0.738167	0.00503397	0.375412	0.0019166	XXI
436	9.82	9.89	71.35	58.48	49.71	gi|9802399	translationally-controlled tumor protein [Danio rerio]	Danio rerio	13	5	20	6.36796		0.879022		4.44631		XI
437	12.5	12.67	51.3	43.52	36.79	gi|56118288	small GTPase RhoA [Danio rerio]	Danio rerio			9	1.00925		1.04713		0.870964		XI
438	6.64	7.51	30.7	10.44	9.335	gi|528482848	PREDICTED: eukaryotic translation initiation factor 4B isoform X2 [Danio rerio]	Danio rerio		4		8.62979		0.207014		0.376704		XI
439	9.72	9.89	24.34	9.882	9.882	gi|33440491	Pnn protein [Danio rerio]	Danio rerio	6	3	6	1.79264	0.0549698	0.68018	0.255743	1.57594	0.0180408	X
440	9.72	9.79	21.53	15.93	15.93	gi|195539484	bifunctional purine biosynthesis protein PURH [Danio rerio]	Danio rerio	7	5	8	0.989546	0.00301367	0.570997	0.0378956	0.679792	0.0233206	XXI
441	6.63	6.63	17.85	11.81	11.81	gi|6014752	RecName: Full=Gap junction alpha-1 protein; AltName: Full=Connexin-43; Short=Cx43; AltName: Full=Short fin protein	DANRE		5	10	1.61	0.0322045	0.693584	0.110642	0.764625	0.165137	II
442	9.71	9.82	34.34	17.28	17.28	gi|49902801	Synapsin IIa [Danio rerio]	Danio rerio	6		4	1.0553	0.000581803	1.18541	0.0364975	0.544621	0.220082	XI
443	6.61	6.89	27.29	16.47	10.82	gi|348542146	PREDICTED: histone-binding protein RBBP4-like [Oreochromis niloticus]	Oreochromis niloticus		4		6.54636		0.0258226		0.0972747		XI
444	9.68	9.68	26.92	12.41	8.042	gi|56090186	far upstream element-binding protein 3 [Danio rerio]	Danio rerio	6	2	6	1.87957	0.0508324	0.810406	0.198019	0.890462	0.142991	XI
445	6.57	6.77	34.96	16.54	10.53	gi|337263143	ribosomal protein L7a-like protein [Oncorhynchus masou formosanus]	Oncorhynchus masou formosanus		3		3.98107		0.280543		0.704693		XI
446	9.59	9.59	18.56	10.48	10.48	gi|326672078	PREDICTED: bifunctional protein NCOAT-like [Danio rerio]	Danio rerio	9	3	6	1.17779	0.0101692	0.456027	0.0912718	0.22304	0.00176342	XII
447	6.54	59.6	84.86	78.4	68.15	gi|542225459	PREDICTED: tubulin alpha chain-like [Oreochromis niloticus]	Oreochromis niloticus		115		1.70608		0.0115878		0.559758		XI
448	9.51	9.92	12.86	4.699	3.505	gi|528496455	PREDICTED: fatty acid synthase-like isoform X1 [Danio rerio]	Danio rerio	6	16	28	1.64146	0.120199	0.40208	0.00235066	0.505031	0.00438979	XXI
449	9.49	9.49	19.5	19.5	19.5	gi|57768874	uncharacterized protein LOC445212 [Danio rerio]	Danio rerio	5			0.666807		0.981748		0.539511		XI
450	9.47	9.59	18.67	7.204	6.256	gi|528501366	PREDICTED: neural cell adhesion molecule 1b isoform X1 [Danio rerio]	Danio rerio	5			9.2045		5.59758		5.01187		XI
451	9.44	12.99	16.5	6.601	5.501	gi|528485133	PREDICTED: talin-2 isoform X2 [Danio rerio]	Danio rerio	9	9	9	0.367711	0.00131078	0.705644	0.194192	1.63729	0.00322102	XIII
452	12.23	12.73	80.37	73.52	56.16	gi|528481916	PREDICTED: uncharacterized protein C7orf57 homolog isoform X3 [Danio rerio]	Danio rerio			41	1.21339		1.36773		1.22462		XI
453	6.51	6.51	20.74	11.5	9.856	gi|528504796	PREDICTED: chondroitin sulfate proteoglycan 5 isoform X4 [Danio rerio]	Danio rerio		6	3	0.682166	0.0266284	0.794362	0.218634	0.844586	0.0512812	XIV
454	9.43	9.43	34.64	19.29	19.29	gi|528473632	PREDICTED: 40S ribosomal protein S2 isoform X2 [Danio rerio]	Danio rerio	7	3	10	1.68482	0.111064	1.0549	0.152848	1.74395	0.0567018	XI
455	6.45	6.94	32.11	6.966	6.494	gi|528520578	PREDICTED: microtubule-associated protein 4-like isoform X9 [Danio rerio]	Danio rerio		5	6	5.79498	0.0182067	1.45417	0.257837	3.21713	0.118354	II
456	9.39	11.35	43.02	25.68	22.3	gi|66393075	glial fibrillary acidic protein [Danio rerio]	Danio rerio	11		14	0.785427	0.535785	0.66788	0.00902154	0.517583	0.135525	XX
457	9.39	9.49	15.18	7.879	7.879	gi|528520142	PREDICTED: palmdelphin isoform X1 [Danio rerio]	Danio rerio	6	4	5	0.761024	0.105543	1.05082	0.548089	0.889909	0.165076	XI
458	9.39	9.46	20.08	12.05	12.05	gi|46249906	Metap2 protein [Danio rerio]	Danio rerio	5			11.9124		1.03753		24.4343		XI
459	12.15	12.81	32.26	23.3	17.38	gi|528492280	PREDICTED: T-complex protein 1 subunit theta isoform X1 [Danio rerio]	Danio rerio			8	0.428549		0.564937		0.0937562		XI
460	9.37	9.49	19.89	9.761	8.103	gi|528510123	PREDICTED: protein LYRIC isoform X3 [Danio rerio]	Danio rerio	6	5		1.90027	0.0337509	0.498065	0.310706	0.80737	0.0293848	II
461	9.31	9.31	32.68	12.72	11.55	gi|47087439	6-phosphogluconate dehydrogenase, decarboxylating isoform 1 [Danio rerio]	Danio rerio	5		9	0.963829		0.648634		0.724436		XI
462	6.41	6.92	16.37	3.692	1.908	gi|528486783	PREDICTED: citron Rho-interacting kinase-like isoform X1 [Danio rerio]	Danio rerio		3		0.218776		2.07014		2.48886		XI
463	6.4	9.42	49.46	25.54	17.39	gi|576893097	60S ribosomal protein L17 [Ictalurus punctatus]	Ictalurus punctatus		6		25.1189		0.539511		0.316228		XI
464	9.31	9.31	25.36	20.65	20.65	gi|35903048	carbonyl reductase [NADPH] 1 [Danio rerio]	NADPH	7	4	8	2.14928	0.323388	4.21413	0.231969	2.49054	0.211948	XI
465	9.28	9.47	29.41	20.24	18.82	gi|528493670	PREDICTED: histone-binding protein RBBP7 isoform X1 [Danio rerio]	Danio rerio	6			1.78649		1.03753		1.69044		XI
466	9.2	9.27	16.97	11.04	9.885	gi|82230779	RecName: Full=Putative all-trans-retinol 13,14-reductase; AltName: Full=All-trans-13,14-dihydroretinol saturase; Short=RetSat; Flags: Precursor	DANRE	5			1.10662		0.457088		0.554626		XI
467	9.18	9.2	31.05	20.21	12.93	gi|528479349	PREDICTED: complement component 9 isoform X1 [Danio rerio]	Danio rerio	8	6	7	1.71824	0.0545824	1.87483	0.00529675	0.298905	0.00253015	IX
468	9.17	9.2	37.31	25.39	25.39	gi|60496705	unnamed protein product [Danio rerio]	Danio rerio	6			1.1695		0.554626		0.0369828		XI
469	6.36	6.48	33.73	17.16	17.16	gi|47228379	unnamed protein product [Tetraodon nigroviridis]	Tetraodon nigroviridis		4		0.981748		1.30617		1.0666		XI
470	6.34	6.63	43.61	17.76	15.89	gi|62955691	paralemmin-1 [Danio rerio]	Danio rerio		5		0.233346		0.847227		0.772681		XI
471	9.15	9.16	38.84	27.83	24.77	gi|47086687	eukaryotic translation initiation factor 2 subunit 2 [Danio rerio]	Danio rerio	9	2	13	3.26342	0.0202368	1.0762	0.238843	3.32312	0.00722345	I
472	9.13	9.37	21.74	11.3	8.261	gi|528471021	PREDICTED: aspartate beta-hydroxylase isoform X3 [Danio rerio]	Danio rerio	6	2	7	5.25889	0.055758	1.88504	0.113938	0.85777	0.121637	XI
473	11.9	11.9	34.86	27.83	24.77	gi|223672745	Serine/threonine-protein phosphatase PP1-beta catalytic subunit [Salmo salar]	Salmo salar			8	5.05825		0.331131		0.0220801		XI
474	9.12	9.3	19.15	8.644	8.644	gi|94573493	PRP39 pre-mRNA processing factor 39 homolog (yeast) [Danio rerio]	Danio rerio	7	4	7	0.495	0.136806	0.505482	0.17277	0.524221	0.0481741	XII
475	11.83	11.96	69.05	63.49	53.97	gi|53933250	histidine triad nucleotide-binding protein 1 [Danio rerio]	Danio rerio			7	2.31206		1		0.704693		XI
476	9.08	9.26	27.89	21.09	15.42	gi|528470388	PREDICTED: AP-2 complex subunit mu-A isoform X2 [Danio rerio]	Danio rerio	5	5	15	0.917087	0.186109	1.05224	0.534813	0.806728	0.114261	XI
477	9.04	12.62	25.45	10.47	10.47	gi|528512520	PREDICTED: elongation factor-1, delta, b isoform X2 [Danio rerio]	Danio rerio	7		8	1.01633	0.519603	1.53974	0.262434	0.95101	0.281608	XI
478	6.31	6.34	22.48	8.143	6.406	gi|215422311	peripheral plasma membrane protein CASK [Danio rerio]	Danio rerio		4		0.608135		0.505825		0.226986		XI
479	9	9.12	59.71	43.88	35.97	gi|56118638	profilin-2 [Danio rerio]	Danio rerio	11		12	1.12356	0.383091	0.850874	0.260302	0.662896	0.405659	XI
480	8.99	9.01	26.53	11.14	11.14	gi|41223380	Alcohol dehydrogenase 8a [Danio rerio]	Danio rerio	9		13	3.65458	0.0307595	0.268422	0.0321096	2.32292	0.00266696	XXIII
481	8.93	9.03	40.53	25.07	14.67	gi|94733359	ribosomal protein L4 [Danio rerio]	Danio rerio	6		11	1.24984	0.314031	0.976926	0.154618	0.960308	0.19966	XI
482	8.91	8.91	69.13	55.7	36.24	gi|62955673	stathmin 1b [Danio rerio]	Danio rerio	10	9	10	1.25077	0.0224086	1.81753	0.133747	0.604632	0.00997846	III
483	11.58	12.02	35.65	15.77	11.04	gi|528482846	PREDICTED: eukaryotic translation initiation factor 4B isoform X1 [Danio rerio]	Danio rerio			6	17.378		5.01187		1.90546		XI
484	8.88	9.12	25.65	17.42	9.465	gi|528512803	PREDICTED: alpha-adducin isoform X8 [Danio rerio]	Danio rerio	9		10	1.11935	0.333162	1.25698	0.345412	0.912918	0.447931	XI
485	6.23	6.64	20.47	6.282	5.765	gi|528510370	PREDICTED: collagen alpha-2(I) chain isoform X2 [Danio rerio]	Danio rerio		4		0.685488		0.172187		0.444631		XI
486	8.88	8.94	31.78	18.76	13.02	gi|47086023	A-kinase anchor protein 8-like [Danio rerio]	Danio rerio	7	8	9	1.54109	0.060769	2.29373	0.137494	1.49565	0.172995	XI
487	8.87	9.27	34.13	23.12	18.35	gi|326666454	PREDICTED: clathrin coat assembly protein AP180 isoform X2 [Danio rerio]	Danio rerio	8	6	4	1.1854	0.0101791	1.00804	0.0404797	0.841221	0.120419	XI
488	8.85	8.85	15.92	10.83	10.83	gi|528481446	PREDICTED: cytoplasmic dynein 1 intermediate chain 2 isoformX2 [Danio rerio]	Danio rerio	6		7	1.64799	0.258093	0.771306	0.225801	2.60237	0.0552803	XI
489	6.21	7.31	14.32	2.962	2.469	gi|528512584	PREDICTED: apolipoprotein B-100 [Danio rerio]	Danio rerio		4	7	1.17789	0.342246	1.09422	0.329213	1.13479	0.223783	XI
490	6.21	6.33	21.52	6.278	6.278	gi|45768671	Srp72 protein, partial [Danio rerio]	Danio rerio		3	12	1.0926	0.328802	0.697687	0.0981779	0.433859	0.0583604	XI
491	8.82	8.94	45.64	25.09	20.56	gi|528493536	PREDICTED: ras-related protein Rab-3A isoform X1 [Danio rerio]	Danio rerio	6	1	7	3.41417	0.0543146	0.379361	0.0512232	0.050026	0.00225897	XII
492	8.81	8.83	37.6	26.8	18.8	gi|82237209	RecName: Full=Acidic leucine-rich nuclear phosphoprotein 32 family member E	DANRE	5	4	5	4.16427	0.000380185	3.14819	0.0734413	8.68393	0.000493741	I
493	8.8	8.94	37.39	21.66	13.95	gi|55742472	transaldolase isoform 1 [Danio rerio]	Danio rerio	6	6	15	2.99842	0.0774663	0.50746	0.0135513	0.536718	0.0622834	XX
494	8.79	8.91	19.03	13.19	11.46	gi|56693310	probable 2-oxoglutarate dehydrogenase E1 component DHKTD1, mitochondrial [Danio rerio]	Danio rerio	5	2	7	6.67847	0.140593	0.290029	8.42084e-06	1.10069	0.000268362	XX
495	6.19	6.39	19.7	10.3	7.424	gi|67678187	Acox1 protein [Danio rerio]	Danio rerio		3	5	3.49751	0.0568532	0.0495947	0.00308069	0.0443382	0.0037904	XXI
496	8.72	8.92	44.29	33.33	27.4	gi|47086689	glutathione S-transferase M [Danio rerio]	Danio rerio	6	1	6	3.62668	0.00330553	1.53839	0.00244505	1.35376	0.00358725	IV
497	8.67	8.67	25.1	20.31	14.94	gi|82185350	RecName: Full=Amine oxidase [flavin-containing]; AltName: Full=Monoamine oxidase; Short=MAO; Short=Z-MAO	DANRE	6		6	1.12954	0.399261	0.735145	0.0587047	0.666028	0.0539273	XI
498	8.66	8.66	34.82	31.48	24.51	gi|47085923	pyruvate dehydrogenase E1 component subunit beta, mitochondrial [Danio rerio]	Danio rerio	8	6	9	1.42001	0.0717704	1.40031	0.256736	0.336593	0.108283	XI
499	8.65	8.77	42.75	24.5	11	gi|81097752	Bhmt protein [Danio rerio]	Danio rerio	5	15	19	2.42798	0.0848084	0.713993	0.285759	2.12372	0.0918608	XI
500	8.63	11.41	16.41	5.398	2.454	gi|528494954	PREDICTED: filamin-B [Danio rerio]	Danio rerio	5	6	8	0.929157	0.358965	0.745779	0.0925681	0.835534	0.00876699	XI
501	8.59	8.74	13.26	5.446	4.341	gi|528518088	PREDICTED: neural cell adhesion molecule L1.2 isoform X1 [Danio rerio]	Danio rerio	8			1.51356		0.990832		2.33346		XI
502	6.14	6.43	34.02	19.92	19.92	gi|225716302	Proteasome subunit alpha type-5 [Esox lucius]	Esox lucius		6	6	1.60709	0.170628	0.98629	0.391104	0.974702	0.341768	XI
503	8.59	8.69	26.24	15.02	15.02	gi|160773222	Oxct1b protein [Danio rerio]	Danio rerio	6		17	4.074	0.0245435	0.894777	0.10781	1.89116	0.0216487	I
504	8.58	8.58	44.07	38.98	38.98	gi|166157561	F-box only protein 2 [Danio rerio]	Danio rerio	7		9	3.85643	0.0115468	0.545981	0.00612182	0.813873	0.0105052	XXIV
505	8.57	8.57	32.17	30.42	30.42	gi|54035584	Si:dkey-16k6.1 [Danio rerio]	Danio rerio	7	4	11	5.08264	0.0139426	1.03208	0.0191735	0.0754889	3.96559e-05	III
506	8.53	8.61	52.6	31.82	31.82	gi|528479196	PREDICTED: 60S ribosomal protein L12 isoform X1 [Danio rerio]	Danio rerio	7	6	10	3.19655	0.0452708	0.481693	0.0978888	0.668787	0.0361049	III
507	11.01	11.08	35.62	19.74	19.31	gi|528510215	PREDICTED: adenylate kinase 2, mitochondrial isoform X2 [Danio rerio]	Danio rerio			6	1.22462		0.92045		0.879022		XI
508	8.51	8.59	21.57	18.65	16.63	gi|528521189	PREDICTED: N-myc downstream regulated gene 4 isoform X2 [Danio rerio]	Danio rerio	7		5	1.42297	0.157283	0.62847	0.259258	0.251894	0.00263608	XII
509	6.12	12.33	32.49	24.58	24.58	gi|432864854	PREDICTED: guanine nucleotide-binding protein G(k) subunit alpha-like [Oryzias latipes]	Oryzias latipes		10								XI
510	8.5	11.03	14.32	5.938	4.613	gi|528513696	PREDICTED: ankyrin-1-like isoform X3 [Danio rerio]	Danio rerio	6			7.37904		0.954993		4.61318		XI
511	6.12	6.37	19.98	7.003	5.767	gi|528520663	PREDICTED: SRSF protein kinase 2-like isoform X3 [Danio rerio]	Danio rerio		3		0.731139		0.591562		0.394457		XI
512	8.48	8.48	69.16	55.14	36.45	gi|292624213	PREDICTED: myelin basic protein isoform X5 [Danio rerio]	Danio rerio	16	8	16	2.38735	0.0686147	1.58569	0.294037	1.4433	0.228721	XI
513	8.46	8.52	42.39	31.52	24.46	gi|528513468	PREDICTED: 60S ribosomal protein L17 isoform X1 [Danio rerio]	Danio rerio	4			15.7036		1.23595		1.02802		XI
514	8.45	8.45	23.15	16.5	16.5	gi|41393175	eukaryotic translation initiation factor 4A, isoform 1B [Danio rerio]	Danio rerio	6		6	12.4942	0.000920495	0.977248	0.584577	0.769026	0.174014	II
515	6.1	6.21	22.39	10.14	9.228	gi|94733755	succinate dehydrogenase complex, subunit A, flavoprotein (Fp) [Danio rerio]	Danio rerio		4	13	1.30688	0.237797	1.12739	0.320488	0.478033	0.0757504	XI
516	8.43	8.43	21.9	5.714	5.714	gi|440918710	aminoacylase-1 [Danio rerio]	Danio rerio	5	3		1.98652	0.15336	0.52021	0.128154	1.90331	0.0473198	X
517	8.41	8.48	25.97	14.92	13.63	gi|31419227	Chaperonin containing TCP1, subunit 3 (gamma) [Danio rerio]	Danio rerio	8	3	7	2.26963	0.129262	0.934553	0.0489821	1.65584	0.00584788	X
518	8.38	8.51	39.92	27.42	27.42	gi|209154738	Vacuolar proton pump subunit D [Salmo salar]	Salmo salar	5			4.36516		0.591562		0.469894		XI
519	8.35	8.47	13.98	6.43	4.134	gi|528515188	PREDICTED: receptor-type tyrosine-protein phosphatase S isoform X2 [Danio rerio]	Danio rerio	5			6.36796		2.51189		7.94328		XI
520	8.34	15.51	11.35	2.979	2.187	gi|528467648	PREDICTED: ankyrin-2-like [Danio rerio]	Danio rerio	7	6	8	0.480642	0.124847	0.814636	0.0759097	0.447623	0.126304	XI
521	8.33	8.62	39.72	32.71	22.2	gi|41053395	aspartate aminotransferase 2 [Danio rerio]	Danio rerio	10	5	8	3.47624	0.0089687	0.172673	0.000107466	0.121072	7.82995e-05	XXII
522	8.3	8.43	19.83	6.508	4.959	gi|528471836	PREDICTED: kinesin-1 heavy chain isoform X2 [Danio rerio]	Danio rerio	4	2		0.293765		1.04713		0.42462		XI
523	6.07	6.11	21.27	6.096	6.096	gi|82524363	transferrin receptor 1b [Danio rerio]	Danio rerio		5	7	2.42195	0.00131915	1.60506	0.00188879	1.6211	0.0110377	IV
524	8.3	8.39	45.45	32.47	32.47	gi|94733251	ubiquitin-conjugating enzyme E2N [Danio rerio]	Danio rerio	7	5	9	0.608135		0.161436		0.613762		XI
525	6.06	6.39	12.62	3.133	2.698	gi|528509393	PREDICTED: Rho guanine nucleotide exchange factor (GEF) 1a isoform X1 [Danio rerio]	Danio rerio		3		0.855067		0.758578		0.954993		XI
526	8.29	8.3	25	10.64	7.456	gi|528476419	PREDICTED: staphylococcal nuclease domain-containing protein 1 isoform X1 [Danio rerio]	Danio rerio	6	8		1.13806	0.355199	0.525616	0.279007	1.05843	0.295051	XI
527	8.26	8.64	67.02	42.93	32.46	gi|68359747	PREDICTED: visinin-like 1b isoform X2 [Danio rerio]	Danio rerio	11			2.63027		0.564937		2.29087		XI
528	10.69	11	30.7	13.89	10.81	gi|366392938	lamin-B2 [Danio rerio]	Danio rerio			5	1.04713		1		0.816582		XI
529	8.25	12.38	11	3.101	2.683	gi|528488952	PREDICTED: protein bassoon-like isoform X2 [Danio rerio]	Danio rerio	9	6	11	1.35415	0.00573131	3.97072	0.000508175	3.47692	0.00269633	IV
530	6.03	6.08	28.6	18.11	15.23	gi|82181097	RecName: Full=Coiled-coil domain-containing protein 47; Flags: Precursor	DANRE		5	4	2.93764	0.162272	0.773027	0.121277	0.399317	0.024787	XII
531	8.24	8.24	24.89	14.03	14.03	gi|55583899	RecName: Full=Elongation factor 1-gamma; Short=EF-1-gamma; AltName: Full=eEF-1B gamma	DANRE	7	4	9	4.60755	0.050386	0.608189	0.131097	2.71451	0.000451892	X
532	6.01	7.26	25.58	3.356	1.702	gi|528503549	PREDICTED: myosin-10 isoform X2 [Danio rerio]	Danio rerio		3		1.1695		0.253513		0.483059		XI
533	8.24	8.24	29.39	15.38	15.38	gi|41393167	dihydrolipoyl dehydrogenase, mitochondrial [Danio rerio]	Danio rerio	6	7	7	1.07674	0.0127964	0.802096	0.0701262	0.75921	0.0149169	XII
534	10.68	10.68	17.24	17.24	17.24	gi|82230908	RecName: Full=RNA-binding protein 8A; AltName: Full=RNA-binding motif protein 8A; AltName: Full=Ribonucleoprotein RBM8A	DANRE			6							XI
535	8.22	8.7	17.29	5.348	5.348	gi|528494795	PREDICTED: ERC protein 2-like isoform X2 [Danio rerio]	Danio rerio	4	6	5	0.378106	1.32255e-05	1.03323	0.000156232	0.58529	5.87424e-07	XV
536	8.22	8.63	19.38	7.01	4.22	gi|326676024	PREDICTED: early endosome antigen 1 [Danio rerio]	Danio rerio	7		9	3.58472	0.00633716	0.704385	0.12883	3.63374	0.0124059	I
537	6.01	6.24	20.16	8.468	8.468	gi|94429041	cytochrome P450 2J1 [Danio rerio]	Danio rerio		3	8	1.1125	0.2905	0.984507	0.0417995	0.949044	0.0457677	XI
538	8.21	8.23	32.71	14.99	13.54	gi|528510868	PREDICTED: heterogeneous nuclear ribonucleoprotein Q isoform X1 [Danio rerio]	Danio rerio	6		14	4.33056	0.0119486	0.81026	0.0150522	1.65524	0.134939	II
539	6	10.51	28.96	20.05	15.1	gi|192455716	phosphatidylinositol-5-phosphate 4-kinase type-2 alpha [Danio rerio]	Danio rerio		6	8	4.22581	0.0706716	0.665774	0.230645	0.428171	0.0951521	XI
540	8.2	8.93	14.77	7.819	7.336	gi|66347879	O-linked N-acetylglucosamine transferase isoform 4 [Danio rerio]	Danio rerio	7	7	7	8.52445	0.0116802	0.910716	0.0015784	5.68592	0.00135532	I
541	8.19	9.12	33.73	16.47	13.65	gi|51226284	40S ribosomal protein S6 [Danio rerio]	Danio rerio	6	5	9	2.41571	0.10803	1.41748	0.0651922	1.41836	0.0521821	XI
542	8.17	8.35	39.84	27.34	27.34	gi|82228615	RecName: Full=Fatty acid binding protein 1-B.1; AltName: Full=Fatty acid binding protein 1b; Short=Zf-FABP1b	DANRE	6			1.55597		1.35519		1.13763		XI
543	10.54	10.92	12.77	6.864	5.587	gi|410914132	PREDICTED: cytoplasmic FMR1-interacting protein 2-like isoform 2 [Takifugu rubripes]	Takifugu rubripes			6	0.972747		1.04713		0.816582		XI
544	8.17	8.33	37.67	21.23	16.89	gi|528517097	PREDICTED: protein kinase C and casein kinase substrate in neurons 1a isoform X2 [Danio rerio]	Danio rerio	5	6	6	0.883562	0.0308318	1.58127	0.0155986	0.921763	0.0268625	VIII
545	10.52	10.95	22.63	14.58	13.17	gi|238886046	striatin [Danio rerio]	Danio rerio			6	1.51356		1.34276		0.185353		XI
546	8.17	8.23	17.77	9.335	8.696	gi|123707861	striatin [Danio rerio]	Danio rerio	5	2		0.609939	0.0447578	0.855001	0.0208126	0.561508	0.0216396	XV
547	10.5	12.59	34.01	27.92	18.27	gi|223647732	Actin-related protein 2-A [Salmo salar]	Salmo salar			11	0.870964		0.731139		0.483059		XI
548	8.16	8.28	17	9.408	9.408	gi|47086807	very long-chain specific acyl-CoA dehydrogenase, mitochondrial [Danio rerio]	Danio rerio	5	2	14	1.68814	0.152752	0.72906	0.0577401	1.19889	0.00785432	XI
549	8.15	8.16	21.42	11.58	8.973	gi|68566304	RecName: Full=Dynamin-1-like protein	DANRE	5			1.25892		1		1.05682		XI
550	10.49	11.22	26.18	8.304	6.459	gi|181339700	GRIP1-associated protein 1 [Danio rerio]	Danio rerio			5	1.6293		0.92045		0.296483		XI
551	6	6.06	22.56	8.635	8.635	gi|47086461	adenosine kinase isoform 1 [Danio rerio]	Danio rerio		4	4	0.776578	0.318189	0.261196	0.0735027	0.0543144	0.0356892	XII
552	8.14	8.42	10.08	2.68	2.68	gi|51949771	fibronectin 1b [Danio rerio]	Danio rerio	5		10	1.41147	0.237076	0.835018	0.398828	0.441317	0.125827	XI
553	8.14	8.14	20.14	16.35	16.35	gi|74315945	mannose-6-phosphate isomerase [Danio rerio]	Danio rerio	4	2	5	4.78777	0.00132347	1.04678	0.211641	1.84625	2.2369e-05	I
554	6	6.01	23.71	10.8	10.8	gi|160333685	serine/threonine-protein phosphatase 4 regulatory subunit 2-B [Danio rerio]	Danio rerio		3		11.3763		2.31206		2.75423		XI
555	10.44	17.82	23.14	11.33	6.905	gi|82524272	complement component c3b precursor [Danio rerio]	Danio rerio			11	0.570164		1.99526		1.78649		XI
556	8.13	8.81	12.2	2.815	2.178	gi|528489023	PREDICTED: E3 SUMO-protein ligase RanBP2 isoform X2 [Danio rerio]	Danio rerio	5		6	3.11037	0.0474438	1.04099	0.000896891	3.86012	0.00155825	I
557	6	6.01	17.39	11.59	11.59	gi|528505464	PREDICTED: 1-phosphatidylinositol 4,5-bisphosphate phosphodiesterase beta-1-like [Danio rerio]	Danio rerio		3	3	0.264521	0.0014662	2.19432	0.0166995	1.0003	0.00130526	XXVI
558	8.12	8.28	21.92	11.36	10.06	gi|528473791	PREDICTED: probable ATP-dependent RNA helicase DDX5 isoform X2 [Danio rerio]	Danio rerio	6	1	2	1.43664	0.120493	0.927533	0.472111	0.643096	0.0778672	XI
559	6	6	21.8	15.04	15.04	gi|348041318	otubain 1 [Danio rerio]	Danio rerio		4		3.56451		0.187068		0.0134276		XI
560	8.11	8.96	20.85	19.15	16.17	gi|57526699	clathrin light chain A [Danio rerio]	Danio rerio	7		11	1.92309		0.413047		0.119124		XI
561	5.99	6.46	58.62	36.21	33.91	gi|78070496	Zgc:153867 protein [Danio rerio]	Danio rerio		5		1.61436		0.145881		0.130617		XI
562	8.1	8.18	34.07	17.04	14.81	gi|82188271	RecName: Full=Dynactin subunit 2	DANRE	4	5		1.65866	0.0662577	0.741825	0.17712	0.751648	0.13121	XI
563	8.1	8.15	24.66	12.79	10.96	gi|94733648	novel protein similar to vertebrate flotillin 1 (FLOT1) [Danio rerio]	Danio rerio	4	2	3	4.82343	0.00779144	0.553143	0.0314799	1.33094	0.00154754	XXIII
564	8.09	8.09	23.24	12.53	12.53	gi|528511242	PREDICTED: reticulon-1 isoform X2 [Danio rerio]	Danio rerio	8			1.45881		1.00925		4.48745		XI
565	10.39	67.48	45.51	38.48	32.32	gi|32451922	ATPase, Na+/K+ transporting, alpha 1a.4 polypeptide [Danio rerio]	Danio rerio			88	0.47863		0.151356		0.16293		XI
566	8.08	8.27	26.26	13.13	10.79	gi|4973187	t-complex polypeptide 1 [Danio rerio]	Danio rerio	5	3	6	1.10636	0.182735	1.17144	0.118225	0.914781	0.0463955	XI
567	8.08	8.08	14.57	5.428	4.089	gi|528504967	PREDICTED: ras GTPase-activating protein SynGAP-like isoform X2 [Danio rerio]	Danio rerio	5			0.170608		0.224906		0.529663		XI
568	10.36	10.66	30.5	22.58	21.41	gi|528475840	PREDICTED: DNA-(apurinic or apyrimidinic site) lyase isoform X1 [Danio rerio]	Danio rerio			9	1.67494		0.685488		0.201372		XI
569	8.07	8.28	26.1	16.28	16.28	gi|77416569	RecName: Full=Reticulon-4-interacting protein 1 homolog, mitochondrial; Flags: Precursor	DANRE	4			6.48634		2.01372		6.19441		XI
570	10.35	11.26	26.47	17.65	16.78	gi|41152392	mitochondrial import receptor subunit TOM70 [Danio rerio]	Danio rerio			6	2.70396		0.0731139		0.0127057		XI
571	5.88	6.13	18.28	8.308	7.402	gi|528488037	PREDICTED: sodium-dependent phosphate transporter 2 isoform X4 [Danio rerio]	Danio rerio		4		0.724436		1.28233		1.03753		XI
572	10.35	10.58	50.37	31.72	28.73	gi|528501090	PREDICTED: eukaryotic translation initiation factor 4H isoform X1 [Danio rerio]	Danio rerio			7	2.85759		2.0893		3.31131		XI
573	8.06	10.22	27.21	10.57	10.57	gi|38488702	G1 to S phase transition 1, like [Danio rerio]	Danio rerio	10	9	9	3.02912	0.166034	0.53231	0.0120102	3.71751	0.0193055	XIX
574	10.34	10.42	50	42.21	42.21	gi|50344798	ubiquitin-conjugating enzyme E2 L3 [Danio rerio]	Danio rerio			6	2.35505		0.0903649		0.0114815		XI
575	8.06	8.17	25.64	9.98	9.98	gi|54873557	brain aromatase [Danio rerio]	Danio rerio	7		8	0.8099	0.158484	0.903923	0.0321683	0.38528	0.0158823	XII
576	5.87	5.87	28.76	15.86	13.98	gi|528517741	PREDICTED: NSFL1 cofactor p47-like isoform X3 [Danio rerio]	Danio rerio		5	4	3.34481	0.231903	1.35567	0.120416	1.33348	0.0620136	XI
577	8.05	8.31	13.85	6.392	6.392	gi|125838086	PREDICTED: sister chromatid cohesion protein PDS5 homolog B [Danio rerio]	Danio rerio	5		2	4.52898		0.92045		0.0383707		XI
578	8.04	8.09	13.26	5.87	5.87	gi|47085725	neuropilin 2b precursor [Danio rerio]	Danio rerio	5		5	0.503831	0.00930048	1.02833	0.194807	0.761403	0.291793	XIV
579	8.03	8.08	9.173	3.108	2.807	gi|528473891	PREDICTED: protein TANC2 isoform X1 [Danio rerio]	Danio rerio	5	3	2	5.61174	0.102719	1.47598	0.121151	0.976407	0.00434592	XI
580	8.03	8.04	36.51	34.52	23.02	gi|54400426	ATP synthase subunit b, mitochondrial [Danio rerio]	Danio rerio	5	3		3.16228		0.787046		5.05825		XI
581	5.83	5.84	26.41	14.84	12.17	gi|47085885	fructose-1,6-bisphosphatase 1b [Danio rerio]	Danio rerio		5		1.19124		3.76704		3.25087		XI
582	8.02	8.09	52.53	25.29	20.62	gi|528501386	PREDICTED: serine/arginine-rich splicing factor 1A isoform X2 [Danio rerio]	Danio rerio	4			1.92309		0.349945		0.226986		XI
583	8.01	8.05	37.62	28.04	20.33	gi|528507889	PREDICTED: N-terminal EF-hand calcium-binding protein 2 isoform X1 [Danio rerio]	Danio rerio	5	4	7	0.481804	0.235795	1.9746	0.218385	1.61823	0.123915	XI
584	8	10.08	15.04	7.699	5.819	gi|528488326	PREDICTED: solute carrier family 12 member 5 [Danio rerio]	Danio rerio	8	9	14	0.697467	0.0342454	0.903251	0.284551	0.795048	0.109595	XIV
585	5.77	11.2	21.09	4.648	1.719	gi|528491537	PREDICTED: talin-1 isoform X1 [Danio rerio]	Danio rerio		5		0.369828		0.145881		0.187068		XI
586	8	8.18	36.63	24.54	24.54	gi|90652825	UPF0160 protein MYG1, mitochondrial [Danio rerio]	Danio rerio	5									XI
587	8	8.12	26.13	16.13	16.13	gi|528470431	PREDICTED: annexin A13 isoform X2 [Danio rerio]	Danio rerio	4			2.01372		0.529663		0.544503		XI
588	10.25	10.58	31.39	20.58	13.93	gi|42542754	Shmt1 protein [Danio rerio]	Danio rerio			9	0.597035		0.787046		0.147231		XI
589	5.73	5.74	29.47	17.88	16.62	gi|528491968	PREDICTED: dematin isoform X1 [Danio rerio]	Danio rerio		5		1.19124		0.816582		0.448745		XI
590	8	8.11	32.53	21.92	19.86	gi|41152375	ATP synthase subunit gamma, mitochondrial [Danio rerio]	Danio rerio	6	9	12	2.14238	0.123051	1.68402	0.175304	4.33468	0.00816398	X
591	8	8.01	26.81	14.04	14.04	gi|528510213	PREDICTED: adenylate kinase 2, mitochondrial isoform X1 [Danio rerio]	Danio rerio	4			2.60615		0.483059		1.14815		XI
592	5.71	5.79	22.94	14.97	11.05	gi|528521571	PREDICTED: dynamin 1-like isoform X2 [Danio rerio]	Danio rerio		5		0.895365		2.26987		1.70608		XI
593	7.96	8.06	11.36	5.049	5.049	gi|217035088	lipase maturation factor 2 [Danio rerio]	Danio rerio	4			3.22107		1.64437		1.44544		XI
594	7.96	7.96	35.91	33.59	30.5	gi|71834412	microtubule-associated protein, RP/EB family, member 3a [Danio rerio]	Danio rerio	5	5	8	2.30856	0.0810721	1.15842	9.9714e-05	0.444094	0.000324747	XII
595	7.95	8.07	25.74	14.04	12.34	gi|120538160	RUN and FYVE domain containing 3 [Danio rerio]	Danio rerio	5			12.1339		3.90841		0.214783		XI
596	5.65	8.38	50.25	27.14	22.61	gi|42542734	Zgc:65861 [Danio rerio]	Danio rerio		8	6	0.736386	0.352915	1.42291	0.286209	1.90371	0.0997678	XI
597	7.92	8.21	14.27	3.081	2.675	gi|528520507	PREDICTED: myosin-7 isoform X3 [Danio rerio]	Danio rerio	4			12.0226		0.465586		3.13329		XI
598	5.63	9.1	52.82	27.82	14.52	gi|528491533	PREDICTED: tropomyosin beta chain isoform X6 [Danio rerio]	Danio rerio		5	9	2.53513		0.0903649		0.0144544		XI
599	7.86	7.93	16.93	11.73	11.73	gi|528481123	PREDICTED: disks large homolog 4 [Danio rerio]	Danio rerio	6		7	3.05295	0.00126737	0.664599	0.0637152	1.84407	0.00121486	I
600	7.85	7.9	21.72	9.121	8.143	gi|528517153	PREDICTED: IQ motif and SEC7 domain-containing protein 1-like [Danio rerio]	Danio rerio	5	3	7	1.92309		1.24738		3.40408		XI
601	7.85	7.85	41.51	35.85	35.85	gi|41152183	peptidyl-prolyl cis-trans isomerase NIMA-interacting 1 [Danio rerio]	Danio rerio	5	4	3	3.56366	0.0824882	0.79859	0.164056	0.630803	0.00863576	XII
602	5.6	7.74	23.82	10.77	9.152	gi|528496157	PREDICTED: protein kinase C epsilon type isoform X4 [Danio rerio]	Danio rerio		5	4	1.02099	0.182557	1.64156	0.0376018	0.299064	0.00557032	IX
603	7.79	7.91	40.37	28.88	21.12	gi|528497698	PREDICTED: sideroflexin-3 isoform X1 [Danio rerio]	Danio rerio	8	3	9	4.49959	0.012729	1.67956	0.00961395	0.913707	0.00292629	V
604	7.76	21.98	48.13	37.31	34.14	gi|528493154	PREDICTED: calcium/calmodulin-dependent protein kinase type II subunit beta-like isoform X2 [Danio rerio]	Danio rerio	20		24	0.92045	0.432297	1.18608	0.0852143	0.91263	0.398556	XI
605	7.75	7.85	20.7	12.94	12.94	gi|49619081	TCP-1 epsilon [Danio rerio]	Danio rerio	7		6	0.636796		0.660694		0.283139		XI
606	7.71	8.15	77.39	73.04	73.04	gi|57526755	60S acidic ribosomal protein P2 [Danio rerio]	Danio rerio	8	4	12	4.31072	0.000361965	0.635619	0.000886262	0.871562	0.00104528	XXIV
607	7.68	7.72	32.61	20.05	13.29	gi|94574481	Sept2 protein [Danio rerio]	Danio rerio	4	1		15.6164	0.00841266	1.00827	0.0207709	20.4008	0.0332947	I
608	7.66	7.72	8.249	4.583	3.391	gi|68356556	PREDICTED: nardilysin isoform X2 [Danio rerio]	Danio rerio	4	3	4	1.82986	0.081606	0.803156	0.0798303	1.09171	0.0390365	XI
609	5.54	5.54	11.43	4.909	3.631	gi|528487765	PREDICTED: IQ motif and SEC7 domain-containing protein 2 isoform X3 [Danio rerio]	Danio rerio		6		0.0666807		1.34276		0.49204		XI
610	7.65	7.73	47.93	31.72	23.1	gi|41151978	translocon-associated protein subunit alpha precursor [Danio rerio]	Danio rerio	4	3	3	7.39739	0.0301995	0.509978	0.215526	0.520022	0.0127567	III
611	7.64	7.64	15.31	7.849	6.589	gi|55976512	RecName: Full=Contactin-1a; AltName: Full=F3/F11/contactin; AltName: Full=Neural cell recognition molecule F11; Flags: Precursor	DANRE	5			0.928966		1.1272		0.679204		XI
612	10.01	10.38	29.67	12.44	12.44	gi|528478846	PREDICTED: pyruvate dehydrogenase E1 alpha 1 isoform X1 [Danio rerio]	Danio rerio			6	0.879022		1.03753		0.946237		XI
613	7.59	7.71	30.94	22.87	17.04	gi|168823510	uncharacterized protein LOC100141350 precursor [Danio rerio]	Danio rerio	5	3	5	1.04765	0.214802	1.03412	0.0356225	0.361082	5.59694e-05	XII
614	7.57	7.57	25.2	17.89	15.85	gi|528505732	PREDICTED: proteasome alpha 6a subunit isoform X1 [Danio rerio]	Danio rerio	5	2	3	2.49441	0.0297555	1.0618	0.330084	0.73553	0.00769235	III
615	5.47	5.67	21.39	6.609	6.609	gi|528488548	PREDICTED: G protein-coupled receptor kinase 5-like isoform X2 [Danio rerio]	Danio rerio		3		1.72187		0.343558		0.0235505		XI
616	7.56	7.59	18.77	13.84	10.59	gi|225637503	vacuolar protein sorting 35 [Danio rerio]	Danio rerio	6		10	2.55403	0.00123638	0.587897	0.193409	0.794237	0.00508121	III
617	7.55	7.96	14.61	5.349	4.371	gi|528470732	PREDICTED: amylo-1, 6-glucosidase, 4-alpha-glucanotransferase isoform X2 [Danio rerio]	Danio rerio	5			0.77983		0.77983		0.648634		XI
618	5.47	5.47	34.29	9.524	9.524	gi|182891344	Zgc:154081 protein [Danio rerio]	Danio rerio		4		4.69894		0.313329		0.363078		XI
619	7.51	7.6	23.13	14.95	14.95	gi|213514074	Flotillin-2a [Salmo salar]	Salmo salar	6			3.49945		0.47863		3.0761		XI
620	5.46	9.02	42.17	32.11	24.95	gi|528493158	PREDICTED: calcium/calmodulin-dependent protein kinase type II subunit beta-like isoform X1 [Danio rerio]	Danio rerio		9		0.990832		0.928966		0.831764		XI
621	7.5	7.8	8.335	1.364	1.364	gi|292627062	PREDICTED: low-density lipoprotein receptor-related protein 1 isoform X1 [Danio rerio]	Danio rerio	5		4	0.817757	0.151398	0.953479	0.283313	0.771032	0.133651	XI
622	5.46	5.54	51.55	17.53	10.31	gi|49036465	RecName: Full=40S ribosomal protein S7	DANRE		4	9	3.13511	0.0083851	0.689214	0.0126763	0.808307	0.00244422	XXIV
623	7.5	7.58	21.44	12.18	12.18	gi|225543081	glutamate decarboxylase 2 [Danio rerio]	Danio rerio	8	5	8	34.6526	0.107067	33.1361	0.00039653	33.0416	0.000288428	VII
624	5.46	5.53	30.77	17.31	17.31	gi|54039530	RecName: Full=40S ribosomal protein S8	DANRE		4	4	3.35012	0.0678893	0.445096	0.0366073	0.033291	0.00855143	XXI
625	5.45	5.47	40.76	26.09	26.09	gi|82238124	RecName: Full=Ras-related protein Rap-1b; Flags: Precursor	DANRE		4		0.83946		0.313329		0.275423		XI
626	7.49	7.54	23	17.67	17.67	gi|5815349	mitochondrial carrier homolog 2 [Danio rerio]	Danio rerio	4	1	4	4.58074	0.00137237	0.557694	0.0597392	1.9599	0.000397463	I
627	5.42	5.42	45.03	34.44	23.84	gi|60417184	40S ribosomal protein S14 [Platichthys flesus]	Platichthys flesus		5		0.963829		1.04713		0.83946		XI
628	9.88	10.23	34.62	26.15	26.15	gi|225714944	40S ribosomal protein S15a [Esox lucius]	Esox lucius			9	0.260615		0.824138		0.666807		XI
629	7.48	7.55	23.75	10.5	8.95	gi|50418515	Malic enzyme 2, NAD(+)-dependent, mitochondrial [Danio rerio]	Danio rerio	5	2	4	4.39227	0.000438213	0.808043	0.00704406	2.24377	0.00611668	I
630	7.48	7.54	27.55	19.05	16.67	gi|528487674	PREDICTED: synaptophysin isoform X1 [Danio rerio]	Danio rerio	5	5	6	0.358535	0.155271	0.633639	0.467268	0.850895	0.128135	XI
631	7.47	7.54	32.81	22.25	13.93	gi|528505456	PREDICTED: 1-phosphatidylinositol 4,5-bisphosphate phosphodiesterase beta-1-like, partial [Danio rerio]	Danio rerio	6	2	4	5.40021	0.0318518	0.534956	0.279761	1.60688	0.0382173	I
632	7.44	7.5	14.96	5.174	5.174	gi|528485562	PREDICTED: diacylglycerol kinase zeta isoform X1 [Danio rerio]	Danio rerio	4			5.54626		0.990832		5.19996		XI
633	5.38	5.48	19.29	4.762	3.452	gi|82232440	RecName: Full=Lon protease homolog 2, peroxisomal	DANRE		3	3	2.208		0.0744732		0.0972747		XI
634	7.4	7.4	23.17	18.89	17.65	gi|41053909	excitatory amino acid transporter 2 [Danio rerio]	Danio rerio	10	6	12	1.15102	0.0393376	0.784248	0.339119	0.127179	0.00257183	XII
635	7.39	7.6	42.42	29.89	28.57	gi|4063849	vimentin [Danio rerio]	Danio rerio	16	10	20	0.833597	0.37656	1.19947	0.20165	1.02571	0.10643	XI
636	7.39	7.44	28.81	19.66	13.22	gi|528491360	PREDICTED: heterogeneous nuclear ribonucleoprotein D-like isoform X3 [Danio rerio]	Danio rerio	5	5	8	1.29678	0.366876	0.933758	0.327968	1.01017	0.167394	XI
637	5.35	5.42	49.75	32.02	28.08	gi|55742559	rho GDP-dissociation inhibitor 1 [Danio rerio]	Danio rerio		3								XI
638	7.38	7.47	11.62	4.614	3.271	gi|528485269	PREDICTED: tight junction protein ZO-1 isoform X5 [Danio rerio]	Danio rerio	5			0.642688		1.20226		0.564937		XI
639	9.62	9.91	19.51	7.692	7.692	gi|41054527	26S proteasome non-ATPase regulatory subunit 2 [Danio rerio]	Danio rerio			6	2.44343		0.183654		0.0237684		XI
640	7.37	7.38	24.74	18.82	12.68	gi|528495374	PREDICTED: microtubule-associated protein tau [Danio rerio]	Danio rerio	5	4	5	1.28906	0.00367476	0.489572	0.0117781	0.655354	0.0258347	XXII
641	7.36	7.41	52.31	43.85	30.77	gi|41351397	Carbonic anhydrase [Danio rerio]	Danio rerio	8	2	9	0.801499	0.00335581	1.31437	0.00254162	0.865973	1.26352e-05	VIII
642	5.33	6.12	22.82	8.73	5.456	gi|125833335	PREDICTED: oxoglutarate dehydrogenase-like [Danio rerio]	Danio rerio		3	5	2.86123	0.160701	0.481907	0.0225026	0.388434	0.00381387	XXI
643	7.35	7.35	30.89	13.06	13.06	gi|189537862	PREDICTED: mitochondrial glutamate carrier 1-like [Danio rerio]	Danio rerio	6	4	5	2.08459	0.196043	0.763174	0.205645	0.322149	0.0346431	XII
644	7.34	13.6	43.42	32.74	21.71	gi|41055546	voltage-dependent anion-selective channel protein 2-like [Danio rerio]	Danio rerio	19	8	16	1.57135	0.213011	0.533045	0.134207	0.0111174	0.00131895	XII
645	7.34	7.47	34.65	21.85	12.6	gi|82209620	RecName: Full=Aldehyde dehydrogenase family 9 member A1-A	DANRE	6	3	9	1.04356	0.165453	0.723199	0.261958	0.51379	0.149983	XI
646	7.3	7.3	24.03	19.89	15.19	gi|528484737	PREDICTED: uncharacterized protein LOC406277 isoform X1 [Danio rerio]	Danio rerio	5		7	1.03386	0.334981	0.833321	0.483954	0.981809	0.357798	XI
647	7.29	7.57	16.57	6.721	4.056	gi|82186323	RecName: Full=Major vault protein; Short=MVP	DANRE	5	5		3.66438		1.28233		1.78649		XI
648	9.48	9.48	24.93	19.24	19.24	gi|9836512	ERK2 [Danio rerio]	Danio rerio			7	11.4815		0.366438		0.0772681		XI
649	7.29	7.36	14.81	8.432	8.432	gi|528468781	PREDICTED: catenin delta-1-like isoform X4 [Danio rerio]	Danio rerio	6	3	7	1.19386	0.26803	0.794362	0.295264	0.479017	0.0407551	XII
650	5.2	5.33	35.45	17.46	16.93	gi|432860312	PREDICTED: LOW QUALITY PROTEIN: 40S ribosomal protein S13-like [Oryzias latipes]	Oryzias latipes		5	3	0.45532	0.068488	0.798595	0.287975	0.583827	0.249402	XI
651	7.28	7.29	61.02	49.15	30.51	gi|41152466	V-type proton ATPase subunit G 1 [Danio rerio]	Danio rerio	7	4	5	0.897997	0.461817	1.47187	0.0147442	1.16612	0.0215607	VIII
652	7.28	7.28	19.69	11.19	8.949	gi|162287365	hemopexin precursor [Danio rerio]	Danio rerio	4		11	1.30827	0.420901	0.587082	0.242933	0.143122	0.00381316	XII
653	9.44	10.72	17.77	6.029	4.178	gi|528508403	PREDICTED: unconventional myosin-Va isoform X1 [Danio rerio]	Danio rerio			7	1.97697		1.87068		0.0824138		XI
654	7.27	7.27	10.14	4.26	4.26	gi|47228487	unnamed protein product [Tetraodon nigroviridis]	Tetraodon nigroviridis	6	6	6	1.56455	0.0618998	1.07541	0.114358	0.733639	0.113528	XI
655	7.24	7.28	26.17	12.53	12.53	gi|82185879	RecName: Full=Serine/threonine-protein phosphatase 2A 55 kDa regulatory subunit B delta isoform; AltName: Full=PP2A subunit B isoform B55-delta; AltName: Full=PP2A subunit B isoform PR55-delta; AltName: Full=PP2A subunit B isoform R2-delta; AltName: Full=PP2A subunit B isoform delta	DANRE	4			1.14815		0.990832		0.510505		XI
656	5.16	8.21	24	8.412	8.412	gi|528483105	PREDICTED: calcium-dependent secretion activator 1 isoform X7 [Danio rerio]	Danio rerio		8	10	0.808313	0.053963	0.895422	0.088077	0.361898	0.00295038	XII
657	7.23	7.23	21.65	14.71	14.71	gi|528503391	PREDICTED: epsin 1 isoform X3 [Danio rerio]	Danio rerio	7	6		0.813513	0.0203807	0.456424	0.00388847	0.529373	0.00416458	XXI
658	5.16	5.73	14.09	3.252	1.383	gi|326669831	PREDICTED: translational activator GCN1 [Danio rerio]	Danio rerio		4	8	0.785827	0.0948398	0.678056	0.00572093	0.565646	0.00288558	XXI
659	5.16	5.71	28.75	15.93	10.07	gi|41055032	T-complex protein 1 subunit theta [Danio rerio]	Danio rerio		4		1.65959		0.0301995		0.0114815		XI
660	7.23	7.23	43.69	25.68	25.68	gi|55251222	novel protein (zgc:73360) [Danio rerio]	Danio rerio	5	9	6	5.73849	0.0306831	0.605192	0.0253521	0.215257	4.4025e-05	XXII
661	9.38	10.03	34.73	23.89	15.52	gi|51230594	26S protease regulatory subunit 8 [Danio rerio]	Danio rerio			6	0.83946		1.02802		1		XI
662	7.22	12.48	71.76	60.39	36.08	gi|47086819	14-3-3 protein epsilon [Danio rerio]	Danio rerio	36	34	28	0.661986	0.0416847	1.45741	0.057407	0.734209	0.129183	XIV
663	7.22	7.63	17.05	6.955	5.768	gi|528482643	PREDICTED: KN motif and ankyrin repeat domain-containing protein 4-like isoform X4 [Danio rerio]	Danio rerio	4	3	6	3.61701	0.00507728	1.06322	0.0054671	1.52115	0.0001145	I
664	7.22	7.38	34.19	19.35	13.23	gi|528491371	PREDICTED: heterogeneous nuclear ribonucleoprotein D0 isoform X4 [Danio rerio]	Danio rerio	16	20	16	2.125	0.00270568	0.830405	0.288808	0.485713	0.0105372	III
665	5.12	5.43	20.93	11.27	10.06	gi|61402497	Lman1 protein, partial [Danio rerio]	Danio rerio		5	10	5.11799	0.0227602	0.280187	0.039845	0.388383	0.0250443	XXII
666	5.1	6.4	34.83	18.2	14.29	gi|528486019	PREDICTED: calcium/calmodulin-dependent protein kinase type II delta 1 chain isoform X2 [Danio rerio]	Danio rerio		6		1.30617		2.80543		1.8197		XI
667	7.2	7.2	33.16	24.23	23.72	gi|66911906	Mitogen-activated protein kinase 3 [Danio rerio]	Danio rerio	8		10	5.80166	0.0810376	0.907907	0.171162	0.624649	0.0411609	XII
668	9.28	9.28	7.377	4.918	4.918	gi|528519475	PREDICTED: translocating chain-associated membrane protein 1 isoform X1 [Danio rerio]	Danio rerio			8							XI
669	7.15	15.37	47.49	26.36	24.48	gi|528467609	PREDICTED: calcium/calmodulin-dependent protein kinase type II delta 2 chain isoform X9 [Danio rerio]	Danio rerio	16			1.95885		0.267917		0.253513		XI
670	7.12	7.29	18.95	8.799	7.445	gi|41386739	putative adenosylhomocysteinase 3 [Danio rerio]	Danio rerio	9	6	5	1.1695		0.946237		0.698232		XI
671	7.1	7.49	17.05	7.863	4.762	gi|311771613	cytosolic 10-formyltetrahydrofolate dehydrogenase [Danio rerio]	Danio rerio	4			14.5881		2.63027		10		XI
672	5.06	5.11	16.41	2.661	2.661	gi|554861530	PREDICTED: uncharacterized protein LOC102302894 [Haplochromis burtoni]	Haplochromis burtoni		3		0.448745		0.496592		0.293765		XI
673	7.07	7.07	31.2	13.16	13.16	gi|48734675	Ribosomal protein L7a [Danio rerio]	Danio rerio	4		10	3.52761	0.0316038	0.322121	0.0164127	0.400296	0.0261747	XXII
674	7.06	7.2	19.86	10.16	10.16	gi|55976411	RecName: Full=COP9 signalosome complex subunit 2; Short=Signalosome subunit 2	DANRE	4	2		1.18401	0.000219856	0.68917	0.0432094	0.49289	0.00110616	XXI
675	7.04	7.1	19.79	10.96	6.088	gi|528481126	PREDICTED: phosphatidylinositol 4,5-bisphosphate 5-phosphatase A [Danio rerio]	Danio rerio	4	2	4	1.82163	0.0117561	1.75533	0.169919	2.37901	0.177756	II
676	7.03	7.19	30.79	12.56	12.56	gi|47219715	unnamed protein product [Tetraodon nigroviridis]	Tetraodon nigroviridis	6			2.55859		0.801678		1.80302		XI
677	9.2	9.21	33.33	17.73	17.73	gi|551488635	PREDICTED: cytochrome c oxidase subunit 5A, mitochondrial-like [Xiphophorus maculatus]	Xiphophorus maculatus			8	1.33045		1.38038		0.824138		XI
678	9.18	10.37	16.31	3.926	2.373	gi|528520509	PREDICTED: myosin-7 isoform X4 [Danio rerio]	Danio rerio			4	0.20893		0.233346		0.0711213		XI
679	7.02	7.04	32.35	20.17	18.7	gi|528488845	PREDICTED: drebrin-like b isoform X1 [Danio rerio]	Danio rerio	5	5	11	1.19788	0.0250241	1.08196	0.00177609	0.996523	0.0554561	XI
680	7	7.14	25.82	9.592	5.714	gi|82209587	RecName: Full=Hypoxia up-regulated protein 1; Flags: Precursor	DANRE	8	11	25	1.10555	0.467188	0.587257	0.0838416	0.698431	0.090867	XI
681	6.99	63.08	55.93	48.74	37.16	gi|9789571	Na+/K+ ATPase alpha subunit isoform 1 [Danio rerio]	Danio rerio	105	61	111	2.1329	0.0091359	0.51764	0.00844304	0.407542	0.000314944	XXII
682	6.98	7.51	35.7	20.76	17.72	gi|4973178	acetyl-CoA acetyltransferase 2 [Danio rerio]	Danio rerio	13	15	19	2.41671	0.00411859	0.775373	0.115209	0.732655	0.000126876	III
683	6.97	7.16	34.52	22.14	19.76	gi|82181963	RecName: Full=Acetyl-CoA acetyltransferase, mitochondrial; AltName: Full=Acetoacetyl-CoA thiolase; Flags: Precursor	DANRE	7	2		1.82741	0.198026	1.10475	0.0350291	1.39125	0.268092	XI
684	6.96	7	14.45	6.984	5.529	gi|528494651	PREDICTED: collagen alpha-1(VI) chain [Danio rerio]	Danio rerio	7			0.139316		2.91072		0.275423		XI
685	9.09	9.5	43.56	38.12	29.21	gi|528505259	PREDICTED: gamma-glutamylcyclotransferase isoform X1 [Danio rerio]	Danio rerio			8	0.608135		1.25892		2.01372		XI
686	6.95	39.76	36.59	29.27	21.3	gi|528492382	PREDICTED: clathrin, heavy polypeptide a isoform X1 [Danio rerio]	Danio rerio	37	21	30	3.09116	0.0994052	0.736286	0.0524654	1.07952	0.00341164	XI
687	4.97	6.16	28.49	3.883	1.009	gi|528481595	PREDICTED: myosin-11 isoform X1 [Danio rerio]	Danio rerio		2		0.597035		0.765597		0.809096		XI
688	6.88	19.82	65.04	54.47	49.19	gi|47085939	tyrosine 3-monooxygenase/tryptophan 5-monooxygenase activation protein, gamma polypeptide [Danio rerio]	Danio rerio	18	14	15	1.52868	0.383307	1.22631	0.0289555	0.739526	0.00970447	IX
689	6.87	6.93	14.14	7.416	6.605	gi|528510445	PREDICTED: programmed cell death 6 interacting protein isoform X3 [Danio rerio]	Danio rerio	5	1	7	1.3275	0.349424	1.05688	0.461923	1.26764	0.191651	XI
690	9.07	10.09	27.82	16.94	10.28	gi|432907559	PREDICTED: dihydropyrimidinase-like [Oryzias latipes]	Oryzias latipes			8							XI
691	4.97	4.97	46.11	32.12	26.94	gi|583976141	PREDICTED: transforming protein RhoA-like [Neolamprologus brichardi]	Neolamprologus brichardi		4		6.0256		0.0125892		0.0118032		XI
692	6.86	7.14	32.24	6.95	5.792	gi|168823552	non-muscle caldesmon [Danio rerio]	Danio rerio	3	1	4	4.90153	0.00244748	1.18118	0.00743937	3.23196	0.00430078	I
693	6.85	6.85	34.63	18.6	14.21	gi|528493889	PREDICTED: paralemmin-1 isoform X2 [Danio rerio]	Danio rerio	4			0.717794		2.10863		0.544503		XI
694	4.95	9.4	40.42	29.5	23.56	gi|528496508	PREDICTED: calcium/calmodulin-dependent protein kinase type II subunit gamma isoform X9 [Danio rerio]	Danio rerio		7		1.02802		1.21339		1.07647		XI
695	6.83	7.06	12.43	4.145	3.355	gi|528510425	PREDICTED: CLIP-associating protein 2 isoform X1 [Danio rerio]	Danio rerio	5	6	5	0.611105	0.00560198	1.41219	0.00486646	0.85511	0.00399856	XXVI
696	6.81	6.96	19.69	5.754	4.987	gi|551522689	PREDICTED: ribosomal protein S6 kinase 2 alpha-like [Xiphophorus maculatus]	Xiphophorus maculatus	4			13.4277		0.313329		10.5682		XI
697	6.8	6.81	38.38	32.83	32.83	gi|82188496	RecName: Full=Synaptobrevin homolog YKT6; Flags: Precursor	DANRE	5	2	4	1.93862	0.149288	0.800795	0.0429583	0.599686	0.0196361	XII
698	6.8	6.8	54.55	43.8	41.32	gi|528503074	PREDICTED: myelin basic protein isoform X3 [Danio rerio]	Danio rerio	7	6	8	0.539298	0.0543553	1.29324	0.382651	1.78455	0.0939073	XI
699	4.91	5.15	28.84	9.091	5.956	gi|18033305	cell growth-regulating nucleolar protein [Danio rerio]	Danio rerio		2	3	0.84893	0.262157	0.246078	0.00377103	0.270634	0.00532239	XXI
700	6.79	6.79	37.06	32.4	22.16	gi|60416140	Im:6912380 protein, partial [Danio rerio]	Danio rerio	7		10	1.00964	0.460801	1.09681	0.289694	1.11599	0.456357	XI
701	8.92	9.87	13.3	5.876	3.041	gi|528515186	PREDICTED: receptor-type tyrosine-protein phosphatase S isoform X1 [Danio rerio]	Danio rerio			5	1.6293		0.267917		0.143219		XI
702	6.78	10.35	25.67	16.12	13.88	gi|82187712	RecName: Full=Protein kinase C beta type; Short=PKC-B; Short=PKC-beta	DANRE	12		14	2.76911	0.107489	0.497392	0.156844	3.41778	0.0017149	X
703	4.87	8.63	18.37	1.67	0.6866	gi|528497065	PREDICTED: dystonin [Danio rerio]	Danio rerio		4	3	1.79465	0.0472206	1.82285	0.0986496	1.43711	0.11999	II
704	6.77	6.91	51.47	29.71	17.06	gi|67972636	heterogeneous nuclear ribonucleoprotein A/B [Danio rerio]	Danio rerio	6	8	13	0.927237	0.152527	0.796476	0.288315	0.539545	0.0325817	XII
705	6.77	6.8	12.28	4.95	4.95	gi|82178735	RecName: Full=60S ribosomal export protein NMD3	DANRE	4	1	3	1.04269	0.222778	0.580273	0.154583	1.14773	0.105173	XI
706	6.75	14.13	46.98	27.03	23.88	gi|41351135	Creatine kinase, muscle a [Danio rerio]	Danio rerio	34			3.40408		0.288403		2.46604		XI
707	4.85	4.91	21.99	6.457	4.363	gi|528481633	PREDICTED: sterol 26-hydroxylase, mitochondrial [Danio rerio]	Danio rerio		2	4	2.60615		0.248886		0.457088		XI
708	6.75	6.85	16.44	9.703	9.703	gi|528491550	PREDICTED: peptidyl-glycine alpha-amidating monooxygenase A isoform X1 [Danio rerio]	Danio rerio	5		8	3.21688	0.0350322	1.13401	0.438496	0.208166	0.000579059	III
709	6.75	6.75	20	17.19	12.98	gi|218526580	RecName: Full=Malectin; Flags: Precursor	DANRE	5			1.05682		1.03753		0.787046		XI
710	4.82	4.97	12.67	5.862	5.862	gi|317374851	RecName: Full=Large proline-rich protein BAG6; AltName: Full=BCL2-associated athanogene 6; AltName: Full=HLA-B-associated transcript 3	DANRE		3		4.36516		0.353183		0.0185353		XI
711	6.73	6.91	17.3	9.17	8.131	gi|189526843	PREDICTED: neurofilament medium polypeptide isoform X2 [Danio rerio]	Danio rerio	11	11	14	0.645625	0.0577372	1.46288	0.0632051	0.788397	0.0958183	XI
712	6.72	6.9	31	12.75	9.75	gi|82179976	RecName: Full=Diphosphomevalonate decarboxylase; AltName: Full=Mevalonate (diphospho)decarboxylase; Short=MDDase; AltName: Full=Mevalonate pyrophosphate decarboxylase	DANRE	5	1	6	4.77876	7.11693e-05	0.728083	0.241381	1.9942	0.0223282	I
713	4.77	4.93	18.53	6.702	4.993	gi|292621555	PREDICTED: ARF GTPase-activating protein GIT1-like isoform X2 [Danio rerio]	Danio rerio		2		1.61436		1.15878		0.515229		XI
714	8.82	10.91	33.49	25.36	12.92	gi|47219197	unnamed protein product [Tetraodon nigroviridis]	Tetraodon nigroviridis			6	0.654636		0.751623		0.0912011		XI
715	6.72	6.72	29.8	29.8	29.8	gi|62955301	ES1 protein homolog, mitochondrial [Danio rerio]	Danio rerio	4	2	5	2.74895	0.00371208	0.271137	0.0050935	0.157466	1.45e-05	XXII
716	6.69	15.62	38.49	20.37	14.74	gi|63101968	LOC553451 protein, partial [Danio rerio]	Danio rerio	14									XI
717	6.69	6.88	26.29	13.14	13.14	gi|55925442	3-oxoacid CoA transferase 1a [Danio rerio]	Danio rerio	6	2	5	1.22685	0.0513231	1.01497	0.0282513	0.658572	0.0311823	XII
718	6.69	6.69	28.57	23.69	23.69	gi|51858926	Purine-rich element binding protein A [Danio rerio]	Danio rerio	4	4	8	1.31609	0.16489	0.758742	0.285851	0.976876	0.336766	XI
719	6.68	6.68	37.63	31.18	29.03	gi|528501164	PREDICTED: non-histone chromosomal protein HMG-14A [Danio rerio]	Danio rerio	6	6	6	4.47101	0.00220655	1.3535	0.315982	3.04551	0.109363	II
720	6.67	7.16	11.64	2.476	1.965	gi|410905113	PREDICTED: triple functional domain protein-like, partial [Takifugu rubripes]	Takifugu rubripes	3			0.912011		1.95885		0.758578		XI
721	6.64	64.31	53.27	47.12	42.91	gi|11067030	Na+/K+ ATPase alpha subunit isoform 6 [Danio rerio]	Danio rerio	111	72	114	35.5125	0.00168343	33.685	0.0241979	40.8937	0.0118772	IV
722	6.64	6.66	17.18	8.205	5.897	gi|205278398	beta-catenin [Carassius auratus]	Carassius auratus	8			0.255859		3.04789		0.0630957		XI
723	4.64	5.15	24.68	10.44	6.329	gi|38541244	Rplp0 protein [Danio rerio]	Danio rerio		2	7	1.01863	0.564087	1.42508	0.232501	1.40614	0.178852	XI
724	6.63	7.06	18.59	7.051	5.128	gi|528493583	PREDICTED: vitellogenin isoform X1 [Danio rerio]	Danio rerio	7	6		1.79496	0.141795	1.0377	0.375062	1.23156	0.179856	XI
725	8.59	8.73	24.52	19.88	15.44	gi|528501979	PREDICTED: RNA-binding protein Nova-1 isoform X3 [Danio rerio]	Danio rerio			4	1.52757		0.170608		0.0175388		XI
726	4.62	4.91	27.66	10.43	6.596	gi|62122857	protein RUFY3 [Danio rerio]	Danio rerio		2	4	0.616878	0.252989	0.883267	0.157946	1.30641	0.120341	XI
727	6.61	6.95	34.88	17.98	12.26	gi|70887615	H2A histone family, member Y-like [Danio rerio]	Danio rerio	6	5	12	2.3465	0.00605397	0.73422	0.0166969	0.510738	0.000765685	XXII
728	6.59	6.59	33.33	33.33	22.07	gi|47085887	MARCKS-like 1a [Danio rerio]	Danio rerio	7	7	6	0.701492	0.103344	1.46621	0.296694	1.34314	0.455736	XI
729	6.53	17.63	60.41	51.43	42.86	gi|55295396	tryosine 3-monooxygenase/tryptophan 5-monooxygenase activation protein, zeta polypeptide [Danio rerio]	Danio rerio	19	20	25	33.6985	0.140912	34.5592	0.0941511	34.3344	0.0703872	XI
730	8.57	22.25	29.8	16.37	12.7	gi|308197507	Atp2b1a [Danio rerio]	Danio rerio			13	0.630957		0.990832		0.972747		XI
731	6.51	12.83	40.12	25.05	23.83	gi|182890250	Zgc:153632 protein [Danio rerio]	Danio rerio	11	8	11	0.487529		1.38038		1.41906		XI
732	4.56	4.71	28.8	15.21	13.59	gi|528503516	PREDICTED: uridine phosphorylase 1 isoform X1 [Danio rerio]	Danio rerio		3	2	6.88826	0.04028	0.271877	0.016058	0.0119777	0.00145848	XXII
733	4.56	4.58	28.38	16.18	11.94	gi|73921740	RecName: Full=Prostaglandin E synthase 2; AltName: Full=Microsomal prostaglandin E synthase 2; Short=mPGES-2	DANRE		3		4.16869		0.0436516		0.0461318		XI
734	6.51	6.68	50.44	37.17	16.81	gi|141796234	Gstr1 protein [Danio rerio]	Danio rerio	3	4	7	3.20282	0.137561	0.609112	0.0319668	0.693784	0.0117067	XXI
735	6.5	6.5	21.29	13.75	10.51	gi|165993231	bsg [Danio rerio]	Danio rerio	3		5	1.64738	0.122759	1.30079	0.0897649	1.80081	0.0198776	X
736	4.52	4.57	44.04	17.43	16.51	gi|8698675	parvalbumin [Danio rerio]	Danio rerio		3	5	1.63265	0.16137	0.635923	0.190193	0.34481	0.00320225	XII
737	4.51	4.51	28.57	12.76	9.184	gi|51316244	RecName: Full=60S ribosomal protein L19	DANRE		3	10	9.37562		0.169044		0.108643		XI
738	6.47	6.75	23	15.33	11.24	gi|55166907	GAD67 [Danio rerio]	Danio rerio	6		8	54.6346	0.00348187	49.9424	0.482249	49.5496	0.000912975	I
739	4.49	4.49	51.81	34.94	22.89	gi|82177398	RecName: Full=40S ribosomal protein S21	ICTPU		5		3.10456		0.337287		0.119124		XI
740	6.47	6.72	26.38	12.1	10.06	gi|375298754	heterogeneous nuclear ribonucleoprotein M [Danio rerio]	Danio rerio	4	3		7.29573	1.52515e-05	0.312832	0.000397055	0.272551	0.00191877	XXII
741	6.47	6.54	26.79	15.09	12.08	gi|62202562	Ribosomal protein L6 [Danio rerio]	Danio rerio	6	3	9	1.8532	0.0335483	0.437947	0.0306607	0.353245	0.0112179	XXII
742	6.46	6.66	15.46	8.391	7.823	gi|122114606	eukaryotic translation initiation factor 4 gamma 1 [Danio rerio]	Danio rerio	9	8		3.10475	0.010482	1.91482	0.0239939	5.62425	0.00555405	IV
743	6.45	6.55	26.53	13.44	12.41	gi|6065833	lamin B1 protein [Danio rerio]	Danio rerio	6			2.53513		0.103753		3.01995		XI
744	8.41	9.04	33.74	28.05	14.23	gi|499022284	PREDICTED: 60S ribosomal protein L17-like isoform X1 [Maylandia zebra]	Maylandia zebra			7	6.19441		0.855067		0.114815		XI
745	4.48	4.83	37.41	18.03	9.524	gi|40254675	lamin-B1 [Danio rerio]	Danio rerio		4	7	3.24586	0.0123304	0.256276	0.0281758	0.0313457	0.0105322	XXII
746	4.48	4.48	65.22	46.96	23.48	gi|213626121	Macrophage migration inhibitory factor [Danio rerio]	Danio rerio		3		1.05682		2.24905		1.87068		XI
747	6.44	6.58	11.79	3.821	3.252	gi|47087305	cullin-associated NEDD8-dissociated protein 1 [Danio rerio]	Danio rerio	3	3	4	1.30233	0.11931	1.35963	0.0903882	0.893283	0.00969151	XI
748	6.44	6.53	27.39	13.56	13.56	gi|41055754	sarcolemma associated protein b [Danio rerio]	Danio rerio	6			0.679204		0.483059		0.570164		XI
749	6.43	6.53	26.56	22.4	15.01	gi|148921657	Dync1li1 protein [Danio rerio]	Danio rerio	5			14.5881		1.77011		2.208		XI
750	4.46	4.74	14.91	2.833	1.176	gi|190338532	Laminin, alpha 4 [Danio rerio]	Danio rerio		2		1.03753		1.15878		1.23595		XI
751	6.43	6.49	20.08	12.65	9.839	gi|528499756	PREDICTED: C-terminal binding protein 1 isoform X1 [Danio rerio]	Danio rerio	4			0.816582		0.717794		0.30761		XI
752	4.45	4.63	18.6	3.774	2.965	gi|528486197	PREDICTED: protocadherin-7 isoform X2 [Danio rerio]	Danio rerio		3		2.65461		0.135519		0.148594		XI
753	6.43	6.43	19.37	13.86	12.19	gi|71534262	ubiquilin-4 [Danio rerio]	Danio rerio	7		10	1.61436		0.809096		0.524808		XI
754	4.44	4.69	15.37	4.755	4.204	gi|542179259	PREDICTED: collagen, type I, alpha 1 isoform X1 [Oreochromis niloticus]	Oreochromis niloticus		7		0.903649		3.0761		2.39883		XI
755	6.42	6.48	20.7	15.53	15.53	gi|262399366	poliovirus receptor-related 1b [Danio rerio]	Danio rerio	7	3	6	4.32895	0.06421	0.717793	0.141184	1.41079	0.0102992	X
756	6.41	6.46	21.16	11.8	11.8	gi|528517489	PREDICTED: glucose-6-phosphate 1-dehydrogenase isoform X1 [Danio rerio]	Danio rerio	4			5.05825		1.04713		0.334195		XI
757	6.4	6.52	12.89	3.75	3.75	gi|528488318	PREDICTED: IQ motif and SEC7 domain-containing protein 2 isoform X3 [Danio rerio]	Danio rerio	4		4	2.48886		1.25892		2.37684		XI
758	4.39	7.35	44.34	24.53	18.87	gi|197247235	Zgc:110380 protein [Danio rerio]	Danio rerio		8	5	1.15878		1.08643		1.25892		XI
759	6.4	6.52	24.46	16.74	13.09	gi|54261767	succinyl-CoA ligase [ADP-forming] subunit beta, mitochondrial [Danio rerio]	ADP-forming	4	4	7	1.58275	0.199542	0.681553	0.293576	0.379283	0.0323838	XII
760	6.39	6.48	25.55	15.29	11.67	gi|28839578	Dkc1 protein [Danio rerio]	Danio rerio	5	4		0.18197		4.52898		0.972747		XI
761	6.38	6.38	32.05	16.03	7.901	gi|66910399	Sept7a protein [Danio rerio]	Danio rerio	5			1.25892		1.13763		0.597035		XI
762	6.38	6.38	28.52	12.01	7.129	gi|41053686	T-complex protein 1 subunit delta [Danio rerio]	Danio rerio	3		7	1.35097	0.0292273	0.769334	0.039871	0.533121	0.0474229	XXII
763	6.37	6.48	23.31	14.53	14.53	gi|66910408	Apex1 protein [Danio rerio]	Danio rerio	5	2		1.46319	0.000731862	0.630958	0.00596278	0.9447	0.000149216	XXIV
764	4.37	4.69	14.9	2.733	1.623	gi|551499094	PREDICTED: pre-mRNA-processing-splicing factor 8-like [Xiphophorus maculatus]	Xiphophorus maculatus		3	3	0.735145	0.0408068	0.571082	0.0195473	0.431624	0.000971926	XVIII
765	6.36	6.54	12.04	2.779	2.779	gi|528480567	PREDICTED: acetyl-Coenzyme A carboxylase alpha isoform X4 [Danio rerio]	Danio rerio	4			0.539511		1.07647		0.660694		XI
766	4.34	5.1	19.82	3.544	2.436	gi|528485679	PREDICTED: protein scribble homolog isoform X9 [Danio rerio]	Danio rerio		2	2	1.51223	0.232818	0.983969	0.242424	1.56548	0.208481	XI
767	6.36	6.47	15.81	8.571	4.952	gi|81097694	Sb:cb283 protein, partial [Danio rerio]	Danio rerio	4	3	5	0.606365	0.0967888	0.878299	0.0116566	0.554724	0.000706381	XII
768	4.34	4.38	17.93	8.854	7.264	gi|68052060	RecName: Full=Disks large homolog 2; AltName: Full=Postsynaptic density protein 93; Short=PSD-93	DANRE		4		0.131826		1.41906		1.40605		XI
769	6.36	6.36	35.82	32.27	24.47	gi|57526522	inositol monophosphatase 1 [Danio rerio]	Danio rerio	4		4	2.53951	0.00163581	0.557785	0.0552078	0.34555	0.000752403	III
770	6.35	7.87	10.67	0.9882	0.4826	gi|528505625	PREDICTED: nesprin-1 isoform X3 [Danio rerio]	Danio rerio	3		4	2.07655	0.0921055	0.65769	0.0482423	0.939511	0.313758	XX
771	6.35	6.54	16.15	7.684	4.454	gi|576886543	26S proteasome non-ATPase regulatory subunit 2 [Ictalurus punctatus]	Ictalurus punctatus	3			2.26987		1.13763		0.57544		XI
772	4.33	4.42	33.74	23.17	23.17	gi|161611958	VAMP (vesicle-associated membrane protein)-associated protein A, like [Danio rerio]	Danio rerio		4		1.80302		0.77983		0.49204		XI
773	6.34	6.38	16.94	7.132	5.944	gi|528523537	PREDICTED: complement factor I [Danio rerio]	Danio rerio	3		1	8.57511	0.00210249	0.216226	0.03196	3.77317	0.00295836	XXIII
774	4.32	5.68	22.37	6.015	3.634	gi|529250115	A-kinase anchor protein 12 isoform 1 [Danio rerio]	Danio rerio		2	2	1.18157	0.00583868	1.56713	0.0129611	1.81688	0.00843087	VII
775	6.33	6.35	16.12	8.155	7.961	gi|148922935	STE20/SPS1-related proline-alanine-rich protein kinase [Danio rerio]	Danio rerio	3	2	10	1.11492	0.428833	0.72816	0.0600646	0.945201	0.111731	XI
776	6.32	6.56	20.17	4.989	4.989	gi|584022771	PREDICTED: peripheral plasma membrane protein CASK-like isoform X4 [Neolamprologus brichardi]	Neolamprologus brichardi	4			0.711214		0.524808		0.18197		XI
777	4.32	4.93	13.45	3.877	2.057	gi|542194301	PREDICTED: misshapen-like kinase 1-like [Oreochromis niloticus]	Oreochromis niloticus		2		0.529663		0.630957		0.559758		XI
778	6.32	6.32	81.08	81.08	75.68	gi|62955103	synuclein, gamma a [Danio rerio]	Danio rerio	12	3	14	0.246545	0.000696447	11.3656	0.162906	10.9441	0.0222736	XIII
779	4.32	4.49	25.43	17.87	15.81	gi|52218912	enoyl-CoA hydratase, mitochondrial [Danio rerio]	Danio rerio		3	2	1.62059	0.209526	0.648281	0.186298	0.0483893	0.00225765	XII
780	6.31	6.31	28.37	16.28	7.907	gi|223672263	40S ribosomal protein S14 [Salmo salar]	Salmo salar	8			1.20226		1.48594		1.58489		XI
781	4.31	4.58	19.38	6.424	3.105	gi|49902652	Methylenetetrahydrofolate dehydrogenase (NADP+ dependent) [Danio rerio]	Danio rerio		2	4	1.07532	0.242824	0.634682	0.0782319	0.647149	0.0869304	XI
782	6.3	7.74	18.57	4.322	3.045	gi|528503555	PREDICTED: myosin-10 isoform X4 [Danio rerio]	Danio rerio	4		3	3.80075	0.0218397	1.60388	0.250763	1.30416	0.394849	II
783	6.3	6.36	67.82	50.57	50.57	gi|528492856	PREDICTED: non-histone chromosomal protein HMG-17 [Danio rerio]	Danio rerio	7		2	1.1679	0.0764704	0.910565	0.102078	1.03661	0.342045	XI
784	4.3	4.46	12.27	2.181	1.927	gi|71679869	Nup205 protein [Danio rerio]	Danio rerio		4		0.698232		0.369828		0.448745		XI
785	6.3	6.3	27.47	24.73	20.33	gi|94732615	novel protein similar to vertebrate ADP-ribosylation factor-like 3 (ARL3) [Danio rerio]	Danio rerio	3		1	0.367014	0.204033	1.61301	0.108679	1.38932	0.236328	XI
786	6.29	6.41	24.36	15.45	13.86	gi|528513963	PREDICTED: protein phosphatase 3, catalytic subunit, alpha isozyme isoform X1 [Danio rerio]	Danio rerio	6			1.24738		0.912011		0.691831		XI
787	6.28	6.39	9.626	4.706	4.706	gi|221139884	gamma-aminobutyric acid type B receptor subunit 2 precursor [Danio rerio]	Danio rerio	4	3		0.447822	0.189434	0.589556	0.0390857	0.685038	0.22892	XX
788	4.29	6.16	25.49	9.368	9.368	gi|528517161	PREDICTED: synapsin-2 isoform X1 [Danio rerio]	Danio rerio		4								XI
789	6.28	6.36	30.15	14.65	14.65	gi|41053347	trifunctional enzyme subunit beta, mitochondrial [Danio rerio]	Danio rerio	5	7								XI
790	6.28	6.28	43.83	37.04	32.72	gi|66773128	peroxiredoxin-5, mitochondrial [Danio rerio]	Danio rerio	7	4	5	6.58569	4.23761e-07	0.316468	0.000236985	0.164938	2.16705e-05	XXII
791	6.27	6.35	25.14	15.23	11.56	gi|55742599	phosphoacetylglucosamine mutase [Danio rerio]	Danio rerio	6	8	9	1.2581	0.141269	0.548369	0.00629208	0.361909	0.000182811	XXI
792	4.28	4.28	17.91	5.141	5.141	gi|147906978	NADP-dependent malic enzyme, mitochondrial [Danio rerio]	Danio rerio		2	2	2.68097	0.118902	0.580619	0.0351702	0.414193	0.0193852	XXI
793	6.27	6.27	79.63	79.63	44.44	gi|528488763	PREDICTED: FK506 binding protein 1A, 12kDa isoform X1 [Danio rerio]	Danio rerio	6	5		1.27057		0.972747		0.937562		XI
794	6.26	9.56	23.72	6.902	4.55	gi|499024480	PREDICTED: myosin-9-like isoform X2 [Maylandia zebra]	Maylandia zebra	13			6.48634		1.80302		2.67917		XI
795	8.06	8.2	28.18	23.41	20.91	gi|41944548	Glycogen synthase kinase 3 alpha [Danio rerio]	Danio rerio			5	3.7325		1.44544		0.0118032		XI
796	6.25	17.67	75.51	61.63	49.8	gi|42542724	Tyrosine 3-monooxygenase/tryptophan 5-monooxygenase activation protein, theta polypeptide a [Danio rerio]	Danio rerio	18	18	16	0.829592	0.342111	1.10273	0.266651	1.26722	0.123087	XI
797	4.26	4.61	15.56	5.137	4.703	gi|7770273	double-stranded RNA-specific editase [Danio rerio]	Danio rerio		3	4	1.07153	0.508187	0.718556	0.279804	0.400237	0.0621278	XI
798	6.25	7.75	21.57	9.255	4.392	gi|528497469	PREDICTED: LOW QUALITY PROTEIN: dynactin subunit 1 [Danio rerio]	Danio rerio	4	2	4	1.02159	0.317465	0.871231	0.295333	0.521904	0.0418195	XII
799	4.25	4.69	14.67	1.659	1.301	gi|528510451	PREDICTED: triple functional domain protein isoform X1 [Danio rerio]	Danio rerio		3		0.870964		3.94457		2.60615		XI
800	8.04	8.49	10.54	4.087	3.001	gi|528520064	PREDICTED: disco-interacting protein 2 homolog C isoform X1 [Danio rerio]	Danio rerio			4	1.05682		1.19124		0.524808		XI
801	6.25	6.25	29.91	23.08	23.08	gi|41053331	60S ribosomal protein L30 [Danio rerio]	Danio rerio	7	3	6	1.1339	0.211347	1.01336	0.23436	1.02965	0.361015	XI
802	6.24	6.28	16	8.762	8.762	gi|62955353	probable aminopeptidase NPEPL1 [Danio rerio]	Danio rerio	6	4	9	0.564841	0.106709	0.699372	0.0373226	0.586615	0.0306072	XXI
803	6.24	6.24	22.94	17.35	11.76	gi|61806564	guanine nucleotide-binding protein G(I)/G(S)/G(T) subunit beta-2 [Danio rerio]	Danio rerio	5		5	0.836675	0.389245	0.59104	0.149218	0.533997	0.0904247	XI
804	8.03	8.17	27.44	12.02	6.576	gi|41053742	glutaryl-Coenzyme A dehydrogenase [Danio rerio]	Danio rerio			5	0.428549		0.413047		0.10666		XI
805	6.23	6.51	18.35	11.01	11.01	gi|528507887	PREDICTED: copine-2 isoform X1 [Danio rerio]	Danio rerio	4	2	4	3.20337	0.0671912	0.570358	0.106911	0.607571	0.00108117	XII
806	4.22	4.46	40.89	25.62	14.78	gi|528496246	PREDICTED: chromobox protein homolog 1 isoform X1 [Danio rerio]	Danio rerio		2		1.52757		1.72187		1.72187		XI
807	6.23	6.33	29.72	17.76	12.52	gi|42627881	T-complex protein 1 subunit beta [Danio rerio]	Danio rerio	4	1	7	2.50614	0.0900874	0.75519	0.103176	0.540795	0.0265951	XII
808	6.21	10.56	59.68	49.6	40.32	gi|300658858	unnamed protein product [Danio rerio]	Danio rerio	12			9.0365		1.31826		4.09261		XI
809	4.21	4.56	18.29	2.529	1.654	gi|187960123	Golgin subfamily A member 2 [Danio rerio]	Danio rerio		2		3.43558		0.010666		0.119124		XI
810	6.21	6.5	28.13	14.49	9.943	gi|47086051	KH domain containing, RNA binding, signal transduction associated 1b [Danio rerio]	Danio rerio	3		1	1.67256	0.021624	0.248386	0.0169994	0.371526	0.0171883	XXII
811	4.21	4.49	16.49	7.759	4.418	gi|528482645	PREDICTED: SH3-containing GRB2-like protein 3-interacting protein 1-like [Danio rerio]	Danio rerio		2	3	1.34069	0.191721	0.589462	0.0675569	0.110246	0.0189692	XII
812	6.2	8.46	37.09	15.23	15.23	gi|528524605	heterogeneous nuclear ribonucleoprotein A0, like [Danio rerio]	Danio rerio	7	8	6	1.48187	0.261549	1.25592	0.0937286	1.73948	0.00876158	X
813	6.19	6.53	10.94	2.766	2.128	gi|584014645	PREDICTED: pre-mRNA-processing-splicing factor 8-like [Neolamprologus brichardi]	Neolamprologus brichardi	4			0.487529		0.597035		0.255859		XI
814	4.21	4.37	23.75	8.782	8.782	gi|82228763	RecName: Full=Acyl-CoA-binding domain-containing protein 5A	DANRE		3		0.724436		0.870964		0.758578		XI
815	8	8.09	19.91	10.29	10.29	gi|66911855	Ppp4r2b protein [Danio rerio]	Danio rerio			4	1.99526		1.83654		1.09648		XI
816	6.18	6.39	22.24	9.973	9.03	gi|528496159	PREDICTED: protein kinase C epsilon type isoform X5 [Danio rerio]	Danio rerio	4			1.72187		1.59956		1.49969		XI
817	6.18	6.34	12.02	6.578	4.522	gi|169646399	116 kDa U5 small nuclear ribonucleoprotein component [Danio rerio]	Danio rerio	3			13.3045		1		17.0608		XI
818	6.15	6.33	13.8	6.623	6.623	gi|551487776	PREDICTED: catenin alpha-1-like [Xiphophorus maculatus]	Xiphophorus maculatus	4			3.7325		1.88799		2.208		XI
819	7.97	8.95	34	21.09	15.63	gi|48597014	60S ribosomal protein L3 [Danio rerio]	Danio rerio			9	1.38038		0.92045		0.483059		XI
820	4.2	4.43	41.1	27.4	27.4	gi|313151219	UMP-CMP kinase [Danio rerio]	Danio rerio		4	2	4.77797	0.0560312	0.449561	0.0458312	0.152744	0.0135659	XXI
821	4.19	4.62	16.35	5.703	4.943	gi|117606252	dnaJ homolog subfamily C member 1 precursor [Danio rerio]	Danio rerio		2		3.13329		1.15878		1.13763		XI
822	6.15	6.31	26.32	20.76	17.54	gi|169146740	novel intermediate filament protein [Danio rerio]	Danio rerio	6		10	1.24817	0.0689788	0.912069	0.231656	0.972662	0.032578	XI
823	6.15	6.15	23.02	10.93	9.302	gi|45501169	Nucb2b protein [Danio rerio]	Danio rerio	13	10	13	9.46237		0.188799		0.544503		XI
824	4.17	4.29	18.81	6.148	6.148	gi|60552207	Si:dkey-38l12.3 protein [Danio rerio]	Danio rerio		3		1.7378		0.394457		0.457088		XI
825	6.14	6.48	20.36	8.108	6.126	gi|528474135	PREDICTED: ubiquitin carboxyl-terminal hydrolase 7 isoform X1 [Danio rerio]	Danio rerio	4	3	6	2.27185	0.107152	0.882133	0.28183	0.389776	0.000747722	XII
826	4.17	4.22	16.39	5.259	3.856	gi|47223745	unnamed protein product [Tetraodon nigroviridis]	Tetraodon nigroviridis		4		0.847227		0.77983		2.72898		XI
827	6.13	47.09	76.92	61.27	56.76	gi|1703142	RecName: Full=Actin, alpha skeletal muscle B; AltName: Full=Alpha-actin-1 B; Flags: Precursor	TAKRU	97									XI
828	4.17	4.22	14.53	6.319	5.529	gi|190339270	Protein phosphatase 1E (PP2C domain containing) [Danio rerio]	Danio rerio		2		1.97697		0.0180302		0.0108643		XI
829	7.89	8.05	16.24	8.439	8.439	gi|528481963	PREDICTED: aspartyl aminopeptidase isoform X1 [Danio rerio]	Danio rerio			4	0.559758		0.737904		0.554626		XI
830	6.13	6.15	38.93	21.72	21.72	gi|41152189	NADH dehydrogenase [ubiquinone] flavoprotein 2, mitochondrial [Danio rerio]	Danio rerio	4		5	1.59748	0.0672435	1.17074	0.453358	0.638405	0.00292249	XII
831	6.12	6.24	12.94	3.382	2.624	gi|528511841	PREDICTED: serine/threonine-protein kinase MRCK alpha isoform X4 [Danio rerio]	Danio rerio	3			1.08643		1.05682		1.19124		XI
832	6.12	6.15	16.85	5.493	2.634	gi|528467687	PREDICTED: protocadherin-7-like isoform X2 [Danio rerio]	Danio rerio	3	2	4	0.232252	0.000430413	1.00704	0.000186512	0.90836	7.63525e-05	XIV
833	6.11	6.96	13.19	5.627	4.428	gi|542235461	PREDICTED: DNA damage-binding protein 1-like isoform X2 [Oreochromis niloticus]	Oreochromis niloticus	4			1.38038		2.37684		0.928966		XI
834	6.11	6.18	31.49	18.51	12.98	gi|528476693	PREDICTED: synaptotagmin Ia isoform X5 [Danio rerio]	Danio rerio	5		3	1.0003	0.0355824	0.987634	0.024604	0.910313	0.0123221	XI
835	7.75	7.8	31.28	23.87	13.58	gi|47086745	vesicle-associated membrane protein, associated protein B and C [Danio rerio]	Danio rerio			4	1.65959		1.1695		1.18032		XI
836	6.1	6.11	29.3	25.39	25.39	gi|542210253	PREDICTED: ADP-ribosylation factor 3-like isoform X1 [Oreochromis niloticus]	Oreochromis niloticus	8		8	10.401	0.00298471	0.334706	0.39407	0.169801	0.00157619	III
837	4.15	4.24	21.2	8.901	8.901	gi|82178393	RecName: Full=3-hydroxyisobutyryl-CoA hydrolase, mitochondrial; AltName: Full=3-hydroxyisobutyryl-coenzyme A hydrolase; Short=HIB-CoA hydrolase; Short=HIBYL-CoA-H; Flags: Precursor	DANRE		3	2							XI
838	6.09	6.11	15.57	4.277	4.277	gi|528471151	PREDICTED: catenin delta-2 isoform X2 [Danio rerio]	Danio rerio	4			1.44544		0.698232		0.263027		XI
839	4.14	6	12.67	7.167	7.167	gi|55925271	sodium- and chloride-dependent GABA transporter 1 [Danio rerio]	Danio rerio		3		0.765597		2.07014		1.92309		XI
840	7.72	7.98	24.93	13.52	8.188	gi|39795310	Ceruloplasmin [Danio rerio]	Danio rerio			8	0.765597		0.483059		0.0672977		XI
841	6.09	6.09	16.29	7.279	7.279	gi|41351169	P21/Cdc42/Rac1-activated kinase 1 [Danio rerio]	Danio rerio	4			6.42688		0.937562		5.70164		XI
842	4.14	4.37	17.11	4.167	4.167	gi|548461353	PREDICTED: GTP-binding protein 1-like isoform X2 [Pundamilia nyererei]	Pundamilia nyererei		2		4.44631		0.0847227		0.0118032		XI
843	6.08	9.61	25.22	9.632	8.983	gi|528498486	PREDICTED: alpha-actinin-1 isoform X1 [Danio rerio]	Danio rerio	8			1.07647		1.08643		1.00925		XI
844	7.69	7.96	28.76	17.63	8.163	gi|528470188	PREDICTED: non-specific lipid-transfer protein isoform X2 [Danio rerio]	Danio rerio			5	0.559758		0.608135		0.401791		XI
845	4.14	4.23	18.38	9.35	6.181	gi|46358337	glutamate--cysteine ligase catalytic subunit [Danio rerio]	Danio rerio		2	6	1.37793	0.152208	0.182523	0.00973635	0.0160308	0.00220683	XXI
846	6.08	6.22	13.24	5.258	5.258	gi|319655743	receptor-type tyrosine-protein phosphatase N2 precursor [Danio rerio]	Danio rerio	3		3	4.83969	0.000463966	2.20804	0.0347363	2.68141	0.000623912	IV
847	6.08	6.16	9.03	3.763	3.763	gi|528476172	PREDICTED: neuronal cell adhesion molecule isoform X4 [Danio rerio]	Danio rerio	6			0.564937		3.80189		0.685488		XI
848	6.08	6.11	49.55	38.74	22.52	gi|66773058	cytochrome b-c1 complex subunit 7 [Danio rerio]	Danio rerio	4	2	7	2.53799	0.137002	0.762863	0.227803	0.449456	0.0417379	XII
849	7.64	7.74	33.86	25.95	25.95	gi|57164640	epsin, partial [Danio rerio]	Danio rerio			4							XI
850	6.08	6.1	34.08	19.75	17.52	gi|326669196	PREDICTED: uncharacterized protein LOC569661 isoform 1 [Danio rerio]	Danio rerio	6									XI
851	7.63	8.07	27.9	12.88	11.16	gi|528487696	PREDICTED: EF-hand domain-containing protein D2 isoform X1 [Danio rerio]	Danio rerio			4	4.65586		4.28548		3.69828		XI
852	6.07	16.46	45.76	36.83	32.14	gi|49255464	Gdi2 protein [Danio rerio]	Danio rerio	15	18	18	6.15285	0.0304821	3.72047	0.0796651	2.3079	0.109615	II
853	4.12	4.23	18.34	6.27	5.329	gi|528490981	PREDICTED: uncharacterized threonine-rich GPI-anchored glycoprotein PJ4664.02-like isoform X2 [Danio rerio]	Danio rerio		2		1.2942		0.57544		0.20893		XI
854	6.07	6.26	11.48	3.368	3.024	gi|528496024	PREDICTED: neurexin 1a isoform X8 [Danio rerio]	Danio rerio	3	2		3.60207	0.0797319	0.177544	0.000619199	1.48925	0.00828349	XIX
855	6.07	6.11	26.38	14.72	12.88	gi|82180550	RecName: Full=Glutaredoxin 3	DANRE	4	3	4	1.41097	0.193497	0.6947	0.205111	0.895435	0.126693	XI
856	4.11	4.42	21.56	7.092	3.83	gi|528483637	PREDICTED: pl10 isoform X3 [Danio rerio]	Danio rerio		2		5.19996		1.02802		0.77983		XI
857	7.58	7.58	45.67	37.8	37.8	gi|125825023	PREDICTED: cytochrome c oxidase subunit 5B, mitochondrial-like [Danio rerio]	Danio rerio			4	0.912011		1.59956		0.529663		XI
858	6.07	6.07	21.81	14.85	12.99	gi|47085769	fibrinogen gamma polypeptide precursor [Danio rerio]	Danio rerio	4	2	8	0.968797	6.38394e-05	0.782032	0.0453244	0.609033	0.0437594	XXI
859	6.07	6.07	15.53	9.797	4.991	gi|528509194	PREDICTED: solute carrier family 2, facilitated glucose transporter member 3 isoform X2 [Danio rerio]	Danio rerio	3			11.1686		1.25892		5.19996		XI
860	4.11	4.28	22.38	8.392	5.361	gi|528495047	PREDICTED: calcium activated nucleotidase 1b isoform X1 [Danio rerio]	Danio rerio		3		1.1272		1.03753		1.23595		XI
861	4.11	4.26	18.4	7.079	5.792	gi|292620234	PREDICTED: poly(ADP-ribose) glycohydrolase-like [Danio rerio]	Danio rerio		2		10.5682		2.42103		1.80302		XI
862	7.55	7.98	34.98	28.9	14.45	gi|47086795	chymotrypsin B1 precursor [Danio rerio]	Danio rerio			7	0.751623		1.40605		1.31826		XI
863	6.06	6.34	11.57	2.574	2.574	gi|528492432	PREDICTED: neurobeachin a isoform X1 [Danio rerio]	Danio rerio	4	3	2	1.2762	0.000509371	1.47447	0.0585841	1.57555	0.183262	II
864	6.06	6.12	15.62	9.32	9.32	gi|54400576	ethanolamine-phosphate cytidylyltransferase [Danio rerio]	Danio rerio	4	2	5	1.66811	0.0504586	0.41117	0.0320832	1.5736	0.0597765	XX
865	6.06	6.07	69.29	60.63	37.8	gi|41055752	beta-synuclein [Danio rerio]	Danio rerio	10	9	15	3.72243	0.00198948	1.03882	0.0678749	4.60247	0.000637748	I
866	6.05	6.48	12.32	2.143	1.9	gi|528499326	PREDICTED: transcriptional regulator ATRX isoform X1 [Danio rerio]	Danio rerio	3			1.34276		0.990832		1.15878		XI
867	4.1	4.2	19.31	12.15	8.723	gi|47086991	aminoacyl tRNA synthase complex-interacting multifunctional protein 2 [Danio rerio]	Danio rerio		3	3	4.38394	0.0474195	0.648866	0.108503	0.0155656	0.00152702	III
868	6.05	6.05	22.12	10.6	10.6	gi|82658254	grpE protein homolog 1, mitochondrial [Danio rerio]	Danio rerio	5	4	6	2.57305	0.0887098	0.50839	0.0657681	2.1008	0.00485983	X
869	6.05	6.05	35.05	27.84	27.84	gi|50540124	protein transport protein Sec61 subunit beta [Danio rerio]	Danio rerio	4	6	3							XI
870	6.04	6.37	12.41	3.262	3.262	gi|528516026	PREDICTED: calmodulin-regulated spectrin-associated protein 2 isoform X3 [Danio rerio]	Danio rerio	3	1	3	0.984009	0.172032	0.87783	0.230445	0.63521	0.121665	XI
871	4.09	4.25	17.34	5.997	5.997	gi|49333529	reticulon 1-a1 [Danio rerio]	Danio rerio		3	8	0.742262	0.326879	1.01702	0.465251	0.692645	0.196014	XI
872	6.04	6.09	13.93	7.275	5.225	gi|24119222	eph receptor A4b precursor [Danio rerio]	Danio rerio	3		3	1.10854	0.258146	1.13706	0.336751	1.48051	0.24091	XI
873	7.46	7.61	36.54	27.4	24.04	gi|82200308	RecName: Full=Density-regulated protein; Short=DRP	DANRE			4	2.26987		1.15878		1.21339		XI
874	6.04	6.09	23.56	11.26	11.26	gi|50344970	isocitrate dehydrogenase [NAD] subunit beta, mitochondrial [Danio rerio]	NAD	3	2		0.917396	0.311889	1.35887	0.175223	3.68829	0.0179578	X
875	6.03	6.21	23.92	13.98	13.98	gi|528479240	PREDICTED: endophilin-B2 isoform X10 [Danio rerio]	Danio rerio	3			5.91562		0.461318		1.52757		XI
876	6.03	6.17	14.19	8.869	7.761	gi|326665130	PREDICTED: WD repeat-containing protein 47 [Danio rerio]	Danio rerio	10	9	10	1.43175	0.197425	0.546727	0.0443072	0.688024	0.0760488	XX
877	6.03	6.14	21.26	7.71	7.71	gi|190358391	28S ribosomal protein S31, mitochondrial [Danio rerio]	Danio rerio	3		3	0.280707	0.0304318	0.458669	0.128954	1.0575	0.185527	XIV
878	6.03	6.09	23.92	15.05	13.44	gi|62955225	proteasome (prosome, macropain) 26S subunit, non-ATPase, 4b [Danio rerio]	Danio rerio	3	1	7	2.29682	0.0246654	0.42356	0.0413961	0.0914878	0.0126276	XXII
879	6.03	6.06	9.882	4.471	4.471	gi|528488749	PREDICTED: AP2-associated protein kinase 1 isoform X5 [Danio rerio]	Danio rerio	3			0.77983		1.39316		0.672977		XI
880	6.03	6.03	17.11	13.9	13.9	gi|54312133	phosphatidylethanolamine binding protein [Danio rerio]	Danio rerio	4		11	0.920463	0.0790123	0.561508	0.0629279	0.928237	0.0264459	XI
881	6.02	6.35	14.02	4.803	4.803	gi|125817349	PREDICTED: CAP-Gly domain-containing linker protein 2 isoform X2 [Danio rerio]	Danio rerio	3	2		1.58489		1.00925		0.928966		XI
882	4.08	4.17	23.66	8.451	8.451	gi|48734808	NADH dehydrogenase (ubiquinone) 1 alpha subcomplex, 10 [Danio rerio]	Danio rerio		2	8	1.05956	0.225301	0.511105	0.192783	0.0179774	0.00639281	XII
883	7.39	7.7	51	47	35	gi|156739303	cystatin B [Danio rerio]	Danio rerio			4	0.47863		0.672977		0.0954993		XI
884	6.01	8.23	43.36	25.17	25.17	gi|61806494	uncharacterized protein LOC497166 [Danio rerio]	Danio rerio	10		11	1.23599	0.15648	1.1327	0.410042	0.983936	0.336551	XI
885	4.08	4.09	31.6	13.21	13.21	gi|584027869	PREDICTED: ras-related protein Rab-2A-like [Neolamprologus brichardi]	Neolamprologus brichardi		2	4	1.14929	0.179143	1.28097	0.254586	0.693256	0.151245	XI
886	6.01	8.1	34.44	15.89	15.89	gi|41152494	prohibitin 2a [Danio rerio]	Danio rerio	4	8	7	1.1657	0.246594	1.07798	0.150924	0.953047	0.0216915	XI
887	4.07	4.56	18.42	4.699	2.569	gi|528492270	PREDICTED: synaptojanin-1 isoform X5 [Danio rerio]	Danio rerio		4	14							XI
888	4.06	4.27	17.2	7.561	5.671	gi|326676476	PREDICTED: uncharacterized protein LOC795729 [Danio rerio]	Danio rerio		2	1	4.40167	0.000645756	0.923804	0.0332873	3.39279	0.0117996	I
889	6.01	6.01	18.67	10.49	10.49	gi|528517906	PREDICTED: isocitrate dehydrogenase [NAD] subunit gamma, mitochondrial isoform X1 [Danio rerio]	NAD	5	4	6	1.37019	0.190686	0.446584	0.0128967	0.362432	0.00277601	XXI
890	7.35	7.85	35.63	25.91	19.43	gi|22204206	novel protein similar to vertebrate caldesmon 1 (CALD1) [Danio rerio]	Danio rerio			6	0.387258		1.19124		0.544503		XI
891	6	66.78	73.36	72.23	68.4	gi|468861133	tubulin alpha 1-like protein 2 [Hypophthalmichthys molitrix]	Hypophthalmichthys molitrix	146		164	2.33346		0.751623		0.0167494		XI
892	6	13.69	21.25	10.51	7.346	gi|528476349	PREDICTED: plasma membrane calcium-transporting ATPase 1 isoform X2 [Danio rerio]	Danio rerio	9	11		1.86385	0.10402	0.995199	0.0663233	1.97703	0.00330854	X
893	4.06	4.06	16.45	10	10	gi|528489696	PREDICTED: S-formylglutathione hydrolase isoform X1 [Danio rerio]	Danio rerio		3								XI
894	6	8.04	12.92	6.013	6.013	gi|528504439	PREDICTED: clathrin coat assembly protein AP180 isoform X3 [Danio rerio]	Danio rerio	5			1.80302		1.55597		1.33045		XI
895	7.34	8.15	20.87	10.89	10.16	gi|528508501	PREDICTED: ADP-ribosylation factor GTPase-activating protein 2 isoform X1 [Danio rerio]	Danio rerio			5	1.33045		1.00925		1.07647		XI
896	6	6.24	27.18	22.22	15.48	gi|192453546	uncharacterized protein LOC792915 [Danio rerio]	Danio rerio	4	9	3	36.504	0.000785726	16.5275	0.00528174	19.1201	0.00084075	IV
897	6	6.18	22.26	12.41	12.41	gi|576888456	F-actin-capping protein subunit beta [Ictalurus punctatus]	Ictalurus punctatus	4			1.22462		1.2942		1.33045		XI
898	7.32	8.08	13.7	4.123	2.846	gi|47221269	unnamed protein product [Tetraodon nigroviridis]	Tetraodon nigroviridis			10							XI
899	6	6.17	10.48	4.649	4.649	gi|408440830	DNA ligase 3 [Danio rerio]	Danio rerio	3	1	1	1.25892		1.33045		1.19124		XI
900	7.31	7.32	26.04	22.4	22.4	gi|6687453	retinol binding protein 4 [Danio rerio]	Danio rerio			4	0.704693		1.08643		0.809096		XI
901	6	6.14	17.04	7.398	6.473	gi|528474990	PREDICTED: hepatocyte growth factor-regulated tyrosine kinase substrate isoform X6 [Danio rerio]	Danio rerio	6			0.824138		0.666807		0.731139		XI
902	7.29	34.92	72.7	58.79	47.51	gi|528497595	PREDICTED: brain creatine kinase isoform X2 [Danio rerio]	Danio rerio			77	3.0761		0.125893		0.0990832		XI
903	6	6.11	23.08	6.394	6.394	gi|375331898	nucleolar and coiled-body phosphoprotein 1 [Danio rerio]	Danio rerio	3	1	5	1.741	0.0181621	1.0873	0.105333	1.53328	0.0355945	I
904	4.05	4.23	28.12	6.366	5.04	gi|528517582	PREDICTED: sarcolemma associated protein b isoform X1 [Danio rerio]	Danio rerio		2	5	0.341165	0.0525131	0.989866	0.138648	0.670164	0.0340783	XII
905	6	6.1	9.281	2.253	1.985	gi|215261908	plexin B2a [Danio rerio]	Danio rerio	5	4	7	0.705237	0.263318	0.933412	0.282423	0.666699	0.0426078	XII
906	6	6.1	10.27	3.556	3.556	gi|528499179	PREDICTED: protocadherin Fat 3-like [Danio rerio]	Danio rerio	3	1	1	5.05701	0.00607452	0.922989	0.33823	2.82743	0.00140444	I
907	4.05	4.21	21.3	4.861	4.861	gi|47086163	neuronal pentraxin-1 precursor [Danio rerio]	Danio rerio		2	1	0.623029	0.0347964	9.05302	0.16128	5.59047	0.236715	XIV
908	6	6.06	16.61	5.112	3.994	gi|528524139	PREDICTED: kinesin-like protein KIF2A-like [Danio rerio]	Danio rerio	3	1		5.75698	0.00135597	1.04774	0.170543	5.5977	0.000706959	I
909	6	6.05	10.91	3.61	3.199	gi|528486474	PREDICTED: signal-induced proliferation-associated 1-like protein 2-like isoform X6 [Danio rerio]	Danio rerio	3			0.862979		1.18032		0.847227		XI
910	4.05	4.14	17.06	4.563	3.175	gi|528505684	PREDICTED: signal recognition particle 54 kDa protein isoform X1 [Danio rerio]	Danio rerio		2		1.19124		0.0731139		0.619441		XI
911	6	6.03	16.6	6.192	6.192	gi|528505777	PREDICTED: heterogeneous nuclear ribonucleoprotein U isoform X1 [Danio rerio]	Danio rerio	5			2.72898		0.751623		1.03753		XI
912	6	6.01	15.47	6.61	6.61	gi|528516800	PREDICTED: methylcrotonoyl-CoA carboxylase subunit alpha, mitochondrial isoform X1 [Danio rerio]	Danio rerio	3		3	1.96079	0.129006	0.934646	0.472452	1.06259	0.140209	XI
913	6	6	22.17	9.382	9.382	gi|528500417	PREDICTED: glutathione reductase, mitochondrial isoform X2 [Danio rerio]	Danio rerio	3			1.97697		0.787046		0.666807		XI
914	6	6	18.1	13.46	13.46	gi|551518178	PREDICTED: cleavage stimulation factor subunit 1-like [Xiphophorus maculatus]	Xiphophorus maculatus	3			13.5519		1.36773		12.942		XI
915	4.04	13.36	35.19	25.57	20.76	gi|528491447	PREDICTED: methionine adenosyltransferase II, alpha a isoform X1 [Danio rerio]	Danio rerio		9	16	3.06526	0.0913777	0.596982	0.169576	0.421258	0.0685244	XI
916	4.04	4.2	44.78	26.22	16.24	gi|30410758	keratin, type I cytoskeletal 18 [Danio rerio]	Danio rerio		5		0.937562		0.30761		0.0630957		XI
917	7.15	23.92	45.31	30.52	23.24	gi|528478239	PREDICTED: dynamin 1a isoform X1 [Danio rerio]	Danio rerio			15	0.758578		0.608135		0.440555		XI
918	6	6	12.77	7.385	7.385	gi|326677956	PREDICTED: wiskott-Aldrich syndrome protein family member 3-like [Danio rerio]	Danio rerio	3		2	1.60159	0.00184663	0.971432	0.313596	2.0993	0.00251032	I
919	7.15	9.53	19.06	6.974	6.582	gi|528482798	PREDICTED: optic atrophy 1-like isoform X4 [Danio rerio]	Danio rerio			5	1.1272		0.143219		0.0291072		XI
920	6	6	20.11	15.23	15.23	gi|82185049	RecName: Full=SUMO-activating enzyme subunit 1; AltName: Full=Ubiquitin-like 1-activating enzyme E1A	DANRE	3		5	1.32835	0.00907173	0.99121	0.348517	0.572965	0.0111786	III
921	4.04	4.11	24.46	9.198	8.611	gi|528491964	PREDICTED: protein phosphatase 3, catalytic subunit, gamma isoform isoform X1 [Danio rerio]	Danio rerio		6	9	0.497682	0.202112	0.917087	0.385017	1.06514	0.27026	XI
922	6	6	34.94	18.07	18.07	gi|74096437	cytochrome c oxidase, subunit VIIa 2a [Danio rerio]	Danio rerio	4	2	3	7.26359	0.0492696	3.98848	0.0947606	5.79952	0.0108545	I
923	4.04	4.11	18.69	10.1	7.828	gi|55925207	mevalonate kinase [Danio rerio]	Danio rerio		2		10.1859		0.376704		0.0260615		XI
924	7.12	7.8	15.96	5.142	3.901	gi|528490886	PREDICTED: nck-associated protein 1 isoform X3 [Danio rerio]	Danio rerio			4	0.704693		1.75388		1.35519		XI
925	6	6	28.87	26.06	26.06	gi|41053367	coactosin-like protein [Danio rerio]	Danio rerio	4	2	5	1.05371	0.0419755	0.295049	0.0069308	0.37977	0.00729398	XXI
926	6	6	15.23	12.11	12.11	gi|528494771	PREDICTED: zinc finger protein 346-like isoform X2 [Danio rerio]	Danio rerio	3			1.25892		1.03753		2.14783		XI
927	7.09	7.5	16.98	13.92	11.79	gi|94732115	retinoblastoma binding protein 4 [Danio rerio]	Danio rerio			4	1.03753		1.31826		0.672977		XI
928	6	6	24.83	24.83	24.83	gi|148237436	acyl-CoA dehydrogenase, short/branched chain [Danio rerio]	Danio rerio	5	1	5	1.07427	0.141388	1.28226	0.346659	0.876943	0.00488617	XI
929	4.03	4.14	19.35	3.606	2.111	gi|528490331	PREDICTED: phospholipase C-like 1 [Danio rerio]	Danio rerio		2	3	1.81459	0.0365398	0.559212	0.0969435	0.513725	0.0312755	III
930	5.98	17.35	39.1	28.61	19.07	gi|190339984	Heat shock protein 90-alpha 2 [Danio rerio]	Danio rerio	16		15	1.05373	0.254627	1.09764	0.4624	1.71951	0.352536	XI
931	5.98	6.48	16.03	8.358	4.523	gi|528468884	PREDICTED: neuronal-specific septin-3 isoform X1 [Danio rerio]	Danio rerio	3	3		2.83806	0.12349	0.214526	0.0184544	0.824864	0.113925	XX
932	5.98	5.98	34.94	14.46	14.46	gi|45768682	Ribosomal protein S10 [Danio rerio]	Danio rerio	5	2	5	2.70535	0.0225585	1.82949	0.0325266	2.71615	0.0717563	V
933	5.98	5.98	26.24	17.73	17.73	gi|326680553	PREDICTED: tubulin polymerization-promoting protein-like [Danio rerio]	Danio rerio	3		2	1.59331	0.328433	2.40595	0.101953	0.748777	0.120198	XI
934	4.02	4.23	26.17	5.841	5.841	gi|41055331	flotillin 2 [Danio rerio]	Danio rerio		2	4	2.45188	0.11153	0.659118	0.139744	0.122206	0.00817737	XII
935	7.03	7.24	26.55	13.48	5.502	gi|528521569	PREDICTED: dynamin 1-like isoform X1 [Danio rerio]	Danio rerio			4	3.94457		3.22107		1.2942		XI
936	5.96	6.02	15.01	6.919	6.919	gi|528518331	PREDICTED: diacylglycerol kinase alpha isoform X1 [Danio rerio]	Danio rerio	4	3	3	1.83002	0.183811	0.545342	0.142577	0.444659	0.0589811	XI
937	5.94	85.39	88.29	84.01	74.77	gi|583992441	PREDICTED: tubulin beta-4B chain-like [Neolamprologus brichardi]	Neolamprologus brichardi	193			2.63027		0.972747		0.937562		XI
938	5.93	6	18.55	10.07	7.248	gi|326670074	PREDICTED: AMP deaminase 2 isoform X4 [Danio rerio]	Danio rerio	4	4	2	0.921052	0.0272894	1.07928	0.275827	0.981235	0.31151	XI
939	4.02	4.02	18.69	11.42	11.42	gi|528512737	PREDICTED: thioredoxin-like 1 isoform X1 [Danio rerio]	Danio rerio		2		1.48594		0.591562		0.405508		XI
940	6.95	7.16	14.58	7.853	4.968	gi|54400362	threonyl-tRNA synthetase, cytoplasmic isoform 2 [Danio rerio]	Danio rerio			4	8.09096		1.24738		1		XI
941	5.93	5.97	39.11	23.56	23.56	gi|528476677	PREDICTED: protein lin-7 homolog A isoform X1 [Danio rerio]	Danio rerio	3		2	1.26714	0.116018	0.85223	0.400402	0.0848224	0.000186452	XII
942	5.92	5.96	20	10.29	10.29	gi|554848081	PREDICTED: serine/threonine-protein phosphatase PP1-beta catalytic subunit-like isoform X2 [Haplochromis burtoni]	Haplochromis burtoni	3			8.3946		0.666807		0.428549		XI
943	4.01	20.57	77.62	69.93	58.04	gi|95132381	Hbaa1 protein [Danio rerio]	Danio rerio		34		1.35519		1.10662		0.870964		XI
944	5.89	5.97	37.02	25.19	21.76	gi|3913050	RecName: Full=Apolipoprotein A-I; Short=Apo-AI; Short=ApoA-I; AltName: Full=Apolipoprotein A1; Flags: Precursor	DANRE	6	3	6	4.55369	0.0421765	1.59411	0.224547	1.72532	0.0352288	I
945	5.88	9.57	41.53	25.14	17.51	gi|551510869	PREDICTED: guanine nucleotide-binding protein G(i) subunit alpha-1-like [Xiphophorus maculatus]	Xiphophorus maculatus	7									XI
946	5.88	5.91	30.8	16.74	12.05	gi|61806580	elongation factor Tu, mitochondrial [Danio rerio]	Danio rerio	4	2	5	2.69706	0.00318177	0.651497	0.0338707	1.10373	1.01276e-05	XXIV
947	5.87	5.87	16	16	16	gi|528512407	PREDICTED: microsomal glutathione S-transferase 3 isoform X1 [Danio rerio]	Danio rerio	4	2		3.25087		0.255859		0.0772681		XI
948	5.86	5.87	10.79	5.085	5.085	gi|528500949	PREDICTED: zgc:63480 isoform X2 [Danio rerio]	Danio rerio	6	2	5	0.850542	0.390182	0.929026	0.482088	1.46828	0.267855	XI
949	5.86	5.86	14.44	6.034	4.957	gi|583976943	PREDICTED: phosphatidylinositol 3,4,5-trisphosphate 3-phosphatase and dual-specificity protein phosphatase PTEN-like [Neolamprologus brichardi]	Neolamprologus brichardi	3			2.03236		1.34276		2.31206		XI
950	4.01	4.01	16.27	6.459	4.785	gi|55742589	regulator of chromosome condensation [Danio rerio]	Danio rerio		2		1.55597		0.591562		0.544503		XI
951	6.85	6.99	24.8	12.2	9.35	gi|51230625	NADH dehydrogenase [ubiquinone] flavoprotein 1, mitochondrial [Danio rerio]	Danio rerio			5	1.04713		1.70608		1.45881		XI
952	5.85	6	19.01	12.57	12.57	gi|53933224	opioid-binding protein/cell adhesion molecule precursor [Danio rerio]	Danio rerio	3	5	5	1.21018	0.343347	1.19785	0.244618	1.17733	0.190241	XI
953	6.85	6.97	58.82	47.06	35.95	gi|33416409	Nme2 protein [Danio rerio]	Danio rerio			6	0.158489		1.6293		0.222843		XI
954	5.84	10.72	25.28	17.55	11.89	gi|326672048	PREDICTED: spectrin beta chain, non-erythrocytic 1-like [Danio rerio]	Danio rerio	10	12	10	0.538041	0.0608514	1.37159	0.160532	1.36432	0.278842	XI
955	6.84	7.21	15.45	7.5	6.696	gi|528490146	PREDICTED: syntaxin binding protein 5-like isoform X8 [Danio rerio]	Danio rerio			4	1.67494		0.483059		0.0123595		XI
956	5.83	5.86	22.86	20.1	13.82	gi|94733132	cathepsin D [Danio rerio]	Danio rerio	5		2	4.21886	0.000760059	0.732316	0.202828	3.02513	8.61778e-06	I
957	4	4.42	19.56	1.991	1.991	gi|528480639	PREDICTED: rab GTPase-binding effector protein 1 isoform X1 [Danio rerio]	Danio rerio		3	2	1.62823	0.274633	0.309946	0.141446	0.816729	0.100848	XI
958	5.81	5.82	29.33	15.01	11.78	gi|209151855	Heterogeneous nuclear ribonucleoprotein K [Salmo salar]	Salmo salar	7									XI
959	5.8	5.88	23.12	15.05	11.83	gi|50344880	26S proteasome non-ATPase regulatory subunit 4 [Danio rerio]	Danio rerio	3	2		2.39883		0.255859		0.0110662		XI
960	5.77	5.77	54.93	49.3	49.3	gi|73761781	guanine nucleotide-binding protein gamma 2 [Danio rerio]	Danio rerio	3		2	1.4916	0.224733	0.813392	0.229996	0.835959	0.288596	XI
961	5.73	6.01	10.43	3.974	2.91	gi|326667768	PREDICTED: spectrin beta chain, non-erythrocytic 4-like [Danio rerio]	Danio rerio	4	3	6	0.451281	0.00656796	1.13089	0.112683	1.30749	0.10108	XIV
962	5.7	5.74	12.16	6.333	4.188	gi|528469662	PREDICTED: protein NLRC3 isoform X1 [Danio rerio]	Danio rerio	3			2.42103		0.928966		0.0172187		XI
963	4	4.24	8.659	1.252	1.252	gi|551497700	PREDICTED: receptor-type tyrosine-protein phosphatase S-like [Xiphophorus maculatus]	Xiphophorus maculatus		2		0.903649		1.20226		1.44544		XI
964	5.66	5.87	14.64	4.073	3.483	gi|528518110	PREDICTED: kinesin family member 1B isoform X3 [Danio rerio]	Danio rerio	4	1	3	1.15069	0.42351	0.945587	0.34622	0.691906	0.140988	XI
965	6.82	56.08	79.38	72.32	68.08	gi|125971745	alpha actin [Oreochromis niloticus]	Oreochromis niloticus			118							XI
966	5.65	5.86	10.23	4.69	4.221	gi|551491917	PREDICTED: exportin-1-like [Xiphophorus maculatus]	Xiphophorus maculatus	3			99.0832		99.0832		99.0832		XI
967	4	4.21	20.83	5.556	5.556	gi|528501388	PREDICTED: ribosomal protein S6 kinase beta-1 isoform X1 [Danio rerio]	Danio rerio		2	1	1.89226	0.182418	0.527429	0.132081	0.343923	0.0566405	XI
968	4	4.2	19.01	7.991	4.968	gi|152012832	Cap1 CAP, adenylate cyclase-associated protein 1 [Danio rerio]	Danio rerio		3		0.145881		0.0452898		0.0465586		XI
969	5.62	6.95	31.41	22.74	22.74	gi|42542442	Cbr1l protein [Danio rerio]	Danio rerio	6	2	6	0.951755	0.358892	0.999218	0.495828	0.0111174	0.00127997	XII
970	5.62	5.72	19.83	8.715	8.715	gi|56672226	chimaerin [Danio rerio]	Danio rerio	4	1		1.11693	0.465864	1.01702	0.463764	0.910457	0.267494	XI
971	5.59	5.59	41.42	29.59	24.26	gi|66267270	Cytochrome c oxidase subunit IV isoform 1 [Danio rerio]	Danio rerio	4			99.0832		99.0832		99.0832		XI
972	4	4.17	11.72	1.836	1.836	gi|153792789	UHRF1-binding protein 1-like [Danio rerio]	Danio rerio		2		1.70608		0.164437		0.277971		XI
973	6.8	7.43	50	35	31	gi|55926092	10 kDa heat shock protein, mitochondrial [Danio rerio]	Danio rerio			4	1.65959		1.43219		1.21339		XI
974	4	4.16	22.8	4.136	4.136	gi|528495309	PREDICTED: eukaryotic translation initiation factor 3 subunit C isoform X1 [Danio rerio]	Danio rerio		3	4	0.878335	0.223659	0.410081	0.0191522	0.489085	0.0786003	XX
975	5.58	5.76	24.07	6.667	5.185	gi|528518722	PREDICTED: protein SOGA3 isoform X3 [Danio rerio]	Danio rerio	3		3	0.545444	0.0928678	1.23838	0.316449	0.788313	0.282642	XI
976	4	4.16	17.67	14.06	12.05	gi|47271415	methylosome subunit pICln [Danio rerio]	Danio rerio		4		3.43558		0.124738		0.0110662		XI
977	6.79	7.13	10.35	7.298	5.991	gi|568599809	protein phosphatase 6, regulatory subunit 3 [Danio rerio]	Danio rerio			4	1.45881		0.990832		1.15878		XI
978	5.58	5.67	27.6	13.42	5.482	gi|94732109	tyrosyl-tRNA synthetase [Danio rerio]	Danio rerio	4	3		0.623453	0.189491	0.573609	0.142565	0.337308	0.0549805	XI
979	5.57	5.57	20.71	11.31	10.24	gi|41944596	Heat shock protein 4 [Danio rerio]	Danio rerio	6	4	6	3.42426	0.107298	0.868536	0.017274	3.19603	0.00448464	X
980	5.57	5.57	31.07	21.79	11.43	gi|206558175	RecName: Full=Succinate dehydrogenase [ubiquinone] iron-sulfur subunit, mitochondrial; AltName: Full=Iron-sulfur subunit of complex II; Short=Ip; Flags: Precursor	DANRE	4		3	0.677499	0.128453	1.35778	0.0823056	0.310146	0.0666442	XI
981	5.57	5.57	23.81	14.65	14.65	gi|317108137	eukaryotic translation initiation factor 3, subunit F-like [Danio rerio]	Danio rerio	3	3	2	7.24436		0.570164		3.80189		XI
982	6.7	7.59	18.62	5.99	4.688	gi|528497438	PREDICTED: LETM1 and EF-hand domain-containing protein 1, mitochondrial isoform X2 [Danio rerio]	Danio rerio			3	0.772681		0.928966		0.251189		XI
983	5.56	5.64	20.08	15.11	14.08	gi|528498120	PREDICTED: stromal membrane-associated protein 1 isoform X1 [Danio rerio]	Danio rerio	3	3	3	0.742253	0.188193	0.760275	0.26468	0.77107	0.289118	XI
984	4	4.14	9.063	2.115	2.115	gi|528476168	PREDICTED: neuronal cell adhesion molecule isoform X2 [Danio rerio]	Danio rerio		3	7	1.01225	0.144681	1.49259	0.263316	1.37475	0.284506	XI
985	5.55	5.69	32.09	12.77	10.28	gi|213688814	annexin A4 [Ctenopharyngodon idella]	Ctenopharyngodon idella	3			1.23595		0.515229		0.413047		XI
986	4	4.14	22.3	7.914	7.914	gi|554876875	PREDICTED: 26S protease regulatory subunit 6B-like [Haplochromis burtoni]	Haplochromis burtoni		2		29.1072		0.0625173		0.0291072		XI
987	5.55	5.62	14.66	6.096	6.096	gi|292627661	PREDICTED: transferrin receptor protein 1-like [Danio rerio]	Danio rerio	4			1.72187		1.45881		1.6293		XI
988	5.54	5.54	9.913	4.575	4.575	gi|528520254	PREDICTED: uncharacterized protein LOC100332407 [Danio rerio]	Danio rerio	3	2	1	1.20366	0.0723815	1.65066	0.178549	1.39928	0.113565	XI
989	5.53	5.74	18.29	7.086	6.4	gi|190339462	Glutamate receptor, ionotropic, AMPA 2a [Danio rerio]	Danio rerio	4			2.03236		0.613762		0.0119124		XI
990	6.66	6.7	53.85	43.27	30.77	gi|51010955	NADH dehydrogenase [ubiquinone] 1 alpha subcomplex subunit 7 [Danio rerio]	Danio rerio			3	1.00925		0.515229		0.092045		XI
991	4	4.11	20.72	8.39	8.39	gi|55166899	vesicular glutamate transporter 2.1 [Danio rerio]	Danio rerio		2		4.01791		1.05682		0.554626		XI
992	5.53	5.53	15.28	8.796	8.796	gi|71834680	maleylacetoacetate isomerase isoform 1 [Danio rerio]	Danio rerio	3		2	5.61517	0.0256118	0.567938	0.00666111	0.805081	0.301482	XXIV
993	5.52	5.76	10.88	2.483	2.483	gi|528476055	PREDICTED: myotubularin-related protein 5 isoform X4 [Danio rerio]	Danio rerio	3			0.816582		0.928966		0.737904		XI
994	4	4.11	41.67	17.26	17.26	gi|47211972	unnamed protein product [Tetraodon nigroviridis]	Tetraodon nigroviridis		2								XI
995	5.51	5.53	28.33	20	20	gi|47085917	lactoylglutathione lyase [Danio rerio]	Danio rerio	3		4	6.78525	0.0273529	0.888504	0.0857265	0.541886	0.00844315	III
996	4	4.11	19.05	13.69	13.69	gi|66472400	NADH dehydrogenase [ubiquinone] iron-sulfur protein 4, mitochondrial [Danio rerio]	Danio rerio		2	1	1.66652	0.229726	0.247245	0.0391204	0.2239	0.0370911	XXI
997	5.5	5.51	9.27	2.564	2.564	gi|292609765	PREDICTED: ras GTPase-activating protein-binding protein 2-like [Danio rerio]	Danio rerio	4	3	3	1.21303	0.0802273	0.473932	0.167711	0.563846	0.227348	XI
998	5.49	5.66	34.74	25	19.16	gi|488888854	laminin receptor 1 [Ctenopharyngodon idella]	Ctenopharyngodon idella	6			3.66438		0.981748		0.220801		XI
999	4	4.09	16.26	9.202	9.202	gi|47226095	unnamed protein product [Tetraodon nigroviridis]	Tetraodon nigroviridis		2		0.903649		0.862979		0.855067		XI
1000	5.48	5.54	25.85	15.93	9.399	gi|82188219	RecName: Full=V-type proton ATPase subunit C 1-A; Short=V-ATPase subunit C 1-A; AltName: Full=Vacuolar proton pump subunit C 1-A	DANRE	3			2.72898		3.0761		1.48594		XI
1001	5.47	5.47	56.03	33.33	32.62	gi|67677900	Cytochrome c oxidase subunit Vaa [Danio rerio]	Danio rerio	6			17.378		0.138038		26.3027		XI
1002	5.46	5.9	66.14	49.61	49.61	gi|528496252	PREDICTED: chromobox protein homolog 1 isoform X4 [Danio rerio]	Danio rerio	4			1.02802		1.01859		0.704693		XI
1003	6.54	7.91	18.6	10.11	3.936	gi|528484846	PREDICTED: diacylglycerol kinase delta isoform X1 [Danio rerio]	Danio rerio			4	1.10662		0.862979		0.672977		XI
1004	5.44	5.44	14.31	9.06	6.267	gi|528473075	PREDICTED: microtubule-associated protein futsch-like [Danio rerio]	Danio rerio	6	11	7	1.48199	0.487264	1.7313	0.304758	1.17925	0.272202	XI
1005	5.43	5.64	23.88	13.2	9.126	gi|51980615	Seryl-tRNA synthetase [Danio rerio]	Danio rerio	4		8	0.978057	0.03354	0.839714	0.168741	0.63204	0.000113727	XII
1006	6.53	15.52	54.51	35.38	16.25	gi|209572637	RecName: Full=Calcium/calmodulin-dependent protein kinase type II delta 2 chain; AltName: Full=Calcium/calmodulin-dependent protein kinase type II delta-A chain; Short=CaM kinase II subunit delta-A; Short=CaM-kinase II delta-A chain; Short=CaMK-II subunit delta-A	DANRE			16	0.946237		0.981748		1.02802		XI
1007	5.43	5.58	17.9	9.886	8.429	gi|181339524	sodium/calcium exchanger 2 precursor [Danio rerio]	Danio rerio	5	3	9	6.37781	0.0269934	1.24794	0.0949997	0.580043	0.0071636	III
1008	6.53	6.64	43.25	25.79	19.05	gi|528487650	PREDICTED: ATP synthase subunit b, mitochondrial isoform X1 [Danio rerio]	Danio rerio			4	1.24738		0.114815		0.0619441		XI
1009	5.4	5.4	35.38	24.06	19.1	gi|528473653	PREDICTED: 2',3'-cyclic-nucleotide 3'-phosphodiesterase-like isoform X3 [Danio rerio]	Danio rerio	4	5	5	2.73706	0.19166	0.337778	0.0856731	0.95465	0.00387668	XI
1010	5.4	5.4	19.95	13.04	13.04	gi|136256410	protein Z-dependent protease inhibitor precursor [Danio rerio]	Danio rerio	4		3							XI
1011	5.39	5.45	20.06	16.17	14.07	gi|166198637	RecName: Full=Trans-1,2-dihydrobenzene-1,2-diol dehydrogenase; AltName: Full=D-xylose 1-dehydrogenase; AltName: Full=D-xylose-NADP dehydrogenase; AltName: Full=Dimeric dihydrodiol dehydrogenase	DANRE	4			1.25892		0.717794		1.04713		XI
1012	4	4.05	46.32	32.63	32.63	gi|50540170	S100 calcium binding protein, beta (neural) [Danio rerio]	Danio rerio		4	4	2.11744	0.2211	0.261268	0.294938	0.0138513	0.0383958	XII
1013	5.38	5.49	11.41	3.176	2.588	gi|528510881	PREDICTED: centrosomal protein of 170 kDa protein B isoform X2 [Danio rerio]	Danio rerio	3			0.436516		1.80302		0.672977		XI
1014	5.37	5.37	26.99	17.65	17.65	gi|528489092	PREDICTED: interferon-inducible double stranded RNA-dependent protein kinase activator A homolog isoform X1 [Danio rerio]	Danio rerio	3			3.66438		2.75423		0.847227		XI
1015	6.51	7.29	23.4	15.69	11.98	gi|528515998	PREDICTED: heterogeneous nuclear ribonucleoprotein M isoform X2 [Danio rerio]	Danio rerio			5	1.1272		1.69044		1.0666		XI
1016	5.36	5.59	42.94	29.11	17.29	gi|528468140	PREDICTED: endophilin-A1 isoform X1 [Danio rerio]	Danio rerio	8	5	8	1.84685	0.0733034	1.17052	0.109844	0.904219	0.123861	XI
1017	4	4.04	13.75	8.125	8.125	gi|94734332	SEC13-like 1 (S. cerevisiae) [Danio rerio]	Danio rerio		2	2	2.96483		5.49541		3.76704		XI
1018	6.48	8.44	18.91	4.537	1.134	gi|528499943	PREDICTED: neuroblast differentiation-associated protein AHNAK isoform X8 [Danio rerio]	Danio rerio			3	1.34276		1.10662		0.963829		XI
1019	5.29	5.29	13.39	6.841	6.841	gi|528521156	PREDICTED: synaptic vesicle glycoprotein 2B-like [Danio rerio]	Danio rerio	3		2	58.8093	0.00129193	55.3355	0.00152939	53.6245	0.00233044	IV
1020	6.48	7.98	21.26	10.78	10.78	gi|528475983	PREDICTED: phytanoyl-CoA dioxygenase, peroxisomal isoform X2 [Danio rerio]	Danio rerio			6	0.559758		0.83946		0.554626		XI
1021	5.27	5.33	28.81	18.27	14.29	gi|47085711	ATP-dependent RNA helicase DDX39 [Danio rerio]	Danio rerio	5	2		4.80926	0.0860036	1.01928	0.14709	0.0830306	0.00265825	XII
1022	4	4.02	16.54	2.308	2.308	gi|385137169	lethal giant larvae homolog 1 [Danio rerio]	Danio rerio		2		0.613762		1.33045		0.809096		XI
1023	6.48	6.57	39.01	20.68	9.948	gi|583985236	PREDICTED: V-type proton ATPase subunit C 1-A-like [Neolamprologus brichardi]	Neolamprologus brichardi			4	1.8197		0.237684		0.248886		XI
1024	5.27	5.27	22.16	15.98	12.89	gi|528468211	PREDICTED: hemogen-like isoform X2 [Danio rerio]	Danio rerio	5		7	2.16961	0.173419	0.954462	0.293519	1.22572	0.153711	XI
1025	5.25	5.31	19.38	11.41	7.609	gi|82187444	RecName: Full=Eukaryotic translation initiation factor 3 subunit D; Short=eIF3d; AltName: Full=Eukaryotic translation initiation factor 3 subunit 7	DANRE	4			10.2802		2.88403		8.3946		XI
1026	4	4.01	20.13	5.824	4.659	gi|50726892	serine/threonine-protein phosphatase 2A 56 kDa regulatory subunit delta isoform [Danio rerio]	Danio rerio		2	3	0.54113	0.040128	5.3387	0.0257675	4.76761	0.0363686	XXV
1027	5.25	5.25	22.98	12.04	12.04	gi|42406385	Dlst protein [Danio rerio]	Danio rerio	4		8	3.14373	0.138808	0.947241	0.582956	0.55305	0.0575194	XI
1028	4	4.01	20.63	9.865	9.865	gi|528510173	PREDICTED: tumor protein D52 isoform X3 [Danio rerio]	Danio rerio		2		6.30957		1.05682		1.27057		XI
1029	5.23	5.23	34.48	27.59	22.99	gi|41152281	adaptin ear-binding coat-associated protein 1 [Danio rerio]	Danio rerio	5	3	5	3.85415	0.00170892	1.99729	0.000857184	1.40968	0.00230621	IV
1030	4	4.01	37.72	25.44	25.44	gi|82178230	RecName: Full=Transmembrane protein 256; Flags: Precursor	DANRE		2		1.0666		1.40605		1.59956		XI
1031	5.22	5.22	15.74	9.978	5.987	gi|190338436	Choline kinase beta [Danio rerio]	Danio rerio	3	3	4	0.485547	0.0757862	0.981175	0.259554	0.595103	0.0810851	XI
1032	4	4	21.14	9.589	6.262	gi|18858515	cytochrome P450, family 19, subfamily A, polypeptide 1b [Danio rerio]	Danio rerio		6		99.0832		99.0832		99.0832		XI
1033	5.2	5.28	21.67	17.49	14.07	gi|82180997	RecName: Full=40S ribosomal protein S4, X isoform	DANRE	3		3							XI
1034	5.2	5.2	13.69	8.79	7.493	gi|528493916	PREDICTED: lipid phosphate phosphatase-related protein type 3-like isoform X1 [Danio rerio]	Danio rerio	4	3	6	0.913596	0.0506617	1.07581	0.361653	0.800706	0.177679	XI
1035	5.19	5.45	10.33	3.007	1.569	gi|82187967	RecName: Full=Protein transport protein Sec23A; AltName: Full=SEC23-related protein A	DANRE	4			0.847227		0.597035		1.78649		XI
1036	4	4	23.72	9.936	9.936	gi|54400628	ankyrin 2b, neuronal [Danio rerio]	Danio rerio		2		1.95885		0.625173		0.405508		XI
1037	6.43	19.12	28.51	16.24	12.01	gi|542185994	PREDICTED: plasma membrane calcium-transporting ATPase 1-like isoform X9 [Oreochromis niloticus]	Oreochromis niloticus			13	1.23595		0.772681		0.981748		XI
1038	5.19	5.23	19.93	14.38	7.19	gi|56207588	ATPase, Na+\/K+ transporting, beta 1a polypeptide [Danio rerio]	Danio rerio	5			0.946237		0.591562		0.751623		XI
1039	5.17	5.76	13.52	2.779	2.191	gi|84794568	laminin subunit alpha-4 precursor [Danio rerio]	Danio rerio	4		3	0.959411	0.255385	0.94832	0.0986184	0.646866	0.045634	XII
1040	6.39	6.45	16.25	8.123	8.123	gi|153945874	ubiquitin carboxyl-terminal hydrolase 47 [Danio rerio]	Danio rerio			4	1.25892		1.09648		1.41906		XI
1041	5.16	5.2	28.51	15.63	11.72	gi|49900376	Serpina1 protein, partial [Danio rerio]	Danio rerio	3		6	0.829843	0.127203	0.718708	0.416986	0.646487	0.18462	XI
1042	6.39	6.43	25.89	21.36	19.09	gi|55742595	serine/threonine-protein phosphatase 2A catalytic subunit beta isoform [Danio rerio]	Danio rerio			5	1.83654		1.88799		0.0111686		XI
1043	5.14	5.3	22.65	16.63	13.83	gi|326678863	PREDICTED: histidine-rich glycoprotein [Danio rerio]	Danio rerio	6		6							XI
1044	5.13	9.94	29.08	17.09	17.09	gi|51226300	protein NDRG1 isoform 2 [Danio rerio]	Danio rerio	8	3	10	3.6858	0.0835597	1.00533	0.267137	9.78315	0.0515935	XI
1045	5.13	5.13	16.37	15.11	9.824	gi|210031430	mitogen-activated protein kinase kinase 2a [Danio rerio]	Danio rerio	3		1	1.95944	0.00727527	0.753576	0.540134	0.572368	0.00090112	III
1046	5.12	5.13	34.15	26.83	13.41	gi|78174331	Ribosomal protein L7 [Danio rerio]	Danio rerio	3			9.46237		2.33346		27.0396		XI
1047	6.36	6.36	23.24	11.38	11.38	gi|528517896	PREDICTED: regulator of complement activation group 2 gene 1 isoform X2 [Danio rerio]	Danio rerio			4	2.85759		0.613762		0.0597035		XI
1048	4	4	11	6.5	6.5	gi|189531608	PREDICTED: si:ch211-218c6.8 [Danio rerio]	Danio rerio		2	2	4.88323	0.099515	1.03604	0.236334	1.39056	0.186391	XI
1049	5.08	5.08	51.79	33.93	26.19	gi|94574333	Zgc:153867 protein [Danio rerio]	Danio rerio	4			5.54626		0.990832		0.011272		XI
1050	6.34	6.56	32.68	14.63	14.63	gi|229366008	60S ribosomal protein L13a [Anoplopoma fimbria]	Anoplopoma fimbria			3	1.18032		0.717794		0.0855067		XI
1051	5.07	5.21	10.5	2.382	2.382	gi|117380076	cortactin-binding protein 2 [Danio rerio]	Danio rerio	3			0.698232		1.20226		1.19124		XI
1052	3.99	3.99	15.61	6.003	6.003	gi|528523137	PREDICTED: chloride channel CLIC-like protein 1-like [Danio rerio]	Danio rerio		2		3.40408		0.0744732		0.366438		XI
1053	5.07	5.11	18.95	8.266	8.266	gi|47217813	unnamed protein product [Tetraodon nigroviridis]	Tetraodon nigroviridis	3			4.7863		1.34276		2.72898		XI
1054	6.33	6.63	31.02	15.74	14.12	gi|551498562	PREDICTED: flotillin-2a-like [Xiphophorus maculatus]	Xiphophorus maculatus			5							XI
1055	5.05	5.1	32.8	18.55	14.25	gi|55925383	NSFL1 cofactor p47 [Danio rerio]	Danio rerio	3			1.64437		2.208		2.10863		XI
1056	6.33	6.44	31.33	15.9	11.33	gi|528500959	PREDICTED: TATA-binding protein-associated factor 2N isoform X1 [Danio rerio]	Danio rerio			4	1.67494		1.0666		1.1272		XI
1057	3.96	4.03	20.78	8.766	8.766	gi|50344854	mitochondrial 2-oxoglutarate/malate carrier protein [Danio rerio]	Danio rerio		3	3	0.504656	0.000666871	1.02412	0.0901928	0.780343	0.00251423	XV
1058	3.96	3.96	48.91	20.65	20.65	gi|209155990	SH3 domain-binding glutamic acid-rich-like protein 3 [Salmo salar]	Salmo salar		2		0.758578		1.24738		0.954993		XI
1059	6.32	7.03	27.39	15.5	10.45	gi|49257533	Zgc:153863 protein [Danio rerio]	Danio rerio			4	0.524808		0.619441		0.685488		XI
1060	5.04	6.02	41.59	34.96	26.99	gi|45709041	Atp6v1e1 protein [Danio rerio]	Danio rerio	10	3	8	1.76136	0.220896	3.29606	0.0794705	2.70105	0.0154998	X
1061	5.03	5.19	11.28	3.658	3.658	gi|528494081	PREDICTED: membrane-associated guanylate kinase, WW and PDZ domain-containing protein 1 isoform X3 [Danio rerio]	Danio rerio	4	6	5	2.87139	0.244003	0.499937	0.445358	0.181663	0.0582948	XI
1062	6.31	6.31	41.3	28.26	27.54	gi|432855132	PREDICTED: peptidyl-prolyl cis-trans isomerase FKBP2-like [Oryzias latipes]	Oryzias latipes			5	9.72747		0.963829		0.496592		XI
1063	5.01	5.13	20.23	9.318	8.864	gi|223672541	26S protease regulatory subunit 4 [Salmo salar]	Salmo salar	4									XI
1064	5.01	5.11	21.16	15.35	12.86	gi|47938031	Proteasome (prosome, macropain) subunit, alpha type,5 [Danio rerio]	Danio rerio	3			1.05682		1.05682		0.654636		XI
1065	3.94	4.23	24.16	8.171	7.282	gi|156231006	adenylate kinase isoenzyme 5 [Danio rerio]	Danio rerio		3		0.824138		0.648634		1.00925		XI
1066	5	5	11.81	5.086	4.31	gi|528509141	PREDICTED: ubiquitin associated protein 2-like isoform X5 [Danio rerio]	Danio rerio	3			1.87068		1.08643		3.43558		XI
1067	3.93	4.69	23.12	2.89	2.081	gi|94733636	novel protein (zgc:56258) [Danio rerio]	Danio rerio		2		0.529663		1		0.549541		XI
1068	4.99	4.99	32.07	22.57	10.45	gi|528491889	PREDICTED: protein KIAA1045-like isoform X1 [Danio rerio]	Danio rerio	4		5	0.96878	0.394069	0.973498	0.0263288	0.942291	0.00164812	XI
1069	3.93	3.94	20.61	15.15	9.293	gi|213627516	Neuro-oncological ventral antigen 1 [Danio rerio]	Danio rerio		2								XI
1070	3.9	6.38	39.05	20.15	20.15	gi|528516034	PREDICTED: guanine nucleotide binding protein (G protein), alpha 11a (Gq class) isoform X1 [Danio rerio]	Danio rerio		4	4	5.19996		0.0887156		0.301995		XI
1071	4.98	7.1	12.41	8.353	6.205	gi|528519113	PREDICTED: actin-related protein 3B isoform X1 [Danio rerio]	Danio rerio	3	3		0.447517	0.0835425	0.486194	0.106711	0.665133	0.0697048	XI
1072	4.95	5.39	12.66	3.165	2.301	gi|528468936	PREDICTED: intersectin-1 isoform X3 [Danio rerio]	Danio rerio	3	4	4	1.08021	0.00672248	1.05573	0.190743	1.49194	0.159586	XI
1073	4.95	5.1	12.5	2.961	2.385	gi|47550693	structural maintenance of chromosomes protein 3 [Danio rerio]	Danio rerio	2	3	1	1.08312	0.000731583	0.369616	0.00805285	0.412307	0.0220062	XXI
1074	3.89	3.9	22.36	12.2	7.317	gi|50540244	proteasome subunit alpha type-6 [Danio rerio]	Danio rerio		2		2.63027		0.283139		0.296483		XI
1075	4.93	5	74.74	62.11	33.68	gi|157423553	Zgc:158409 [Danio rerio]	Danio rerio	5	4	2	2.0446	0.12986	0.469661	0.0353102	2.77717	0.0531452	XX
1076	3.88	28.8	33.59	20.77	14.54	gi|528501402	PREDICTED: clathrin, heavy polypeptide b (Hc) isoform X1 [Danio rerio]	Danio rerio		22		3.13329		0.0515229		0.0152757		XI
1077	4.93	5	14.25	7.124	7.124	gi|116487953	Gsna protein [Danio rerio]	Danio rerio	5	4	10	0.456221	0.00615239	0.859468	0.0320065	0.478441	0.000858543	XV
1078	3.88	6.5	30.49	12.2	9.268	gi|528470090	PREDICTED: plasminogen activator inhibitor 1 RNA-binding protein isoform X2 [Danio rerio]	Danio rerio		3		1.28233		1.24738		1.2942		XI
1079	4.92	5.16	18	1.673	1.673	gi|68370162	PREDICTED: DNA-directed RNA polymerase II subunit RPB1 isoformX1 [Danio rerio]	Danio rerio	3		1	2.45611	0.0938175	1.13658	0.473397	2.01356	0.0609543	XI
1080	6.25	7.76	53.14	42.8	22.14	gi|41152295	calbindin 2a [Danio rerio]	Danio rerio			6	1.36773		1.15878		1.01859		XI
1081	4.92	4.96	12.85	5.072	4.057	gi|528493168	PREDICTED: membrane-associated phosphatidylinositol transfer protein 2-like [Danio rerio]	Danio rerio	5	3	3	0.722078	0.13195	3.59847	0.25223	3.15186	0.0832526	XI
1082	3.87	4.1	12.21	2.022	1.648	gi|528516982	PREDICTED: UHRF1-binding protein 1 isoform X1 [Danio rerio]	Danio rerio		2	1	0.773277	0.322922	0.907948	0.143365	0.998648	0.349748	XI
1083	4.92	4.92	20.49	9.756	8.049	gi|82186014	RecName: Full=Proteasomal ubiquitin receptor ADRM1	DANRE	5	3	4	0.899442	0.377734	1.06857	0.156774	0.858252	0.144318	XI
1084	6.25	6.38	11.86	5.931	4.929	gi|528509137	PREDICTED: ubiquitin associated protein 2-like isoform X3 [Danio rerio]	Danio rerio			4	9.37562		3.13329		3.0761		XI
1085	4.91	5.02	21.31	14.75	14.75	gi|55250847	Zgc:101900 [Danio rerio]	Danio rerio	3		4	1.05287	0.517028	0.843344	0.409841	0.725602	0.259105	XI
1086	3.84	4.39	16.77	2.823	2.224	gi|528499736	PREDICTED: matrin 3-like isoform X2 [Danio rerio]	Danio rerio		2		0.222843		1.22462		0.461318		XI
1087	6.24	6.48	21.52	8.354	5.063	gi|225706854	GTP-binding protein PTD004 [Osmerus mordax]	Osmerus mordax			3	0.731139		0.731139		0.564937		XI
1088	4.91	5	24.09	20.43	14.02	gi|60416106	Crystallin, zeta (quinone reductase) [Danio rerio]	Danio rerio	5		5	51.1227	0.0129432	49.7701	0.0230757	49.5473	0.00157466	IV
1089	4.89	5.06	39.89	16.21	10.75	gi|315013546	heterochromatin protein 1-binding protein 3 [Danio rerio]	Danio rerio	5			0.691831		0.731139		1.28233		XI
1090	6.24	6.32	32.63	18.42	18.42	gi|157423016	Nme4 protein [Danio rerio]	Danio rerio			5	0.390841		0.765597		0.183654		XI
1091	4.89	4.89	19.74	8.091	4.207	gi|528484086	PREDICTED: kinesin light chain 2 isoform X1 [Danio rerio]	Danio rerio	3	2	6	0.471169	0.0394397	1.02489	0.0523103	0.856329	0.0390103	XIV
1092	4.87	5.09	21.03	14.02	9.402	gi|528482470	PREDICTED: mitochondrial import receptor subunit TOM70 isoform X1 [Danio rerio]	Danio rerio	4			3.80189		0.263027		0.369828		XI
1093	3.81	3.81	21.67	9.852	8.867	gi|576888645	Ubiquilin-4 [Ictalurus punctatus]	Ictalurus punctatus		3		2.39883		0.42462		0.328095		XI
1094	4.87	4.88	17.17	7.794	2.246	gi|528512269	PREDICTED: methylmalonyl-CoA mutase, mitochondrial isoform X1 [Danio rerio]	Danio rerio	3	4	5	1.04538	0.0484782	1.08219	0.000313409	0.686866	0.00230247	XII
1095	4.86	5.14	20.65	10.39	4.434	gi|528510133	PREDICTED: ATP-binding cassette sub-family F member 1 isoform X1 [Danio rerio]	Danio rerio	3	8		4.10398	2.61752e-05	0.476849	0.00295533	2.19457	3.26345e-06	XXIII
1096	4.86	5.05	14.64	5.118	3.173	gi|182890034	Sec23ip protein [Danio rerio]	Danio rerio	4			17.378		0.239883		1.01859		XI
1097	3.78	4.04	40.22	25.14	12.85	gi|432945673	PREDICTED: visinin-like protein 1-like isoform 2 [Oryzias latipes]	Oryzias latipes		5		1.83654		0.113763		0.711214		XI
1098	4.85	4.85	27.23	20.19	20.19	gi|82658290	high mobility group protein B2 [Danio rerio]	Danio rerio	5	4		1.55661	0.121735	0.018987	0.00662235	1.01497	0.0628969	XX
1099	3.77	15.84	66.91	47.79	42.65	gi|209734884	Histone H3.3 [Salmo salar]	Salmo salar		8	12	1.40152	0.104607	0.940785	0.485191	0.409665	0.0519115	XI
1100	6.17	6.39	13.02	5.621	4.882	gi|66472592	uncharacterized protein LOC553602 [Danio rerio]	Danio rerio			3	0.895365		0.619441		0.420727		XI
1101	4.84	4.98	10.4	5.369	2.461	gi|528483202	PREDICTED: cell adhesion molecule with homology to L1CAM (close homolog of L1) b, partial [Danio rerio]	Danio rerio	2		2	0.436279	0.0368807	1.20064	0.34699	0.662677	0.0490567	XV
1102	3.77	4.23	22.57	9.142	4.478	gi|528475148	PREDICTED: brain-specific angiogenesis inhibitor 1-associated protein 2 isoform X2 [Danio rerio]	Danio rerio		2	2	1.28491	0.335745	0.642636	0.138691	0.471982	0.0463536	XII
1103	3.77	3.84	25.87	20.28	20.28	gi|41387200	coiled-coil-helix-coiled-coil-helix domain-containing protein 10, mitochondrial [Danio rerio]	Danio rerio		2		2.208		1.45881		2.72898		XI
1104	4.84	4.84	11.63	4.241	3.146	gi|528514518	PREDICTED: NHS-like protein 2-like [Danio rerio]	Danio rerio	2	1	1	1.61372	0.153698	1.02908	0.0498603	0.270372	0.00659802	XII
1105	4.81	5.21	15.4	4.549	3.751	gi|528510784	PREDICTED: myosin VIa isoform X4 [Danio rerio]	Danio rerio	3		5	0.919949	0.00671187	0.965672	0.177923	0.934352	0.0916853	XI
1106	3.76	4.14	18.01	12.37	9.409	gi|167963462	serpin peptidase inhibitor [Danio rerio]	Danio rerio		3		2.39883		0.363078		0.636796		XI
1107	4.8	5.22	20.89	13.09	6.825	gi|528502458	PREDICTED: ephexin-1-like isoform X3 [Danio rerio]	Danio rerio	3	2	5	3.72364	0.0281359	1.72395	0.00430268	1.1651	0.00154348	V
1108	3.75	4.31	16.33	2.81	1.932	gi|528482509	PREDICTED: kinesin family member 1A isoform X11 [Danio rerio]	Danio rerio		2		2.33346		0.457088		0.192309		XI
1109	6.15	13.5	28.68	15.51	9.375	gi|291190795	alpha-actinin-1 [Salmo salar]	Salmo salar			8	2.03236		1.13763		0.212814		XI
1110	4.79	4.79	10.91	5.367	3.757	gi|292616476	PREDICTED: copine-7-like [Danio rerio]	Danio rerio	2		1	1.29969	0.142388	0.993913	0.280412	1.135	0.349097	XI
1111	3.75	3.75	17.85	9.231	9.231	gi|46309527	uncharacterized protein LOC404610 [Danio rerio]	Danio rerio		3		0.83946		0.586138		0.660694		XI
1112	4.78	4.99	14.78	8.275	5.306	gi|528474557	PREDICTED: LOW QUALITY PROTEIN: caskin-1 [Danio rerio]	Danio rerio	6	6	6	0.912238	0.238546	0.986258	0.345579	1.24754	0.38565	XI
1113	6.15	6.55	14.06	4.04	4.04	gi|528519615	PREDICTED: lisH domain and HEAT repeat-containing protein KIAA1468 homolog isoform X2 [Danio rerio]	Danio rerio			3	1.15878		0.990832		1.30617		XI
1114	4.78	4.88	15.93	6.467	4.259	gi|528519988	PREDICTED: SH3 domain-containing kinase-binding protein 1 isoform X1 [Danio rerio]	Danio rerio	2		2	2.94315	0.0137012	1.01198	0.0278805	1.91386	0.031382	I
1115	3.74	4.82	23.92	14.23	4.124	gi|46329651	Annexin A11b [Danio rerio]	Danio rerio		2	9	0.748962	0.209606	1.13155	0.37422	0.692699	0.00527377	XII
1116	3.74	3.83	35.34	14.22	14.22	gi|158253845	Poly(A) binding protein, nuclear 1 [Danio rerio]	Danio rerio		2		2.99226		0.501187		0.190546		XI
1117	4.77	4.93	57.14	33.57	30.71	gi|157311703	THO complex subunit 4 [Danio rerio]	Danio rerio	8		6	1.83246	0.145488	0.573192	0.164572	1.10336	0.100579	XI
1118	3.74	3.79	28.35	18.9	11.02	gi|83415112	60S ribosomal protein L22 [Danio rerio]	Danio rerio		3		3.66438		0.444631		0.737904		XI
1119	4.77	4.87	22.18	12.63	9.556	gi|94732345	COP9 constitutive photomorphogenic homolog subunit 7A [Danio rerio]	Danio rerio	2	3	4	0.610686	0.181336	0.582741	0.0373896	0.821221	0.047179	XX
1120	6.15	6.21	54.48	44.14	26.21	gi|327358611	40S ribosomal protein S17, partial [Oryzias melastigma]	Oryzias melastigma			5							XI
1121	6.14	8.07	24.27	9.589	5.675	gi|528488582	PREDICTED: oxoglutarate (alpha-ketoglutarate) dehydrogenase (lipoamide) isoform X2 [Danio rerio]	Danio rerio			5	0.469894		0.452898		0.0161436		XI
1122	4.76	4.92	12.11	3.704	2.006	gi|75755516	KARP-binding protein [Danio rerio]	Danio rerio	2		1	0.925139	0.0752714	1.41721	0.172098	1.10066	0.0710693	XI
1123	4.76	4.8	19.35	12.81	12.81	gi|125853161	PREDICTED: ubiquitin-like modifier activating enzyme 5 [Danio rerio]	Danio rerio	4		4	1.39917	0.298924	0.820097	0.230444	0.89855	0.0261526	XI
1124	3.73	3.74	34.39	17.3	8.228	gi|47123260	Ubiquinol-cytochrome c reductase core protein I [Danio rerio]	Danio rerio		4	12	3.60131	0.0382805	0.85584	0.217604	0.109272	0.000596845	III
1125	6.13	6.44	15.46	3.731	3.731	gi|38564423	WD repeat-containing protein 3 [Danio rerio]	Danio rerio			4	3.90841		6.36796		7.58578		XI
1126	4.75	4.76	15.82	11.22	11.22	gi|528510179	PREDICTED: tumor protein D52 isoform X6 [Danio rerio]	Danio rerio	4		3	7.4389	0.144051	2.18227	0.216967	5.4759	0.0689759	XI
1127	6.13	6.13	20.92	13.56	11.03	gi|528519050	PREDICTED: zgc:158293 isoform X1 [Danio rerio]	Danio rerio			3	1.61436		5.10505		0.296483		XI
1128	4.74	4.82	12.26	4.93	2.781	gi|528512077	PREDICTED: ralBP1-associated Eps domain-containing protein 1 isoform X1 [Danio rerio]	Danio rerio	2	4		1.15967	0.0709509	0.921365	0.426399	1.14445	0.34051	XI
1129	3.7	3.77	42.45	28.98	20.82	gi|47087630	serine/arginine-rich splicing factor 1A [Danio rerio]	Danio rerio		3		1.70608		0.233346		0.0666807		XI
1130	4.73	10.89	65.1	51.68	40.6	gi|192453566	ADP/ATP translocase 3 [Danio rerio]	Danio rerio	16		16	1.56058	0.193468	0.880481	0.196992	0.975976	0.0155798	XI
1131	4.72	4.9	20.06	10.19	4.545	gi|49618969	proline/glutamine rich splicing factor [Danio rerio]	Danio rerio	2	3	6	2.14685	0.163759	0.535261	0.0236748	1.58173	0.0153051	XIX
1132	3.7	3.77	34.04	19.15	19.15	gi|348539069	PREDICTED: peptidyl-prolyl cis-trans isomerase FKBP1A-like [Oreochromis niloticus]	Oreochromis niloticus		3								XI
1133	3.69	4.13	19.66	7.339	2.49	gi|528509004	PREDICTED: MAP7 domain containing 1 isoform X2 [Danio rerio]	Danio rerio		2		0.110662		2.46604		1.61436		XI
1134	4.72	4.72	21.21	14.22	6.527	gi|528511154	PREDICTED: eukaryotic translation initiation factor 5 isoform X2 [Danio rerio]	Danio rerio	2	2	4	1.49805	0.0755801	0.661051	0.242272	0.740767	0.00204371	XII
1135	4.71	4.82	37.01	10.45	10.45	gi|528517131	PREDICTED: serine/arginine-rich splicing factor 6a isoform X2 [Danio rerio]	Danio rerio	6			0.660694		0.954993		0.630957		XI
1136	3.69	3.83	32.73	12.59	10.79	gi|528511032	PREDICTED: syntaxin-binding protein 6 isoform X2 [Danio rerio]	Danio rerio		2		0.737904		1.23595		1.13763		XI
1137	6.12	6.18	33.95	27.44	27.44	gi|528499678	PREDICTED: GTP-binding nuclear protein Ran isoform X1 [Danio rerio]	Danio rerio			5	2.26987		0.711214		0.0118032		XI
1138	4.71	4.71	12.11	7.233	5.975	gi|47085983	phosphoenolpyruvate carboxykinase [GTP], mitochondrial [Danio rerio]	GTP	5	10	12	2.34036	0.0345223	0.570401	0.0557643	0.655691	0.0136426	III
1139	3.68	3.88	18.01	3.954	3.076	gi|125812164	PREDICTED: serine/threonine-protein kinase TAO2-like [Danio rerio]	Danio rerio		2	1	1.95683	0.0452452	1.6951	0.00395776	2.20587	0.00275087	IV
1140	4.7	10.38	60	34.43	25.9	gi|47086749	heterogeneous nuclear ribonucleoprotein A0 [Danio rerio]	Danio rerio	11	11		8.11794	0.0690434	0.055711	0.0102064	0.057723	0.00215123	XXI
1141	4.7	4.7	16.99	9.951	7.767	gi|41393063	TAR DNA-binding protein 43 [Danio rerio]	Danio rerio	3	2	1	1.33045		0.981748		1.01859		XI
1142	3.66	3.71	19.3	5.339	4.312	gi|584020793	PREDICTED: COP9 signalosome complex subunit 1-like [Neolamprologus brichardi]	Neolamprologus brichardi		2		0.0549541		3.31131		1.97697		XI
1143	4.68	4.68	16.89	9.556	9.556	gi|528507370	PREDICTED: peptidyl-prolyl cis-trans isomerase FKBP4 isoform X1 [Danio rerio]	Danio rerio	3		2	4.16317	0.119246	1.1874	0.28309	3.24031	0.0694961	XI
1144	3.66	3.69	16.52	10.14	10.14	gi|82658210	protein phosphatase 1 regulatory subunit 7 [Danio rerio]	Danio rerio		2		0.77983		1.10662		2.42103		XI
1145	6.09	7.25	11.23	3.609	2.887	gi|47226169	unnamed protein product [Tetraodon nigroviridis]	Tetraodon nigroviridis			3	0.666807		1.25892		0.895365		XI
1146	4.66	4.91	15.01	7.175	5.769	gi|528510372	PREDICTED: collagen alpha-2(I) chain isoform X3 [Danio rerio]	Danio rerio	4		5	1.11308	0.304394	3.56135	0.128722	2.82915	0.0803959	XI
1147	3.65	3.84	22.36	12.99	9.97	gi|47551331	protein phosphatase 1, catalytic subunit, alpha [Danio rerio]	Danio rerio		3		6.54636		0.0855067		0.0144544		XI
1148	4.66	4.89	40	18.71	8.387	gi|528509044	PREDICTED: keratin 12 isoform X1 [Danio rerio]	Danio rerio	4	1	3	0.913134	0.218739	2.1037	0.0682033	1.96431	0.0435306	X
1149	4.65	5.11	33.94	25.69	19.27	gi|71897458	parvalbumin [Oreochromis mossambicus]	Oreochromis mossambicus	3			0.0946237		0.862979		0.133045		XI
1150	3.61	4.16	10.86	1.955	1.378	gi|2981139	huntingtin [Danio rerio]	Danio rerio		2		0.0539511		0.0110662		0.18197		XI
1151	4.64	4.69	17.64	5.498	5.498	gi|408451528	argonaute 2 [Danio rerio]	Danio rerio	4	5	5	4.48072	0.0301582	0.796071	0.405321	1.34964	0.473526	II
1152	6.08	6.18	21.23	15.08	15.08	gi|71834472	sideroflexin-5 [Danio rerio]	Danio rerio			3	1.24738		0.765597		0.544503		XI
1153	4.63	4.69	17.48	5.796	4.324	gi|40538764	ceruloplasmin precursor [Danio rerio]	Danio rerio	4	3		0.728209	0.166781	0.664599	0.167539	0.473675	0.0468064	XII
1154	4.62	4.65	32.59	16.61	11.82	gi|80751159	uncharacterized protein LOC641325 precursor [Danio rerio]	Danio rerio	3			0.772681		0.870964		0.831764		XI
1155	3.58	4.89	17.82	2.029	1.034	gi|528501845	PREDICTED: unconventional myosin-XVIIIa isoform X6 [Danio rerio]	Danio rerio		2		4.01791		0.188799		0.144544		XI
1156	6.07	8.77	27.44	16.36	13.72	gi|528483347	PREDICTED: guanine nucleotide-binding protein G(s) subunit alpha isoform X2 [Danio rerio]	Danio rerio			6	0.691831		1.05682		1.43219		XI
1157	4.61	4.66	15.15	5.353	5.353	gi|92096421	Si:dkey-159a18.3 [Danio rerio]	Danio rerio	3	3		1.48924	0.250285	0.419641	0.0282604	0.998174	0.0206409	XX
1158	3.58	3.75	17.18	3.101	3.101	gi|528493962	PREDICTED: pantothenate kinase 4 isoform X2 [Danio rerio]	Danio rerio		2	1	0.314938	0.112258	0.42516	0.0404097	0.402773	0.036488	XXI
1159	4.6	21.08	48.73	41.57	34.18	gi|41152346	alpha-enolase [Danio rerio]	Danio rerio	25	19		0.239883		8.09096		3.19154		XI
1160	3.57	3.6	15.82	3.516	3.516	gi|49902633	Archain 1 like [Danio rerio]	Danio rerio		2		13.5519		0.258226		0.539511		XI
1161	6.07	6.36	15.37	6.619	6.619	gi|225707492	COP9 signalosome complex subunit 3 [Osmerus mordax]	Osmerus mordax			4	0.972747		0.831764		0.586138		XI
1162	4.6	4.72	29.18	18.36	14.1	gi|52219048	nuclear ubiquitous casein and cyclin-dependent kinases substrate [Danio rerio]	Danio rerio	2	3		1.41387	0.189058	1.05244	0.0982735	2.03923	0.0743194	XI
1163	6.06	6.36	21.18	7.941	7.941	gi|55925572	annexin A3b [Danio rerio]	Danio rerio			4	1.45881		0.887156		0.165959		XI
1164	4.6	4.68	20.75	15.72	12.26	gi|42744604	Pcbp2 protein [Danio rerio]	Danio rerio	6	4	5	1.11757	0.406665	1.65423	0.21464	1.24897	0.114137	XI
1165	4.58	4.66	17.83	9.707	9.707	gi|551509632	PREDICTED: AP-1 complex subunit mu-1-like isoform X1 [Xiphophorus maculatus]	Xiphophorus maculatus	3			17.8649		0.928966		14.4544		XI
1166	3.53	4.75	56.73	25.96	25.96	gi|60392159	RecName: Full=Cytochrome c	DANRE		3	5	1.04745	0.428546	1.44777	0.181045	0.810691	0.353511	XI
1167	4.57	4.73	25.3	19.17	15.02	gi|182890866	Zgc:158685 protein [Danio rerio]	Danio rerio	10			0.731139		1.51356		0.49204		XI
1168	6.06	6.22	13.84	6.744	6.744	gi|62632727	C-terminal-binding protein 2 [Danio rerio]	Danio rerio			4	2.05116		0.765597		0.0111686		XI
1169	3.52	3.61	21.04	8.091	8.091	gi|41053387	transcription elongation factor A protein 1 [Danio rerio]	Danio rerio		2	1	1.3399	0.0123178	3.05542	0.00873716	3.94243	0.0115175	IV
1170	4.57	4.57	12.13	7.335	4.192	gi|55925387	carnitine O-palmitoyltransferase 2, mitochondrial [Danio rerio]	Danio rerio	2	1		5.22758	0.0417511	0.805837	0.247312	1.94192	0.00395481	I
1171	3.51	3.56	19.8	4.4	4.4	gi|57526709	UBX domain-containing protein 4 [Danio rerio]	Danio rerio		2	2	1.33338	0.279669	1.03081	0.459976	1.1785	0.337739	XI
1172	4.56	4.78	19.64	8.464	8.464	gi|528480519	PREDICTED: amyloid beta A4 precursor protein-binding family A member 1 isoform X2 [Danio rerio]	Danio rerio	5			0.711214		0.963829		0.847227		XI
1173	3.51	3.55	22	4.182	4.182	gi|528514296	PREDICTED: drebrin-like isoform X4 [Danio rerio]	Danio rerio		3		0.809096		0.963829		1.38038		XI
1174	4.56	4.61	20.13	13.35	13.35	gi|82187334	RecName: Full=Selenium-binding protein 1	DANRE	5		5	1.27057		0.937562		0.724436		XI
1175	4.54	4.81	16.28	8.42	4.411	gi|213627810	Si:ch211-129c21.6 [Danio rerio]	Danio rerio	4		1	0.920369	0.00154611	1.08236	0.503888	1.27728	0.00301031	X
1176	4.54	4.65	18.92	14.35	10.4	gi|528471119	PREDICTED: V-type proton ATPase subunit H isoform X1 [Danio rerio]	Danio rerio	5	5	7	6.2049	0.0499367	3.68785	0.010565	3.62984	0.00765333	IV
1177	3.48	3.53	20.08	2.839	2.208	gi|71834402	squamous cell carcinoma antigen recognized by T-cells 3 [Danio rerio]	Danio rerio		2	1	1.33118	0.0927855	0.66338	0.0371437	0.487272	0.0209541	XXI
1178	4.54	4.54	20.67	14	14	gi|68565894	RecName: Full=H/ACA ribonucleoprotein complex subunit 2-like protein; AltName: Full=Nucleolar protein family A member 2-like protein; AltName: Full=snoRNP protein NHP2	DANRE	3	3	2	1.06708	0.230794	0.939359	0.391167	0.854311	0.203544	XI
1179	3.48	3.5	11.26	2.686	2.686	gi|410922180	PREDICTED: amyloid beta A4 precursor protein-binding family A member 1-like [Takifugu rubripes]	Takifugu rubripes		2		1.28233		0.340408		0.246604		XI
1180	4.53	4.56	16.49	7.979	7.979	gi|528481350	PREDICTED: thioredoxin reductase 3 isoform X2 [Danio rerio]	Danio rerio	3	2		2.1677		0.322107		0.011272		XI
1181	4.53	4.53	43.56	22.77	21.78	gi|68262419	Zgc:85677 [Danio rerio]	Danio rerio	2	4		1.10183	0.396651	0.990895	0.468806	1.23471	0.207602	XI
1182	4.52	6.74	28.04	19.19	11.07	gi|410933283	PREDICTED: uncharacterized protein LOC101068669 [Takifugu rubripes]	Takifugu rubripes	4	13		0.801678		0.501187		0.529663		XI
1183	3.47	3.59	17.1	6.002	4.53	gi|528482414	PREDICTED: disks large homolog 1 isoform X10 [Danio rerio]	Danio rerio		2		0.847227		0.178649		0.136773		XI
1184	6.04	6.1	55.56	50.93	39.81	gi|53933246	FK506 binding protein 1-like [Danio rerio]	Danio rerio			4	0.963829		0.83946		0.794328		XI
1185	4.52	4.67	17.32	8.591	4.698	gi|528485085	PREDICTED: cysteinyl-tRNA synthetase, cytoplasmic isoform X1 [Danio rerio]	Danio rerio	2			1.15878		1.13763		0.954993		XI
1186	4.52	4.64	15.57	6.36	6.36	gi|34925259	RecName: Full=RuvB-like 1; AltName: Full=Pontin; AltName: Full=zPontin	DANRE	3	1	4	5.65453	0.00932531	2.20244	0.0174789	3.47474	0.0048337	IV
1187	4.51	4.62	45.97	28.91	13.03	gi|49402291	heterogeneous nuclear ribonucleoprotein A1b [Danio rerio]	Danio rerio	5	7	10	1.28343	0.192571	0.809233	0.314072	1.04551	0.348843	XI
1188	3.45	3.7	37.46	15.77	14.37	gi|528522107	PREDICTED: coiled-coil domain-containing protein 136 isoform X2 [Danio rerio]	Danio rerio		3	2	2.01132	0.171989	0.679202	0.147033	0.122257	0.00762001	XII
1189	4.51	4.6	22.19	10.64	10.64	gi|47085817	ubiquitin carboxyl-terminal hydrolase isozyme L5 [Danio rerio]	Danio rerio	3			20.1372		1.36773		11.9124		XI
1190	4.5	4.72	12.16	4.866	2.817	gi|528471461	PREDICTED: UDP-glucose:glycoprotein glucosyltransferase 1 isoform X2 [Danio rerio]	Danio rerio	3	1	6	1.98522	0.119023	0.482206	0.0388302	0.88816	0.0111508	XX
1191	4.5	4.5	16.29	8.614	8.614	gi|548408077	PREDICTED: RNA-binding protein Nova-1-like isoform X1 [Pundamilia nyererei]	Pundamilia nyererei	3			2.39883		0.928966		5.59758		XI
1192	3.43	3.61	16.8	1.714	1.714	gi|410915698	PREDICTED: zinc finger X-chromosomal protein-like [Takifugu rubripes]	Takifugu rubripes		2		1.78649		7.72681		7.37904		XI
1193	6.01	6.4	11.95	3.633	3.25	gi|528474684	PREDICTED: lethal giant larvae homolog 1 isoform X4 [Danio rerio]	Danio rerio			3	0.972747		1.19124		0.398107		XI
1194	4.49	4.54	68.93	39.81	39.81	gi|37590888	Atp5l protein [Danio rerio]	Danio rerio	4			6.25173		1.21339		6.0256		XI
1195	3.43	3.49	18.96	10.7	9.174	gi|403084317	serine/threonine-protein phosphatase PP1-beta catalytic subunit-like protein [Oreochromis niloticus]	Oreochromis niloticus		2		3.13329		0.457088		0.0143219		XI
1196	4.49	4.49	24.31	20.78	9.804	gi|62955483	NADH dehydrogenase [ubiquinone] iron-sulfur protein 3, mitochondrial [Danio rerio]	Danio rerio	2	1	2	3.28836	0.00497035	0.81079	0.110326	0.624812	0.000148424	III
1197	4.49	4.49	40.25	26.42	26.42	gi|41152365	ATP synthase subunit delta, mitochondrial [Danio rerio]	Danio rerio	4			0.92045		1.25892		0.591562		XI
1198	3.41	10.2	59.76	42.34	21.32	gi|169403947	glyceraldehyde-3-phosphate dehydrogenase [Danio rerio]	Danio rerio		11	12	8.03258	0.0555897	0.675873	0.408734	0.219311	0.016293	XII
1199	4.48	4.49	12.26	8.679	8.679	gi|123701165	vesicular inhibitory amino acid transporter [Danio rerio]	Danio rerio	3		1	0.662067	0.264346	1.26284	0.339363	0.418972	0.199106	XI
1200	3.41	4.42	20.37	2.219	1.21	gi|528497808	PREDICTED: thyroid receptor-interacting protein 11 isoform X1 [Danio rerio]	Danio rerio		2	2	0.871	0.446406	0.733653	0.249458	0.979047	0.269182	XI
1201	3.4	3.51	15.2	4.024	4.024	gi|528516568	PREDICTED: gamma-adducin isoform X8 [Danio rerio]	Danio rerio		2		1.11686		0.625173		0.405508		XI
1202	6.01	6.08	22.19	17.36	14.15	gi|50418511	V-crk sarcoma virus CT10 oncogene homolog (avian) [Danio rerio]	Danio rerio			3	3.28095		0.401791		0.115878		XI
1203	4.47	4.51	40.1	22.34	22.34	gi|528502100	PREDICTED: high-mobility group box 1b isoform X1 [Danio rerio]	Danio rerio	6	4		49.5954	0.0011844	55.2824	0.00427404	49.5954	0.00116603	IV
1204	3.4	3.4	22.7	10.12	10.12	gi|528482674	PREDICTED: alcohol dehydrogenase [NADP(+)] B isoform X5 [Danio rerio]	NADP(+)		2		4.2462		0.0539511		0.0120226		XI
1205	6.01	6.07	32.56	17.05	17.05	gi|528508103	PREDICTED: signal peptidase complex catalytic subunit SEC11A isoform X2 [Danio rerio]	Danio rerio			4	0.030761		0.636796		0.711214		XI
1206	4.44	4.55	30.17	20.67	12.35	gi|4140287	glycogen synthase kinase 3 [Danio rerio]	Danio rerio	7	3	11	3.62841	0.0102507	2.84145	0.00897749	3.2945	0.012006	IV
1207	4.43	4.67	19.95	10.3	8.866	gi|528469199	PREDICTED: oxysterol-binding protein 1 isoform X6 [Danio rerio]	Danio rerio	4			2.99226		0.398107		2.39883		XI
1208	3.39	3.39	28.18	12.73	12.73	gi|318054652	NADH dehydrogenase (ubiquinone) 1 subunit c2 [Ictalurus punctatus]	Ictalurus punctatus		2		10.1859		0.0461318		0.0138038		XI
1209	4.43	4.58	39.76	31.89	26.38	gi|528469303	PREDICTED: phosphoglycerate mutase 1b isoform X1 [Danio rerio]	Danio rerio	7	5	11	1.15078	0.0421953	0.533259	0.00702339	2.30927	0.0333965	XIX
1210	3.38	3.78	23.6	8.178	3.623	gi|528521587	PREDICTED: ELKS/Rab6-interacting/CAST family member 1 isoform X2 [Danio rerio]	Danio rerio		3	4	2.76249	0.159601	0.72886	0.106984	0.0120308	0.0025455	XII
1211	4.43	4.45	17.51	4.427	2.213	gi|551502611	PREDICTED: phenylalanine--tRNA ligase alpha subunit-like [Xiphophorus maculatus]	Xiphophorus maculatus	3			2.24905		1.01859		4.01791		XI
1212	3.38	3.58	12.48	5.299	4.444	gi|528497424	PREDICTED: mitochondrial antiviral signaling isoform X2 [Danio rerio]	Danio rerio		2	1	1.6304	0.140599	1.00004	0.0799326	1.27079	0.0561603	XI
1213	4.42	4.52	11.75	3.78	2.547	gi|551488565	PREDICTED: splicing factor 3B subunit 3-like [Xiphophorus maculatus]	Xiphophorus maculatus	2		4	0.44775	0.00174033	0.727382	0.0198441	0.252725	0.00143983	XVIII
1214	3.37	3.49	12.39	3.604	3.604	gi|182889742	Tat protein [Danio rerio]	Danio rerio		2	1	2.72634	0.0496963	0.783836	0.177985	0.794328	0.195046	II
1215	6	17.04	56.69	33.46	27.95	gi|44890340	Phosphoglycerate mutase 1a [Danio rerio]	Danio rerio			12							XI
1216	6	7.44	14.46	5.76	5.76	gi|528512242	PREDICTED: protein EFR3 homolog B isoform X2 [Danio rerio]	Danio rerio			4	1.0666		0.544503		0.152757		XI
1217	4.41	4.51	28.23	20.97	15.32	gi|51316652	RecName: Full=40S ribosomal protein S25	DANRE	4	4	5	1.49763	0.033508	0.790467	0.305371	0.880512	0.0978564	II
1218	4.41	4.49	13.97	4.811	4.811	gi|66910281	Copg2 protein [Danio rerio]	Danio rerio	3	2	5	1.25613	0.0241488	1.67	0.0388786	0.956864	1.58918e-05	V
1219	6	6.63	16.96	5.977	5.331	gi|50540510	lamin-B receptor [Danio rerio]	Danio rerio			3	0.625173		0.794328		0.824138		XI
1220	4.4	4.4	21.4	20	20	gi|9789579	Na+/K+ ATPase beta subunit isoform 2 [Danio rerio]	Danio rerio	10	6	10	0.894681	0.0104716	2.03117	0.00131795	1.48401	0.0507609	VIII
1221	4.37	4.66	12.21	4.423	2.885	gi|528467284	PREDICTED: FERM, RhoGEF and pleckstrin domain-containing protein 1 isoform X1 [Danio rerio]	Danio rerio	2	2	4	1.19961	0.173221	1.07681	0.0912696	0.92655	0.098985	XI
1222	4.37	4.37	42.47	30.59	15.53	gi|528479357	PREDICTED: transcription factor BTF3 isoform X1 [Danio rerio]	Danio rerio	3			1.14815		0.711214		1		XI
1223	4.36	7.96	31.55	21.13	13.52	gi|50370063	Guanine nucleotide binding protein (G protein), alpha inhibiting activity polypeptide 2, like [Danio rerio]	Danio rerio	12	10	7	1.40065	0.151275	0.810142	0.291485	1.52137	0.0580059	XI
1224	4.36	5.23	26.46	13.83	7.524	gi|50811832	DnaJ subfamily A member 2 [Danio rerio]	Danio rerio	3	1		5.95546	0.0404435	0.876392	0.189818	0.0589078	0.0111496	III
1225	3.31	3.41	12.5	5.199	4.204	gi|528495910	PREDICTED: zinc finger CCCH domain-containing protein 7B [Danio rerio]	Danio rerio		2	2	2.16096	0.151956	0.671535	0.520857	0.0641186	0.00292448	XII
1226	4.35	4.43	12.24	4.08	3.464	gi|440454697	Mapk8IP3 [Danio rerio]	Danio rerio	2	2	2	0.320788	0.00182168	1.73629	0.0606024	1.47611	0.0138263	XIII
1227	4.34	4.54	15.41	5.865	3.38	gi|528489030	PREDICTED: mitogen-activated protein kinase kinase kinase kinase 4 [Danio rerio]	Danio rerio	3		3	6.48634		0.912011		3.28095		XI
1228	6	6.14	19.03	8.997	8.997	gi|44662809	glycoprotein M6Ba [Danio rerio]	Danio rerio			3	0.711214		1.52757		1.55597		XI
1229	3.29	3.29	48.62	27.07	20.99	gi|47220340	unnamed protein product [Tetraodon nigroviridis]	Tetraodon nigroviridis		4		8.16582		0.963829		0.787046		XI
1230	4.34	4.42	30.6	17.91	8.769	gi|528508754	PREDICTED: cortactin isoform X1 [Danio rerio]	Danio rerio	3		5	1.35663	0.333307	0.746417	0.294612	1.89384	0.0722607	XI
1231	6	6.08	24.9	12.45	10.89	gi|528490048	PREDICTED: 60S ribosomal protein L8 isoform X1 [Danio rerio]	Danio rerio			4	0.963829		1.41906		1.77011		XI
1232	4.34	4.34	29.62	17.66	14.4	gi|82179750	RecName: Full=Protein NDRG2	DANRE	3		13	2.22844		0.49204		0.383707		XI
1233	4.33	10.05	67.62	40.98	22.54	gi|528522056	PREDICTED: tropomyosin alpha-1 chain isoform X16 [Danio rerio]	Danio rerio	6			0.685488		2.31206		0.751623		XI
1234	3.27	3.58	23.6	12.08	9.551	gi|432868545	PREDICTED: phosphoribosyl pyrophosphate synthase-associated protein 1-like [Oryzias latipes]	Oryzias latipes		2								XI
1235	3.27	3.29	30.84	18.22	18.22	gi|47087393	heterogeneous nuclear ribonucleoprotein R [Danio rerio]	Danio rerio		4		2.05116		0.519996		0.432514		XI
1236	4.33	4.45	12.37	2.589	1.151	gi|528484722	PREDICTED: coatomer subunit beta isoform X1 [Danio rerio]	Danio rerio	2	3	5	6.0478	0.000188192	2.42757	0.0452386	0.85799	0.0248278	V
1237	3.26	5.31	24.73	4.37	1.867	gi|9944861	beta-spectrin [Danio rerio]	Danio rerio		3		0.972747		0.855067		1.14815		XI
1238	4.32	76.88	59.12	45.22	34.41	gi|68448530	vitellogenin 5 precursor [Danio rerio]	Danio rerio	87	68	111	1.5375	0.208397	0.877491	0.0194606	11.5787	0.06734	XI
1239	4.32	4.99	17.77	5.78	4.769	gi|542233080	PREDICTED: gamma-adducin-like isoform X7 [Oreochromis niloticus]	Oreochromis niloticus	3			1.75388		0.972747		1.15878		XI
1240	3.26	3.43	33.7	15.02	12.82	gi|41053959	F-actin-capping protein subunit beta [Danio rerio]	Danio rerio		2	7	1.11168	0.0388303	0.765727	0.288872	0.275716	0.0310601	XII
1241	4.32	4.38	35.32	23.85	10.55	gi|528500056	PREDICTED: hypoxanthine-guanine phosphoribosyltransferase isoform X1 [Danio rerio]	Danio rerio	3			1.25892		0.751623		0.937562		XI
1242	4.32	4.32	60.19	56.48	40.74	gi|41053339	uncharacterized protein LOC336637 [Danio rerio]	Danio rerio	5	4	7	6.39239	0.000547534	2.55186	0.00124787	4.7469	0.00218427	IV
1243	3.22	3.94	21.06	3.255	2.34	gi|301171547	SAFB-like transcription modulator [Danio rerio]	Danio rerio		2		1.27057		0.787046		1.0666		XI
1244	4.31	4.47	10.83	4.862	3.945	gi|528515630	PREDICTED: voltage-dependent calcium channel subunit alpha-2/delta-2-like isoform X1 [Danio rerio]	Danio rerio	2									XI
1245	4.3	4.34	14.19	4.826	2.51	gi|528483042	PREDICTED: SWI/SNF complex subunit SMARCC2 [Danio rerio]	Danio rerio	2			2.70396		0.0698232		0.0608135		XI
1246	3.21	3.4	21.49	4.788	4.12	gi|528511398	PREDICTED: exocyst complex component 1 isoform X4 [Danio rerio]	Danio rerio		2		0.328095		0.963829		0.534564		XI
1247	5.9	6.05	14.72	4.642	4.642	gi|528513133	PREDICTED: neuroendocrine convertase 1 isoform X1 [Danio rerio]	Danio rerio			4	0.366438		0.319154		0.0751623		XI
1248	4.3	4.3	22.34	6.345	4.569	gi|47940426	Proliferation-associated 2G4 ,b [Danio rerio]	Danio rerio	3	5	7	0.602201	0.0668015	0.43026	0.0322934	0.566321	0.08007	XX
1249	4.29	4.29	76.14	61.42	38.07	gi|50539996	peroxiredoxin-2 [Danio rerio]	Danio rerio	6		7	1.7237	0.164519	1.01301	0.283644	3.56492	0.0558658	XI
1250	4.28	5.11	13.92	0.9535	0.5959	gi|528476771	PREDICTED: golgin subfamily B member 1 isoform X2 [Danio rerio]	Danio rerio	2		3	1.28901	0.0885101	0.843558	0.296775	1.36126	0.346846	XI
1251	3.2	3.81	20.79	6.337	5.545	gi|528518612	PREDICTED: uncharacterized protein LOC553736 isoform X5 [Danio rerio]	Danio rerio		2								XI
1252	4.28	4.38	10.47	6.107	5.562	gi|28277444	Adar protein [Danio rerio]	Danio rerio	2	3		2.24905		0.0233346		1.59956		XI
1253	5.86	6.63	27.98	17.77	8.318	gi|528510115	PREDICTED: tyrosine--tRNA ligase, cytoplasmic isoform X3 [Danio rerio]	Danio rerio			5	0.636796		1.10662		0.954993		XI
1254	4.27	4.32	34.16	27.72	23.76	gi|5163462	L-plastin [Danio rerio]	Danio rerio	4									XI
1255	5.83	6.04	14.11	9.643	6.964	gi|56207488	flavin containing monooxygenase 5 [Danio rerio]	Danio rerio			4	1.38038		0.0903649		0.0110662		XI
1256	4.26	23.4	72.31	68.18	57.85	gi|82208333	RecName: Full=14-3-3 protein beta/alpha-B	DANRE	32	25	27	0.93451	0.0189452	1.61974	0.0554459	1.20362	0.059251	XI
1257	4.26	4.49	16.65	2.172	1.861	gi|528479186	PREDICTED: myosin, heavy polypeptide 2, fast muscle specific isoform X2 [Danio rerio]	Danio rerio	2			1.28233		0.0113763		1.41906		XI
1258	3.17	3.22	23.58	13.01	13.01	gi|73917284	RecName: Full=60S ribosomal protein L35	DANRE		2								XI
1259	4.26	4.48	41.83	31.08	11.55	gi|47085943	proteasome subunit alpha type-7-like [Danio rerio]	Danio rerio	2			2.05116		2.07014		1.85353		XI
1260	4.26	4.44	16.45	6.399	5.302	gi|27545245	T-complex protein 1 subunit eta [Danio rerio]	Danio rerio	2		5	1.11587	0.0769749	0.99034	0.321812	1.2622	0.207251	XI
1261	4.26	4.34	14.61	5.281	4.607	gi|77993336	cytoplasmic aconitate hydratase [Danio rerio]	Danio rerio	3			0.465586		1.90546		0.380189		XI
1262	3.15	3.19	26.98	8.372	8.372	gi|82187641	RecName: Full=Vesicle-trafficking protein SEC22b-B; AltName: Full=SEC22 vesicle-trafficking protein homolog B-B	DANRE		2		0.597035		0.870964		0.809096		XI
1263	4.26	4.26	19.86	7.733	5.624	gi|47550837	eukaryotic translation initiation factor 4B [Danio rerio]	Danio rerio	2			1.08643		1.15878		5.91562		XI
1264	3.15	3.17	24.01	9.119	9.119	gi|41054309	calponin 3, acidic a [Danio rerio]	Danio rerio		2								XI
1265	4.25	4.34	20.36	16.74	7.014	gi|46362430	Eukaryotic translation termination factor 1 [Danio rerio]	Danio rerio	2			3.34195		1		0.0698232		XI
1266	5.74	6.76	11.95	4.272	3.56	gi|528516970	PREDICTED: neural cell adhesion molecule L1.1 isoform X2 [Danio rerio]	Danio rerio			3	2.208		0.731139		0.218776		XI
1267	3.12	3.39	30.45	6.591	5.455	gi|528505651	PREDICTED: proteasome (prosome, macropain) 26S subunit, ATPase, 1 isoform X1 [Danio rerio]	Danio rerio		2	6	1.12275	0.297838	0.722891	0.107951	1.24215	0.00339019	X
1268	4.24	4.39	19.18	10.18	10.18	gi|47086597	alpha-aminoadipic semialdehyde dehydrogenase [Danio rerio]	Danio rerio	4	1	5	3.83536	0.0434502	0.546023	0.158675	0.322346	0.0168671	III
1269	4.24	4.35	8.892	2.336	1.809	gi|528478981	PREDICTED: small G protein signaling modulator 1 isoform X1 [Danio rerio]	Danio rerio	2		3	2.14995	0.000219479	1.52951	4.96021e-05	0.534014	0.000196898	VI
1270	4.22	4.39	19.24	9.712	9.712	gi|528494923	PREDICTED: delta-1-pyrroline-5-carboxylate dehydrogenase, mitochondrial isoform X1 [Danio rerio]	Danio rerio	6	3	4	6.79282	0.0169259	0.407726	0.00144364	0.472105	0.0030342	XXII
1271	4.22	4.32	23.86	10.54	7.356	gi|42542736	Proteasome (prosome, macropain) 26S subunit, non-ATPase, 3 [Danio rerio]	Danio rerio	3	2	2	1.45225	0.305326	0.52855	0.0575767	0.378113	0.00413637	XII
1272	3.11	3.18	24.26	6.066	3.986	gi|583984888	PREDICTED: MAGUK p55 subfamily member 6-like isoform X1 [Neolamprologus brichardi]	Neolamprologus brichardi		2								XI
1273	4.22	4.31	17.58	3.413	3.413	gi|94733400	novel protein similar to vertebrate SAC1 suppressor of actin mutations 1-like (yeast) (SACM1L) [Danio rerio]	Danio rerio	2		2	1.30487	0.00357989	1.07119	0.0024791	1.50418	0.00140413	I
1274	3.09	3.15	20.75	7.783	5.896	gi|63101323	Acyl-Coenzyme A dehydrogenase, C-4 to C-12 straight chain [Danio rerio]	Danio rerio		3	12	3.56264	0.000788848	1.24738	0.0147222	0.71345	0.0380062	VI
1275	4.22	4.22	22.08	15.91	13.64	gi|528471871	PREDICTED: microtubule-associated protein 6 homolog [Danio rerio]	Danio rerio	3			11.272		0.912011		4.05509		XI
1276	5.68	6.68	20.22	4.213	3.371	gi|410895489	PREDICTED: vinculin-like isoform 2 [Takifugu rubripes]	Takifugu rubripes			3	0.505825		0.280543		0.180302		XI
1277	4.21	4.33	28.49	15.99	14.24	gi|52219160	tropomodulin-2 [Danio rerio]	Danio rerio	4	1	1	1.62304	0.127627	0.922663	0.327731	1.47462	0.2482	XI
1278	4.21	4.24	9.926	2.815	2	gi|190336639	Tenascin R (restrictin, janusin) [Danio rerio]	Danio rerio	2			1.31826		0.937562		1.05682		XI
1279	3.06	5.39	12.47	2.696	1.48	gi|190340068	Plexin A3 [Danio rerio]	Danio rerio		3		0.20893		1.14815		0.824138		XI
1280	4.21	4.22	7.028	2.88	1.843	gi|39645519	Cadherin 17, LI cadherin (liver-intestine) [Danio rerio]	Danio rerio	3	2	7	1.50413	0.0314058	0.111778	0.00299512	0.674659	0.0141751	XXII
1281	4.19	4.63	9.26	1.663	1.043	gi|528507063	PREDICTED: collagen alpha-1(XII) chain isoform X1 [Danio rerio]	Danio rerio	3			1.40605		1.18032		0.981748		XI
1282	3.05	4.42	32.79	4.545	4.545	gi|269315868	eukaryotic translation initiation factor 4Ba [Danio rerio]	Danio rerio		3		1.67494		1.1272		0.717794		XI
1283	5.64	5.81	16.72	5.172	5.172	gi|528471012	PREDICTED: polypyrimidine tract binding protein 1a isoform X1 [Danio rerio]	Danio rerio			3	0.666807		0.496592		0.37325		XI
1284	4.19	4.19	18.45	10.68	7.573	gi|528503374	PREDICTED: poliovirus receptor-related protein 2-like [Danio rerio]	Danio rerio	2		1	1.28169	0.34079	1.37609	0.283573	0.257578	0.0226891	XII
1285	4.18	7.57	26.68	12.61	6.93	gi|528495236	PREDICTED: collagen, type I, alpha 1b isoform X4 [Danio rerio]	Danio rerio	7		6	0.926636	0.0630239	2.18177	0.0457969	1.14183	0.015633	VIII
1286	4.18	4.21	13.46	3.532	2.523	gi|528519613	PREDICTED: lisH domain and HEAT repeat-containing protein KIAA1468 homolog isoform X1 [Danio rerio]	Danio rerio	2			0.625173		0.277971		1.31826		XI
1287	4.17	89.23	60.7	49.16	43.26	gi|159155252	Zgc:136383 protein [Danio rerio]	Danio rerio	92			0.990832		0.990832		87.9023		XI
1288	3.03	3.03	40.29	18.93	16.02	gi|50344902	v-ral simian leukemia viral oncogene homolog Bb (ras related) [Danio rerio]	Danio rerio		2		2.63027		4.2462		3.63078		XI
1289	4.17	19.67	73.94	66.2	60.56	gi|73919733	RecName: Full=Histone H2AX; Short=H2a/x; AltName: Full=Histone H2A.X	DANRE	18	18	34	0.850665	0.00845949	0.451721	0.0040691	0.570831	0.000322678	XXI
1290	4.17	4.23	20.68	8.102	4.904	gi|63100739	Im:7141484 protein, partial [Danio rerio]	Danio rerio	2			1.64437		0.990832		1.8197		XI
1291	3.01	3.12	65.56	32.22	22.22	gi|551515568	PREDICTED: NEDD8-like [Xiphophorus maculatus]	Xiphophorus maculatus		2		0.794328		0.724436		0.554626		XI
1292	5.61	13.51	39.86	16.97	13.79	gi|551519181	PREDICTED: dynamin-3-like [Xiphophorus maculatus]	Xiphophorus maculatus			12	0.862979		1.08643		0.164437		XI
1293	4.16	8.65	45.07	31.25	11.84	gi|404332678	glyceraldehyde-3-phosphate dehydrogenase, partial [Catla catla]	Catla catla	5			26.546		2.72898		0.895365		XI
1294	3.01	3.01	15.3	3.618	3.618	gi|58737094	serine/threonine protein kinase ARAF [Danio rerio]	Danio rerio		2		3.10456		0.452898		0.529663		XI
1295	4.16	4.21	18.16	10	5.526	gi|182891580	Zgc:154074 protein [Danio rerio]	Danio rerio	2	2		0.809096		0.981748		0.717794		XI
1296	2.98	3.35	22.39	3.814	2.653	gi|528474205	PREDICTED: liprin-alpha-3 isoform X2 [Danio rerio]	Danio rerio		2		0.501187		1.03753		0.887156		XI
1297	4.16	4.2	27.3	11.42	11.14	gi|56090184	guanine nucleotide-binding protein subunit alpha-11 [Danio rerio]	Danio rerio	3		4	1.0009	0.0683214	1.36234	0.159466	0.745869	0.277663	XI
1298	4.16	4.16	16.05	8.818	6.878	gi|113681827	sorting nexin family member 27 [Danio rerio]	Danio rerio	2			0.613762		0.816582		0.469894		XI
1299	5.58	5.7	16.07	7.518	7.003	gi|528520661	PREDICTED: SRSF protein kinase 2-like isoform X1 [Danio rerio]	Danio rerio			4	0.183654		1.03753		0.416869		XI
1300	5.57	18.41	81.2	72.18	54.89	gi|29124462	Fatty acid binding protein 3, muscle and heart [Danio rerio]	Danio rerio			32	3.34195		1		0.912011		XI
1301	4.15	4.43	9.419	3.091	2.723	gi|375298761	Rho-associated, coiled-coil containing protein kinase 1 [Danio rerio]	Danio rerio	3	1	2	1.52139	0.132736	1.18044	0.336651	1.27236	0.216973	XI
1302	2.96	2.99	24.62	12.12	12.12	gi|66392209	protein TMED8 [Danio rerio]	Danio rerio		2	2	0.682692	0.192248	0.891777	0.184474	0.991811	0.130622	XI
1303	4.15	4.23	15.91	5.455	5.455	gi|54400372	peroxisomal acyl-coenzyme A oxidase 1 [Danio rerio]	Danio rerio	4			4.40555		1.09648		3.53183		XI
1304	2.95	49.77	71.97	67.49	63.45	gi|432926524	PREDICTED: tubulin beta-5 chain-like [Oryzias latipes]	Oryzias latipes		69		4.83059		0.212814		0.212814		XI
1305	2.95	5.93	49.75	28.64	10.05	gi|292628569	PREDICTED: histone H1-like [Danio rerio]	Danio rerio		3		2.65461		2.14783		7.17794		XI
1306	4.15	4.2	19.04	9.419	6.012	gi|528501148	PREDICTED: heterogeneous nuclear ribonucleoprotein L2 isoform X2 [Danio rerio]	Danio rerio	4	8	4	1.07925	0.417275	0.866235	0.206048	0.772562	0.132822	XI
1307	4.14	78.51	57.44	40.5	32.7	gi|156713467	vitellogenin 7 precursor [Danio rerio]	Danio rerio	72	74	94	1.64758	0.119365	0.976768	0.0930031	1.01968	0.163491	XI
1308	4.13	6.75	15.26	6.42	3.816	gi|82524318	complement component c3c precursor [Danio rerio]	Danio rerio	4		6	0.636796		1.40605		1.20226		XI
1309	4.13	4.65	13.29	2.302	1.05	gi|528501851	PREDICTED: unconventional myosin-XVIIIa isoform X10 [Danio rerio]	Danio rerio	4			1.77011		0.698232		0.630957		XI
1310	2.95	2.96	35.74	23.95	16.35	gi|66911863	LOC559746 protein, partial [Danio rerio]	Danio rerio		3		2.63027		0.401791		0.337287		XI
1311	4.12	4.26	16.31	8.402	3.624	gi|584030554	PREDICTED: rap1 GTPase-GDP dissociation stimulator 1-like [Neolamprologus brichardi]	Neolamprologus brichardi	2			1.92309		0.666807		1.51356		XI
1312	2.94	3.15	14.27	5.253	5.253	gi|326668740	PREDICTED: ubiquitin carboxyl-terminal hydrolase 4 isoform 1 [Danio rerio]	Danio rerio		4	3	0.99034	0.334875	1.1216	0.457524	1.23838	0.376534	XI
1313	4.12	4.19	28.69	24.89	24.89	gi|160333883	quinoid dihydropteridine reductase a [Danio rerio]	Danio rerio	4		4	1.96958	0.137512	1.21279	0.352937	1.49008	0.152536	XI
1314	5.49	6.53	15.9	12.82	10.77	gi|94536641	methionine adenosyltransferase II, alpha-like [Danio rerio]	Danio rerio			7	1.25892		0.912011		0.744732		XI
1315	4.12	4.15	10.06	4.903	3.613	gi|528470694	PREDICTED: lipid phosphate phosphatase-related protein type 4 isoform X2 [Danio rerio]	Danio rerio	2		1	1.17453	0.137953	1.60982	0.1477	1.12577	0.210397	XI
1316	5.49	5.66	33.56	20.47	14.77	gi|50539724	uricase [Danio rerio]	Danio rerio			5	0.203236		0.428549		0.207014		XI
1317	4.12	4.12	61.19	47.76	41.79	gi|528500760	PREDICTED: complexin-2-like isoform X3 [Danio rerio]	Danio rerio	4	2	3	0.960789	0.0335698	0.747249	0.384544	0.505921	0.0544303	XI
1318	2.91	3.6	9.498	0.9395	0.3676	gi|528506107	PREDICTED: baculoviral IAP repeat-containing protein 6 isoform X4 [Danio rerio]	Danio rerio		1		0.387258		1.34276		1.14815		XI
1319	5.48	6.01	15.37	6.307	6.307	gi|67677889	Cfb protein [Danio rerio]	Danio rerio			5	0.758578		0.717794		0.751623		XI
1320	4.11	4.26	18.23	7.398	5.68	gi|326671176	PREDICTED: transforming acidic coiled-coil-containing protein 1 isoform X2 [Danio rerio]	Danio rerio	3	3	4	1.4432	0.264039	0.939511	0.519859	2.06588	0.117984	XI
1321	2.91	3	8.75	3.25	3.25	gi|82658256	solute carrier family 22 member 18 [Danio rerio]	Danio rerio		1		0.597035		2.10863		2.14783		XI
1322	5.48	5.77	15.21	4.745	4.258	gi|576889314	Cysteine--tRNA ligase, cytoplasmic [Ictalurus punctatus]	Ictalurus punctatus			3	0.452898		0.879022		0.586138		XI
1323	4.11	4.17	33.8	15.74	8.796	gi|53749651	peptidyl-prolyl cis-trans isomerase B [Danio rerio]	Danio rerio	2	5	7	0.965166	0.522297	1.16838	0.336395	0.848	0.00155018	XI
1324	2.9	3.15	22.41	6.224	6.224	gi|338809151	adenylosuccinate lyase [Cyprinus carpio]	Cyprinus carpio		2		0.501187		0.862979		0.816582		XI
1325	4.11	4.15	28.13	14.58	14.58	gi|60551107	Rpl9 protein [Danio rerio]	Danio rerio	2	7	7	2.29093	0.108114	1.32371	0.0777977	0.875642	0.0541555	XI
1326	5.47	5.68	15.93	3.024	2.218	gi|42793997	Farsa protein [Danio rerio]	Danio rerio			3	1.83654		0.794328		0.21677		XI
1327	4.11	4.12	56.22	42.79	32.84	gi|41055496	ras-related protein Rab-1B [Danio rerio]	Danio rerio	4		3	0.648634		0.77983		0.461318		XI
1328	2.88	2.88	30.33	14.22	10.9	gi|528500165	PREDICTED: ras-related protein Rab-6A isoform X3 [Danio rerio]	Danio rerio		2		0.895365		1.92309		1.67494		XI
1329	4.11	4.11	14.99	10.06	10.06	gi|528512735	PREDICTED: lysosome membrane protein 2 [Danio rerio]	Danio rerio	6	3	5	7.07244	0.000397212	0.501591	0.00406908	4.1729	0.0001001	XXIII
1330	2.87	3.79	11.6	1.386	1.155	gi|528469997	PREDICTED: voltage-dependent R-type calcium channel subunit alpha-1E isoform X2 [Danio rerio]	Danio rerio		2	3	0.841205	0.267448	1.00769	0.304616	1.0077	0.381775	XI
1331	4.1	4.26	12.39	6.116	4.281	gi|512393044	heat shock 70kDa protein 12a [Monopterus albus]	Monopterus albus	2		1	7.64784	0.0111963	0.856297	0.0851108	3.69723	0.00290248	I
1332	2.87	2.92	22.37	7.83	1.79	gi|123911027	RecName: Full=Hemopexin; Flags: Precursor	DANRE		1		0.685488		0.465586		0.172187		XI
1333	4.1	4.21	15.94	4.348	2.254	gi|528471728	PREDICTED: guanylate binding protein 1 isoform X2 [Danio rerio]	Danio rerio	2	1		0.69627	0.258977	0.538796	0.125924	0.268823	0.0486571	XII
1334	2.86	3.11	10.33	3.314	3.119	gi|554872915	PREDICTED: phosphatidylinositide phosphatase SAC1-A-like isoform X3 [Haplochromis burtoni]	Haplochromis burtoni		2		3.56451		0.353183		0.0122462		XI
1335	5.44	5.44	16.9	11.97	11.97	gi|528501184	PREDICTED: delta(3,5)-Delta(2,4)-dienoyl-CoA isomerase, mitochondrial isoform X2 [Danio rerio]	Danio rerio			3	1.20226		1.28233		0.946237		XI
1336	4.1	4.14	20.41	6.122	6.122	gi|115313782	Zgc:162565 protein [Danio rerio]	Danio rerio	5		5	1.2423	0.324428	0.829275	0.11287	0.490986	0.129372	XI
1337	4.1	4.1	12.71	5.763	4.068	gi|56090156	phenylalanyl-tRNA synthetase beta chain [Danio rerio]	Danio rerio	2	2	4	1.81402	0.106125	0.686233	0.117465	0.204712	0.0001262	XII
1338	2.86	2.86	14.36	8.616	7.311	gi|528496856	PREDICTED: ryanodine receptor 2-like [Danio rerio]	Danio rerio		2		0.340408		5.64937		4.52898		XI
1339	5.41	6.4	15.1	5.427	4.117	gi|528470660	PREDICTED: eukaryotic translation initiation factor 4 gamma 1 isoform X1 [Danio rerio]	Danio rerio			7	0.515229		0.855067		0.672977		XI
1340	4.1	4.1	25.27	20.95	11.88	gi|41054003	adenylyl cyclase-associated protein 1 [Danio rerio]	Danio rerio	4		10	0.959535	0.05142	0.885536	0.171982	1.19689	0.115627	XI
1341	5.41	6.25	11.44	3.969	3.58	gi|528486471	PREDICTED: signal-induced proliferation-associated 1-like protein 2-like isoform X5 [Danio rerio]	Danio rerio			3	0.580764		0.737904		2.85759		XI
1342	2.86	2.86	19.33	15.67	8.667	gi|528502062	PREDICTED: lectin, galactoside-binding, soluble, 9 (galectin 9)-like 1 isoform X1 [Danio rerio]	Danio rerio		2	5	0.580986	0.167507	1.20132	0.24812	1.11866	0.187352	XI
1343	4.09	4.2	44.29	17.14	10.71	gi|45501160	Profilin 2 [Danio rerio]	Danio rerio	4		7	0.682692	0.250882	0.849753	0.347334	0.716687	0.338152	XI
1344	2.85	3.95	8.414	3.288	2.418	gi|583991888	PREDICTED: C-terminal-binding protein 2-like isoform X1 [Neolamprologus brichardi]	Neolamprologus brichardi		2		1.2942		0.120226		0.255859		XI
1345	5.4	5.66	13.63	4.579	3.746	gi|528470312	PREDICTED: ephrin type-B receptor 3 isoform X1 [Danio rerio]	Danio rerio			3	1.64437		1.36773		1.09648		XI
1346	4.08	4.98	9.927	3.39	3.39	gi|326672769	PREDICTED: WD repeat-containing protein 11 [Danio rerio]	Danio rerio	4	3	6	4.46048	0.101799	0.696654	0.0830855	0.736529	0.0368675	XII
1347	4.08	4.45	13.67	5.766	4.778	gi|528511705	PREDICTED: CD2-associated protein isoform X1 [Danio rerio]	Danio rerio	2			2.93765		1.59956		8.09096		XI
1348	2.85	2.95	55.22	35.82	8.955	gi|52219194	fatty acid binding protein 11a [Danio rerio]	Danio rerio		1	2	1.56771	0.135427	0.663018	0.0289065	0.174301	0.000606272	XXI
1349	2.85	2.87	26.84	14.18	12.41	gi|76253798	dual specificity mitogen-activated protein kinase kinase 1 [Danio rerio]	Danio rerio		4		1.47231		0.474242		0.416869		XI
1350	5.37	5.66	16.12	12.84	11.04	gi|66271939	GAIP c-terminus interacting protein 1 [Danio rerio]	Danio rerio			3	0.887156		0.963829		1.15878		XI
1351	4.08	4.25	14.46	5.397	2.546	gi|528506122	PREDICTED: isoleucyl-tRNA synthetase, mitochondrial isoform X1 [Danio rerio]	Danio rerio	2	2	3	5.74091	0.00634821	1.83116	0.000910335	2.50254	0.00753899	IV
1352	5.37	5.56	19.27	6.682	4.343	gi|551504622	PREDICTED: peripheral plasma membrane protein CASK-like isoform X2 [Xiphophorus maculatus]	Xiphophorus maculatus			4	0.855067		0.625173		0.0235505		XI
1353	4.08	4.11	13.54	9.932	7.223	gi|39794577	Hgd protein [Danio rerio]	Danio rerio	2	4								XI
1354	5.35	5.58	40.74	24.07	19.91	gi|182889996	Rab5a protein [Danio rerio]	Danio rerio			4	0.972747		1.1272		1.70608		XI
1355	4.08	4.08	14.3	2.207	2.207	gi|240120114	immunoglobulin superfamily member 3 precursor [Danio rerio]	Danio rerio	2		4	1.3212	0.00822099	0.58568	0.136795	0.369203	0.00393806	III
1356	5.34	5.34	23.08	13.85	10.26	gi|223672213	60S ribosomal protein L31 [Salmo salar]	Salmo salar			7	0.981748		0.912011		0.691831		XI
1357	4.07	63.2	72.61	67.93	58.35	gi|41152353	tubulin alpha-4A chain [Danio rerio]	Danio rerio	129		157							XI
1358	4.07	4.19	10.36	4.534	3.756	gi|410920333	PREDICTED: neuroendocrine convertase 1-like [Takifugu rubripes]	Takifugu rubripes	3			2.46604		1.40605		1.92309		XI
1359	2.82	2.87	30.47	17.19	12.11	gi|554863030	PREDICTED: ras-related protein Rab-14-like isoform X1 [Haplochromis burtoni]	Haplochromis burtoni		3		3.49945		0.147231		0.0246604		XI
1360	4.07	4.18	13.93	3.67	2.419	gi|528468925	PREDICTED: eukaryotic translation initiation factor 5B [Danio rerio]	Danio rerio	2	4	4	2.4033	0.106956	0.607447	0.0255199	2.34516	0.0400087	XIX
1361	4.07	4.12	17.13	5.81	5.81	gi|528474993	PREDICTED: growth arrest-specific protein 7 isoform X1 [Danio rerio]	Danio rerio	2			6.48634		1.1272		5.59758		XI
1362	2.8	2.84	20.45	8.09	2.247	gi|94732791	novel protein containing an Acyl-CoA dehydrogenase, N-terminal and C-terminal domain [Danio rerio]	Danio rerio		2		14.3219		0.448745		0.0130617		XI
1363	2.8	2.81	46.55	24.14	17.24	gi|166225651	RecName: Full=2-oxo-4-hydroxy-4-carboxy-5-ureidoimidazoline decarboxylase; Short=OHCU decarboxylase; AltName: Full=Parahox neighbor; AltName: Full=Ureidoimidazoline (2-oxo-4-hydroxy-4-carboxy-5-) decarboxylase	DANRE		1		2.91072		0.613762		0.847227		XI
1364	4.07	4.11	19.05	10.44	7.326	gi|85838722	cartilage acidic protein 2 [Danio rerio]	Danio rerio	3	2	3	1.24871	0.352569	0.91242	0.107138	1.08138	0.104444	XI
1365	4.07	4.07	10.36	1.931	1.931	gi|122114547	tumor suppressor p53-binding protein 1 [Danio rerio]	Danio rerio	2		2	1.08969	0.425369	0.623558	0.0335206	1.31834	0.312367	XX
1366	2.78	2.78	20.13	8.766	8.766	gi|54400638	delta(3,5)-Delta(2,4)-dienoyl-CoA isomerase, mitochondrial [Danio rerio]	Danio rerio		3		0.285759		1.40605		1.69044		XI
1367	5.28	5.66	14.15	5.755	3.717	gi|528490880	PREDICTED: villin-1 isoform X1 [Danio rerio]	Danio rerio			5	0.18197		0.270396		0.101859		XI
1368	4.06	4.42	14.14	4.748	3.066	gi|71679667	Poly (ADP-ribose) polymerase family, member 1 [Danio rerio]	Danio rerio	2	1	3	1.6869	0.178457	0.740313	0.096224	0.163416	0.00132796	XII
1369	5.28	5.41	18.35	12.34	12.34	gi|66773118	annexin A13 [Danio rerio]	Danio rerio			3	1.44544		1.92309		1.14815		XI
1370	4.06	4.16	16.48	7.116	5.368	gi|387861795	oxidation resistance protein 2 variant B [Danio rerio]	Danio rerio	3	5	6	0.461204	0.0556492	1.10469	0.0291256	11.3832	0.0382049	X
1371	2.78	2.78	55.08	39.83	21.19	gi|50344950	D-dopachrome decarboxylase [Danio rerio]	Danio rerio		2	2	0.688133	0.275583	0.590841	0.0831717	0.0524283	0.0201062	XII
1372	2.76	2.81	30.88	10.6	5.53	gi|528475959	PREDICTED: ADP-sugar pyrophosphatase isoform X1 [Danio rerio]	Danio rerio		1		2.24905		0.855067		0.847227		XI
1373	4.06	4.15	12.01	3.799	3.799	gi|528520159	PREDICTED: ATP-binding cassette sub-family D member 3 isoform X3 [Danio rerio]	Danio rerio	2									XI
1374	4.06	4.11	21.69	11.27	11.27	gi|576886178	Guanine nucleotide-binding protein G(z) subunit alpha [Ictalurus punctatus]	Ictalurus punctatus	3			1.30617		0.235505		0.0113763		XI
1375	5.27	5.39	24.26	12.87	12.87	gi|530678033	microtubule-associated protein, RP/EB family, member 1 isoform 1 [Danio rerio]	Danio rerio			3	0.794328		0.92045		0.903649		XI
1376	2.76	2.77	20.62	9.622	9.622	gi|82179956	RecName: Full=Phytanoyl-CoA dioxygenase domain-containing protein 1	DANRE		3	3	1.02016	0.320473	0.218291	0.0105652	0.285163	0.018889	XXI
1377	4.06	4.1	23.08	11.54	11.54	gi|47086763	LIM and SH3 domain protein 1 [Danio rerio]	Danio rerio	4			0.83946		1.43219		0.946237		XI
1378	2.75	46.69	22.23	14.35	13.28	gi|47214089	unnamed protein product [Tetraodon nigroviridis]	Tetraodon nigroviridis		56		0.420727		4.36516		4.01791		XI
1379	2.75	2.81	18.38	8.723	8.723	gi|528480475	PREDICTED: protein prune homolog 2 isoform X3 [Danio rerio]	Danio rerio		3		1.69044		0.180302		0.30761		XI
1380	5.26	5.35	23.5	16.67	10.38	gi|528494917	PREDICTED: aflatoxin B1 aldehyde reductase member 2 isoform X1 [Danio rerio]	Danio rerio			3	1.0666		0.16293		0.0190546		XI
1381	4.06	4.09	17.59	5.556	5.556	gi|326674451	PREDICTED: secretogranin-2 [Danio rerio]	Danio rerio	3	2	3	0.981466	0.471509	1.75991	0.106943	1.94577	0.110634	XI
1382	2.74	3	23.9	11.71	3.415	gi|94732930	ribosomal protein L13a [Danio rerio]	Danio rerio		1		1.6293		0.167494		0.322107		XI
1383	4.06	4.09	45.89	27.4	17.12	gi|41152179	40S ribosomal protein S19 [Danio rerio]	Danio rerio	3		8	2.65461		0.0744732		0.0107647		XI
1384	5.25	5.25	32.63	25.26	25.26	gi|77567593	Ictacalcin [Danio rerio]	Danio rerio			5							XI
1385	4.05	22.25	39.1	27.56	25.48	gi|528496494	PREDICTED: calcium/calmodulin-dependent protein kinase type II subunit gamma isoform X2 [Danio rerio]	Danio rerio	21			1.55597		1		1.39316		XI
1386	5.24	6.4	15.44	3.348	2.108	gi|528509690	PREDICTED: DNA topoisomerase 2-beta isoform X1 [Danio rerio]	Danio rerio			3	0.349945		0.108643		0.100925		XI
1387	4.05	4.45	15.89	3.946	2.908	gi|528516824	PREDICTED: 26S proteasome non-ATPase regulatory subunit 1 isoform X2 [Danio rerio]	Danio rerio	2			1.11686		0.862979		0.946237		XI
1388	5.24	5.66	17.71	6.25	4.688	gi|528471277	PREDICTED: amphiphysin isoform X1 [Danio rerio]	Danio rerio			3	0.539511		0.648634		0.138038		XI
1389	4.05	4.31	26.49	19.46	16.76	gi|528499722	PREDICTED: lysozyme g-like 1 isoform X1 [Danio rerio]	Danio rerio	3	5		0.897796	0.478324	1.41591	0.251567	1.34985	0.313914	XI
1390	4.05	4.26	7.26	0.9964	0.7829	gi|499043901	PREDICTED: neurofibromin-like [Maylandia zebra]	Maylandia zebra	2			99.0832		99.0832		99.0832		XI
1391	5.21	9.78	28.3	15.63	12.94	gi|50344784	peptidyl-prolyl cis-trans isomerase D [Danio rerio]	Danio rerio			7	1.44544		0.636796		0.549541		XI
1392	4.05	4.18	9.567	2.167	1.638	gi|528512244	PREDICTED: LOW QUALITY PROTEIN: afadin [Danio rerio]	Danio rerio	2	5	3	0.471925	0.0739874	1.1259	0.339172	0.887319	0.183681	XI
1393	2.73	2.74	46.99	33.13	28.31	gi|528469158	PREDICTED: protein phosphatase 3 (formerly 2B), regulatory s1ubunit B, alpha isoform, b isoform X1 [Danio rerio]	Danio rerio		3	3							XI
1394	4.05	4.18	11.25	4.599	4.012	gi|82185925	RecName: Full=Dihydropyrimidine dehydrogenase [NADP(+)]; Short=DHPDHase; Short=DPD; AltName: Full=Dihydrothymine dehydrogenase; AltName: Full=Dihydrouracil dehydrogenase	DANRE	3		7	1.98759	0.199691	1.50084	0.241225	3.93047	0.042422	X
1395	4.05	4.13	13.22	3.202	3.202	gi|528473680	PREDICTED: c-Jun-amino-terminal kinase-interacting protein 4-like [Danio rerio]	Danio rerio	2	2	2	0.619034	0.025154	1.20527	0.00771366	0.926508	0.0127881	XXVI
1396	2.68	6.77	15.29	1.625	0.6865	gi|528495475	PREDICTED: ankyrin-3 isoform X2 [Danio rerio]	Danio rerio		3	14	0.855067	0.421964	1.16135	0.356479	1.22462	0.364069	XI
1397	2.68	2.68	12.74	6.233	6.233	gi|528517902	PREDICTED: regulator of complement activation group 2 gene 1 isoform X5 [Danio rerio]	Danio rerio		2		1.94089		0.293765		0.210863		XI
1398	4.05	4.11	8.927	2.657	2.657	gi|224809427	deoxynucleotidyltransferase terminal-interacting protein 2 [Danio rerio]	Danio rerio	2	3	2	1.80491	0.107504	0.341082	0.0377398	1.56675	0.0477954	XIX
1399	4.05	4.06	12.73	5.324	4.051	gi|528467278	PREDICTED: prostaglandin F2 receptor negative regulator-like [Danio rerio]	Danio rerio	4		2	0.408918	0.0609125	0.731399	0.03937	1.84758	0.0404895	XIX
1400	2.67	2.8	12.78	3.043	1.623	gi|61806604	lipoamide acyltransferase component of branched-chain alpha-keto acid dehydrogenase complex, mitochondrial [Danio rerio]	Danio rerio		1	4	1.50013	0.019132	1.6337	0.105555	1.17314	0.151096	II
1401	4.05	4.05	14.94	3.079	3.079	gi|326668186	PREDICTED: heterogeneous nuclear ribonucleoprotein U-like protein 1-like [Danio rerio]	Danio rerio	2	3	5	2.67546	0.408292	0.744485	0.0859067	0.659637	0.0483548	XII
1402	4.05	4.05	12.41	6.726	6.726	gi|528467458	PREDICTED: tripartite motif-containing protein 2 [Danio rerio]	Danio rerio	2	3	3	1.9233	0.120457	1.60428	0.240168	2.79759	0.0907858	XI
1403	2.65	2.81	29.14	7.285	5.298	gi|47213017	unnamed protein product [Tetraodon nigroviridis]	Tetraodon nigroviridis		2		0.765597		0.138038		0.144544		XI
1404	4.04	4.15	21.31	13.93	13.93	gi|528494899	PREDICTED: prothymosin alpha isoform X3 [Danio rerio]	Danio rerio	3		4	0.870964		0.855067		0.862979		XI
1405	4.04	4.14	17.21	5.123	3.484	gi|33604072	LOC402824 protein, partial [Danio rerio]	Danio rerio	2			0.387258		1.04713		2.39883		XI
1406	2.65	2.75	14.58	2.41	1.205	gi|498951907	PREDICTED: vacuolar protein sorting-associated protein 53 homolog [Maylandia zebra]	Maylandia zebra		1		0.267917		0.505825		0.0937562		XI
1407	4.04	4.09	18.92	8.316	6.861	gi|551510988	PREDICTED: synaptotagmin-7-like [Xiphophorus maculatus]	Xiphophorus maculatus	2			6.13762		1.57036		4.09261		XI
1408	2.64	2.74	46.38	36.23	15.94	gi|583983053	PREDICTED: 40S ribosomal protein S28-like [Neolamprologus brichardi]	Neolamprologus brichardi		3		1.1272		0.77983		2.01372		XI
1409	4.04	4.08	31.85	23.7	18.52	gi|221221102	Ras-related protein Rap-1A precursor [Salmo salar]	Salmo salar	2			0.855067		1.19124		0.937562		XI
1410	2.64	2.64	24.18	12.64	12.64	gi|161612170	Hypothetical protein LOC796447 [Danio rerio]	Danio rerio		2								XI
1411	2.63	3.64	40.3	28.36	28.36	gi|551529060	PREDICTED: 40S ribosomal protein S17-like [Xiphophorus maculatus]	Xiphophorus maculatus		3		13.0617		0.280543		0.0138038		XI
1412	4.04	4.05	7.541	2.485	1.885	gi|528479423	PREDICTED: ankyrin repeat and FYVE domain-containing protein 1 isoform X1 [Danio rerio]	Danio rerio	2		4	2.24815	0.0727631	0.871111	0.362924	0.937897	0.0309828	XI
1413	5.13	5.45	31.61	7.599	6.218	gi|51972166	moesin [Danio rerio]	Danio rerio			3	0.912011		1.00925		0.772681		XI
1414	4.04	4.05	13.4	9.591	4.795	gi|57526509	propionyl-CoA carboxylase alpha chain, mitochondrial [Danio rerio]	Danio rerio	2		5	4.02127	0.000659714	0.97109	0.325147	0.472854	0.0367946	III
1415	4.04	4.04	15.42	9.88	8.193	gi|50540420	branched-chain-amino-acid aminotransferase, mitochondrial [Danio rerio]	Danio rerio	2		1	1.52558	0.197433	1.27808	0.247202	1.36652	0.210698	XI
1416	2.61	2.61	25.93	14.81	14.81	gi|91176292	60S ribosomal protein L32 [Danio rerio]	Danio rerio		2	3	2.96304	0.0972134	1.03458	0.0335312	1.15014	0.0588443	XI
1417	4.04	4.04	12.13	8.284	7.692	gi|45387801	secretory carrier-associated membrane protein 1 [Danio rerio]	Danio rerio	3	2	5							XI
1418	4.03	19.09	33.64	24.65	16.47	gi|530891826	dynamin 2a [Danio rerio]	Danio rerio	17			1.01859		0.887156		0.937562		XI
1419	5.1	5.1	52.94	48.74	34.45	gi|116488030	ATPase H+ transporting V1 subunit F [Scophthalmus maximus]	Scophthalmus maximus			2	0.879022		1.15878		0.787046		XI
1420	4.03	6.04	26.6	11.44	11.44	gi|528470095	PREDICTED: plasminogen activator inhibitor 1 RNA-binding protein isoform X4 [Danio rerio]	Danio rerio	5		3	1.1467	0.127793	0.892395	0.458351	0.737936	0.310602	XI
1421	4.03	4.49	32.65	27.21	26.53	gi|528475261	PREDICTED: hemoglobin cathodic subunit beta [Danio rerio]	Danio rerio	7			0.758578		0.816582		0.630957		XI
1422	5.09	5.16	16.95	8.098	6.78	gi|293629191	UDP glucuronosyltransferase 1 family, polypeptide B2 precursor [Danio rerio]	Danio rerio			3	0.487529		0.870964		0.539511		XI
1423	2.58	2.58	17.45	7.783	5.189	gi|319918884	protein phosphatase 1F [Danio rerio]	Danio rerio		1	1	1.21417	0.226361	1.78649	0.151538	1.17474	0.410929	XI
1424	5.09	5.09	27.83	17.92	14.62	gi|308154346	RecName: Full=Redox-regulatory protein FAM213A; AltName: Full=Peroxiredoxin-like 2 activated in M-CSF stimulated monocytes; Short=Protein PAMM	DANRE			3	2.44343		0.549541		0.0972747		XI
1425	4.03	4.29	11.42	3.44	2.971	gi|528486119	PREDICTED: aspartyl/asparaginyl beta-hydroxylase [Danio rerio]	Danio rerio	3		4	1.12852	0.183617	1.33496	0.310308	0.802969	0.358783	XI
1426	2.57	2.98	14.81	1.381	0.5525	gi|528505951	PREDICTED: kinesin family member 13Ba isoform X3 [Danio rerio]	Danio rerio		1		0.288403		0.613762		0.501187		XI
1427	4.03	4.15	18.75	6.25	6.25	gi|528482286	PREDICTED: protein phosphatase 1 regulatory subunit 12C isoform X2 [Danio rerio]	Danio rerio	2	7	4	3.56296	0.219372	2.44123	0.000265032	1.90843	0.000106409	VII
1428	2.57	2.64	11.46	1.392	1.392	gi|559767186	desmocollin-1 [Danio rerio]	Danio rerio		2		0.990832		0.990832		0.990832		XI
1429	4.03	4.13	10.92	2.035	1.687	gi|554845781	PREDICTED: E3 ubiquitin-protein ligase TRIP12-like isoform X8 [Haplochromis burtoni]	Haplochromis burtoni	2									XI
1430	4.03	4.12	21.28	12.16	10.03	gi|584027726	PREDICTED: serine-threonine kinase receptor-associated protein-like isoform X2 [Neolamprologus brichardi]	Neolamprologus brichardi	2			1.30617		0.963829		0.972747		XI
1431	2.56	2.58	13	4.492	1.182	gi|528478945	PREDICTED: neuroligin 3b isoform X1 [Danio rerio]	Danio rerio		1		0.660694		1.7378		1.25892		XI
1432	5.07	5.16	53.95	42.11	42.11	gi|323510614	cytochrome c oxidase polypeptide VIc-like [Danio rerio]	Danio rerio			3	1.72187		0.648634		0.0704693		XI
1433	2.56	2.56	14.56	6.739	4.582	gi|528488409	PREDICTED: aspartate beta-hydroxylase domain-containing protein 2 isoform X1 [Danio rerio]	Danio rerio		1		0.809096		0.912011		0.972747		XI
1434	4.03	4.1	8.41	2.074	2.074	gi|528516699	PREDICTED: dedicator of cytokinesis protein 3 [Danio rerio]	Danio rerio	2	1	1	1.64223	0.191803	0.821298	0.283963	0.971652	0.0760416	XI
1435	4.03	4.08	15.79	8.991	7.237	gi|41055084	epoxide hydrolase 1 [Danio rerio]	Danio rerio	2			2.39883		1.25892		0.017378		XI
1436	2.55	2.77	16.38	5.134	0.978	gi|41393105	plasminogen precursor [Danio rerio]	Danio rerio		1	5	2.8013	0.129081	0.176647	0.00197012	0.103121	0.000584028	XXI
1437	4.03	4.08	15.66	8.133	8.133	gi|136256065	igLON family member 5 precursor [Danio rerio]	Danio rerio	2			12.942		6.19441		1.27057		XI
1438	4.03	4.03	15.46	5.746	3.967	gi|41054239	RNA-binding protein 25 [Danio rerio]	Danio rerio	2		2	0.930398	0.172758	1.02339	0.562985	0.861508	0.375537	XI
1439	4.03	4.03	13.85	5.275	5.275	gi|47085761	chitinase, acidic.1 precursor [Danio rerio]	Danio rerio	3			2.42103		1.6293		0.772681		XI
1440	4.99	5.9	62.56	38.92	31.53	gi|35902687	myelin protein P0 precursor [Danio rerio]	Danio rerio			6	0.809096		1.5417		1.18032		XI
1441	2.54	2.59	9.457	3.152	2.102	gi|528475656	PREDICTED: cleavage and polyadenylation specificity factor subunit 6 isoform X1 [Danio rerio]	Danio rerio		1	1	1.03603	0.178647	1.19201	0.225851	0.766116	0.32617	XI
1442	2.52	2.99	11.68	1.837	1.143	gi|528474219	PREDICTED: SH3 and multiple ankyrin repeat domains protein 1-like isoform X1 [Danio rerio]	Danio rerio		2		0.183654		0.597035		0.597035		XI
1443	4.03	4.03	41.3	26.81	20.29	gi|60552807	Crabp1a protein [Danio rerio]	Danio rerio	3	5	4	0.776533	0.0090851	1.27896	0.295433	0.780498	0.019517	XV
1444	4.02	13.9	23.13	14.95	11.86	gi|46403219	brain glycogen phosphorylase Pygb [Danio rerio]	Danio rerio	12		16	4.13619	0.0311655	0.959897	0.0149772	1.50182	0.00324651	I
1445	4.02	8.21	22.64	17.25	15.09	gi|528517431	PREDICTED: N-myc downstream regulated family member 3b isoform X1 [Danio rerio]	Danio rerio	16	5	13	0.684078	0.25677	1.06855	0.290204	1.23526	0.278136	XI
1446	4.02	4.23	12.24	4.989	3.855	gi|40254697	presenilin-2 [Danio rerio]	Danio rerio	2		2	1.38823	0.112383	0.75598	0.0624804	1.46773	0.0746652	XI
1447	4.02	4.12	15.13	5.588	4.424	gi|528491402	PREDICTED: PH and SEC7 domain-containing protein 3 isoform X1 [Danio rerio]	Danio rerio	5	3		3.98107		1.6293		13.9316		XI
1448	2.51	2.51	17.65	10.29	4.779	gi|192455638	uncharacterized protein LOC571819 precursor [Danio rerio]	Danio rerio		1		0.711214		0.847227		1.15878		XI
1449	4.02	4.11	8.859	2.769	2.769	gi|194578855	protein tyrosine phosphatase, receptor type, Na precursor [Danio rerio]	Danio rerio	2	1	3	2.07308	0.115814	0.790775	0.194661	0.813274	0.0400701	XI
1450	2.5	2.5	27.4	4.808	4.327	gi|334351014	RecName: Full=Intraflagellar transport protein 43 homolog	DANRE		1		0.60256		2.29087		1.05682		XI
1451	4.92	5.13	32.97	13.62	13.26	gi|528511030	PREDICTED: syntaxin-binding protein 6 isoform X1 [Danio rerio]	Danio rerio			3	0.0928966		0.737904		0.353183		XI
1452	4.02	4.1	16.49	6.959	3.933	gi|53734470	Arginyl-tRNA synthetase [Danio rerio]	Danio rerio	2		4	0.786023	0.156949	1.05537	0.101503	1.27748	0.129265	XI
1453	2.49	2.6	12.43	3.787	3.787	gi|528512516	PREDICTED: rho GTPase-activating protein 39-like, partial [Danio rerio]	Danio rerio		2		0.636796		1.7378		1.35519		XI
1454	4.02	4.1	11.38	3.794	3.794	gi|239735512	sorting nexin 1 [Danio rerio]	Danio rerio	2		4	0.752771	0.316666	0.988345	0.208122	0.301907	0.0606625	XI
1455	4.02	4.06	23.89	12.07	8.128	gi|551501939	PREDICTED: COP9 signalosome complex subunit 4-like [Xiphophorus maculatus]	Xiphophorus maculatus	2			2.42103		0.744732		2.91072		XI
1456	4.02	4.04	56.78	42.37	42.37	gi|528496140	PREDICTED: synuclein, gamma b (breast cancer-specific protein 1) isoform X2 [Danio rerio]	Danio rerio	9	7		1.63914	0.194589	1.00674	0.310399	1.61679	0.163065	XI
1457	4.02	4.03	17.22	10.38	7.595	gi|551493662	PREDICTED: obg-like ATPase 1-like [Xiphophorus maculatus]	Xiphophorus maculatus	3			5.7544		0.161436		2.22844		XI
1458	4.89	5.09	43.83	29.01	29.01	gi|528479361	PREDICTED: transcription factor BTF3 isoform X3 [Danio rerio]	Danio rerio			4	0.758578		1.0666		1.15878		XI
1459	4.89	5.04	32.25	12.38	9.121	gi|62205428	Npm4 protein [Danio rerio]	Danio rerio			3	0.879022		0.487529		0.401791		XI
1460	4.01	20.48	43.57	37.53	33.86	gi|238231559	brain creatine kinase b [Oncorhynchus mykiss]	Oncorhynchus mykiss	49									XI
1461	4.01	8.39	31.07	27.97	21.47	gi|41152264	guanine nucleotide binding protein (G protein), alpha activating activity polypeptide O, b [Danio rerio]	Danio rerio	10		11	2.35505		0.937562		1.41906		XI
1462	2.46	2.7	14.75	3.66	1.076	gi|528506157	PREDICTED: serine/arginine repetitive matrix protein 1 isoform X1 [Danio rerio]	Danio rerio		1		6.48634		1.11686		1.1695		XI
1463	2.45	2.64	18.01	3.831	1.341	gi|528479387	PREDICTED: GTPase-activating Rap/Ran-GAP domain-like protein 3-like isoform X1 [Danio rerio]	Danio rerio		1		0.248886		1.65959		1.28233		XI
1464	4.88	5.13	18.2	7.626	6.932	gi|583979070	PREDICTED: copine-5-like [Neolamprologus brichardi]	Neolamprologus brichardi			3	1.41906		0.452898		0.0172187		XI
1465	4.01	6.06	24.53	12.73	12.73	gi|57617206	sideroflexin-1 [Danio rerio]	Danio rerio	3	2	3	2.7265	0.0480438	0.853159	0.127102	1.41447	0.0389082	I
1466	4.01	4.48	27.81	11.8	10.39	gi|82241325	RecName: Full=45 kDa calcium-binding protein; Short=Cab45; AltName: Full=Stromal cell-derived factor 4; Short=SDF-4; Flags: Precursor	DANRE	2			7.11213		5.15229		8.87156		XI
1467	2.45	2.55	18.88	12.98	8.85	gi|112419180	LOC563048 protein [Danio rerio]	Danio rerio		2		2.31206		0.648634		0.698232		XI
1468	4.01	4.42	7.938	2.097	1.797	gi|528504570	PREDICTED: protein tyrosine phosphatase, non-receptor type 23, a isoform X1 [Danio rerio]	Danio rerio	2			1.67494		0.731139		1.27057		XI
1469	4.01	4.41	12.63	1.994	0.9063	gi|554864692	PREDICTED: kinase D-interacting substrate of 220 kDa-like isoform X5 [Haplochromis burtoni]	Haplochromis burtoni	2			3.76704		1.87068		10.0925		XI
1470	2.43	3.44	18.48	6.054	1.67	gi|528523071	PREDICTED: NACHT, LRR and PYD domains-containing protein 12-like [Danio rerio]	Danio rerio		1		2.03236		0.21677		0.011695		XI
1471	4.01	4.29	18.29	8.278	7.076	gi|528509307	PREDICTED: pre-B-cell leukemia transcription factor-interacting protein 1 isoform X3 [Danio rerio]	Danio rerio	2	1	1	1.88799		1.92309		1.55597		XI
1472	4.86	5.19	17.83	6.358	5.114	gi|528474703	PREDICTED: SRC kinase signaling inhibitor 1 isoform X6 [Danio rerio]	Danio rerio			5	0.972747		0.83946		0.83946		XI
1473	4.85	5.05	12.8	6.47	4.782	gi|528471973	PREDICTED: acyl-CoA synthetase long-chain family member 3b isoform X1 [Danio rerio]	Danio rerio			4	0.963829		1.18032		1.18032		XI
1474	4.01	4.24	21.99	10.49	8.951	gi|125839687	PREDICTED: uncharacterized protein LOC560245 isoformX3 [Danio rerio]	Danio rerio	2	1		3.25092	0.14209	0.0183116	0.00135316	0.882576	0.014693	XX
1475	4.01	4.1	18.44	15.25	12.06	gi|62955565	S-formylglutathione hydrolase [Danio rerio]	Danio rerio	3		5	1.23595		1.10662		1.90546		XI
1476	4.84	5.3	14.53	4.037	2.422	gi|47230406	unnamed protein product [Tetraodon nigroviridis]	Tetraodon nigroviridis			2	1.27057		0.613762		0.0801678		XI
1477	4.01	4.05	9.134	2.233	1.759	gi|528489980	PREDICTED: E3 ubiquitin-protein ligase HECW2-like [Danio rerio]	Danio rerio	2	1	2	0.64823	0.149623	1.21622	0.283081	0.787003	0.072358	XI
1478	2.41	5.48	20.66	2.295	0.3279	gi|326666641	PREDICTED: golgin subfamily B member 1 isoform X1 [Danio rerio]	Danio rerio		1		0.83946		1.95885		1.38038		XI
1479	4.01	4.04	29.86	16.55	10.79	gi|63100606	Si:dkey-63j12.1 [Danio rerio]	Danio rerio	4									XI
1480	4.01	4.03	18.4	6.135	6.135	gi|68161055	SEC11-like 1 [Ictalurus punctatus]	Ictalurus punctatus	3			0.963829		3.90841		0.140605		XI
1481	2.41	2.56	32	32	32	gi|29124454	Zgc:56530 [Danio rerio]	Danio rerio		3		0.283139		0.554626		0.515229		XI
1482	4.82	9.28	62.69	43.28	30.35	gi|156230721	Zgc:110343 protein [Danio rerio]	Danio rerio			6	0.660694		0.363078		0.272898		XI
1483	4.01	4.01	9.565	3.727	3.727	gi|147744280	source of immunodominant MHC-associated peptides [Ctenopharyngodon idella]	Ctenopharyngodon idella	2		7	0.139626	0.0261651	1.25722	0.0860493	1.48269	0.0457338	XIII
1484	2.41	2.49	15.98	2.103	1.093	gi|82186497	RecName: Full=LisH domain and HEAT repeat-containing protein KIAA1468 homolog	DANRE		1		0.231207		0.787046		1.09648		XI
1485	4.82	5.06	13.35	5.105	2.88	gi|528512079	PREDICTED: ralBP1-associated Eps domain-containing protein 1 isoform X2 [Danio rerio]	Danio rerio			2	1.43219		0.928966		0.855067		XI
1486	4.01	4.01	12.79	4.193	2.935	gi|90652807	protoporphyrinogen oxidase [Danio rerio]	Danio rerio	2		2	0.853911	0.354491	1.09461	0.369733	1.36982	0.281621	XI
1487	4.01	4.01	15	10	10	gi|92097217	Zgc:136505 protein [Danio rerio]	Danio rerio	3			0.325087		1.35519		0.436516		XI
1488	2.4	2.65	9.438	1.912	1.434	gi|528502084	PREDICTED: A kinase anchor protein 1, mitochondrial isoform X1 [Danio rerio]	Danio rerio		1	4	1.19124		0.0110662		0.0369828		XI
1489	4	16.95	22.43	12.13	8.619	gi|528487088	PREDICTED: plasma membrane calcium ATPase 3a isoform X5 [Danio rerio]	Danio rerio	9			0.895365		1.27057		0.903649		XI
1490	4	8.2	11.21	5.65	3.857	gi|528493651	PREDICTED: sodium-driven chloride bicarbonate exchanger-like [Danio rerio]	Danio rerio	4			14.5881		0.92045		10.0925		XI
1491	2.39	2.4	38.71	26.27	16.59	gi|318054193	mitochondrial NADH dehydrogenase (ubiquinone) iron-sulfur protein 7 [Ictalurus punctatus]	Ictalurus punctatus		2		16.4437		2.01372		2.05116		XI
1492	4.78	5.1	31.74	16.04	10.58	gi|68369598	PREDICTED: APOBEC1 complementation factor isoform 2 [Danio rerio]	Danio rerio			8	6.60694		0.487529		0.10666		XI
1493	4	7.13	20	12.56	12.56	gi|55926082	protein phosphatase 1B [Danio rerio]	Danio rerio	5		3	1.3953	0.227033	0.919024	0.395011	0.94924	0.0366716	XI
1494	4	6.68	14.75	8.021	5.821	gi|397134721	liver carnitine palmitoyltransferase 1A-2 [Tachysurus fulvidraco]	Tachysurus fulvidraco	5			1.19124		1.8197		1.24738		XI
1495	2.38	2.9	13.42	3.112	1.798	gi|528488013	PREDICTED: GTPase-activating protein and VPS9 domain-containing protein 1 isoform X3 [Danio rerio]	Danio rerio		2		0.630957		0.862979		0.188799		XI
1496	2.37	2.64	10.57	2.587	1.237	gi|576887464	Transportin-2 [Ictalurus punctatus]	Ictalurus punctatus		1		0.16293		0.267917		0.0416869		XI
1497	4	6.64	33.89	16.25	16.25	gi|94536607	H2A histone family, member Y [Danio rerio]	Danio rerio	5	4	5	3.12629	0.0512894	0.593004	0.182475	0.0125724	0.000190267	XII
1498	4	6.35	17.91	6.108	4.244	gi|62632737	ELKS/Rab6-interacting/CAST family member 1 [Danio rerio]	Danio rerio	4			1.67494		0.870964		0.794328		XI
1499	4	5.47	23.61	16.72	14.75	gi|61806530	gamma-soluble NSF attachment protein [Danio rerio]	Danio rerio	4	1	2	1.5417		1.1272		1.24738		XI
1500	2.36	2.44	18.52	8.333	5.864	gi|82185889	RecName: Full=4-hydroxy-2-oxoglutarate aldolase, mitochondrial; AltName: Full=Dihydrodipicolinate synthase-like; Short=DHDPS-like protein; AltName: Full=Probable 2-keto-4-hydroxyglutarate aldolase; Short=Probable KHG-aldolase; Flags: Precursor	DANRE		1								XI
1501	4	5	10.87	4.943	2.281	gi|68366436	PREDICTED: splicing factor 3B subunit 1 isoformX1 [Danio rerio]	Danio rerio	2	4	1	1.67247	0.0105862	0.825228	0.174676	1.00795	0.134459	II
1502	4.73	93	89.11	84.22	73.33	gi|371639059	tubulin alpha chain [Salvelinus alpinus]	Salvelinus alpinus			174							XI
1503	4	4.94	10.86	3.068	2.518	gi|326674754	PREDICTED: valine--tRNA ligase [Danio rerio]	Danio rerio	3	4	4	2.02417	0.105367	1.20216	0.165544	1.07556	0.172358	XI
1504	4	4.49	49.54	40.37	40.37	gi|528473801	PREDICTED: parvalbumin 6 isoform X2 [Danio rerio]	Danio rerio	2			2.44343		0.0139316		0.147231		XI
1505	2.36	2.36	68.22	30.84	30.84	gi|94732931	novel protein similar to vertebrate ATPase inhibitory factor 1 (ATPIF1) [Danio rerio]	Danio rerio		3		1.77011		1.08643		0.946237		XI
1506	4.71	6.41	12.29	2.744	1.767	gi|528501837	PREDICTED: unconventional myosin-XVIIIa isoform X2 [Danio rerio]	Danio rerio			4	0.586138		2.10863		0.0972747		XI
1507	4	4.23	17.54	8.057	8.057	gi|66472780	protein phosphatase 1E [Danio rerio]	Danio rerio	3		5	1.98966	0.148255	0.934579	0.519069	0.984693	0.03579	XI
1508	4	4.23	30.86	21.14	17.71	gi|528503395	PREDICTED: isochorismatase domain-containing protein 2, mitochondrial isoform X1 [Danio rerio]	Danio rerio	2			2.63027		0.183654		0.1		XI
1509	4.71	5.27	32.09	17.41	7.463	gi|62204806	Urod protein, partial [Danio rerio]	Danio rerio			3	4.36516		2.91072		0.685488		XI
1510	2.35	2.37	19.16	8.924	6.037	gi|528471791	PREDICTED: receptor-type tyrosine-protein phosphatase N2-like [Danio rerio]	Danio rerio		1		0.167494		8.16582		5.70164		XI
1511	4.71	4.89	31.96	21.07	15.74	gi|47086707	DnaJ subfamily A member 2-like [Danio rerio]	Danio rerio			5	0.794328		0.15417		0.130617		XI
1512	4	4.22	14.39	8.993	8.993	gi|47085995	neuronal membrane glycoprotein M6-a [Danio rerio]	Danio rerio	2	3	5	0.933743	0.13178	0.557851	0.0329683	0.3032	0.000143088	XXI
1513	2.35	2.36	59.09	43.18	30.68	gi|66911711	Acbd7 protein [Danio rerio]	Danio rerio		4	10	3.13329		0.155597		0.0113763		XI
1514	4	4.21	15.18	2.786	2.786	gi|218563696	threonyl-tRNA synthetase, cytoplasmic isoform 1 [Danio rerio]	Danio rerio	2	3		2.28724	0.107997	0.514599	0.056269	0.695532	0.0532781	XI
1515	4	4.21	12.54	3.898	3.898	gi|157954536	uncharacterized protein LOC569067 [Danio rerio]	Danio rerio	2			1.8197		1.1695		2.01372		XI
1516	2.35	2.35	18.66	10.56	8.099	gi|554805071	PREDICTED: NADH dehydrogenase [ubiquinone] iron-sulfur protein 8, mitochondrial-like isoform X1 [Haplochromis burtoni]	Haplochromis burtoni		1		1.65959		1.1272		0.963829		XI
1517	4	4.19	20	3.647	2	gi|181339312	rab GTPase-binding effector protein 1 [Danio rerio]	Danio rerio	4			3.0761		0.136773		4.09261		XI
1518	4.69	4.69	22.31	13.98	9.677	gi|54400446	serpin peptidase inhibitor, clade A (alpha-1 antiproteinase, antitrypsin), member 7 [Danio rerio]	Danio rerio			2	1.2942		1.13763		0.870964		XI
1519	4	4.17	9.731	2.606	2.606	gi|528522292	PREDICTED: Golgi apparatus protein 1 isoform X4 [Danio rerio]	Danio rerio	2			0.831764		0.954993		1.02802		XI
1520	2.34	2.36	43.79	22.22	15.69	gi|30231240	15 kDa selenoprotein precursor [Danio rerio]	Danio rerio		2		0.801678		0.253513		0.235505		XI
1521	4.68	5.25	10.42	2.268	2.052	gi|528512500	PREDICTED: melanoma inhibitory activity protein 3 isoform X4 [Danio rerio]	Danio rerio			3	1.30617		1.14815		1.45881		XI
1522	4	4.17	28.85	12.31	10.38	gi|49900528	Spra protein [Danio rerio]	Danio rerio	2			1.49969		1.69044		1.14815		XI
1523	2.33	2.41	23.08	6.49	3.125	gi|528487385	PREDICTED: perilipin-3 [Danio rerio]	Danio rerio		1		2.53513		0.122462		0.122462		XI
1524	4	4.15	24.79	10.83	7.692	gi|82197382	RecName: Full=Glycerol-3-phosphate dehydrogenase 1-like protein	DANRE	2	3		5.89536	0.0391564	0.620625	0.195711	1.65317	0.0844752	II
1525	4	4.14	12.05	5.273	5.273	gi|46403255	karyopherin alpha 4 [Danio rerio]	Danio rerio	2	1	4	1.15501	0.192676	0.658565	0.235282	1.12488	0.087944	XI
1526	2.33	2.39	46.53	21.78	15.35	gi|432901784	PREDICTED: ras-related protein Rab-1A-like isoform 1 [Oryzias latipes]	Oryzias latipes		2								XI
1527	4	4.14	16.02	5.339	5.339	gi|27545267	ATP-dependent RNA helicase DDX19B [Danio rerio]	Danio rerio	3			1.6293		0.648634		1.65959		XI
1528	2.32	5.94	26.12	12.08	6.214	gi|432848484	PREDICTED: dynamin-2-like isoform 3 [Oryzias latipes]	Oryzias latipes		5		0.816582		0.963829		1.27057		XI
1529	4.62	8.51	45.97	22.58	14.11	gi|55962545	alpha-tropomyosin [Danio rerio]	Danio rerio			4	0.809096		1.27057		1.51356		XI
1530	4	4.14	13.96	9.117	9.117	gi|528482666	PREDICTED: alcohol dehydrogenase [NADP(+)] B isoform X1 [Danio rerio]	NADP(+)	2		3	7.87424	0.0241176	0.755164	0.167568	4.84389	0.011591	I
1531	2.32	2.35	22.98	14.52	8.871	gi|528502281	PREDICTED: mitochondrial fission factor homolog B isoform X2 [Danio rerio]	Danio rerio		1								XI
1532	4	4.13	14.8	4.874	4.874	gi|432960822	PREDICTED: LOW QUALITY PROTEIN: F-box/LRR-repeat protein 16-like [Oryzias latipes]	Oryzias latipes	2	1		52.6104	0.00564561	49.6871	0.0430967	49.5524	0.00127425	IV
1533	4	4.13	24.82	10.99	10.99	gi|29179440	Cx43 protein [Danio rerio]	Danio rerio	5			0.855067		1.18032		0.608135		XI
1534	2.31	2.38	21.3	6.694	6.694	gi|160415772	visfatin [Carassius gibelio]	Carassius gibelio		2		3.69828		0.285759		0.0118032		XI
1535	4	4.11	14.95	6.03	5.025	gi|288872200	gephyrin b [Danio rerio]	Danio rerio	2	3	6	1.03316	0.0125066	0.908552	0.225559	1.17233	0.376856	XI
1536	4	4.1	25.52	10.84	10.84	gi|528470425	PREDICTED: mitochondrial fission factor homolog A isoform X2 [Danio rerio]	Danio rerio	3			2.46604		1.44544		4.83059		XI
1537	4	4.1	14.23	7.211	7.211	gi|41054619	D-3-phosphoglycerate dehydrogenase [Danio rerio]	Danio rerio	2	2	2	5.15956	0.196626	0.582521	0.0980982	0.701708	0.0164927	XII
1538	4	4.1	17.45	7.273	7.273	gi|548523187	PREDICTED: proteasome subunit beta type-7-like [Pundamilia nyererei]	Pundamilia nyererei	2			1.0666		1.30617		0.903649		XI
1539	2.3	2.38	18.49	9.454	9.454	gi|41054491	methionyl aminopeptidase 2b [Danio rerio]	Danio rerio		2	9	2.34843	0.0971664	0.654124	0.287078	0.831817	0.366418	XI
1540	4	4.09	15.21	5.882	5.882	gi|57526015	protein disulfide-isomerase A3 precursor [Danio rerio]	Danio rerio	2		1	1.39316		0.895365		1.18032		XI
1541	4.57	4.82	18.66	8.042	6.222	gi|41055959	acetoacetyl-CoA synthetase [Danio rerio]	Danio rerio			4	0.92045		0.744732		0.758578		XI
1542	2.3	2.37	13	7.22	3.971	gi|371874154	pyridoxine-5'-phosphate oxidase [Danio rerio]	Danio rerio		1	3	1.47101	0.401233	2.99892	0.100687	0.442706	0.190005	XI
1543	2.3	2.31	18.52	8.796	5.556	gi|528486621	PREDICTED: transmembrane emp24 domain-containing protein 7 isoform X3 [Danio rerio]	Danio rerio		1		1.6293		0.147231		0.187068		XI
1544	4	4.09	14.91	5.275	5.275	gi|41055243	caM kinase-like vesicle-associated protein [Danio rerio]	Danio rerio	2	2		1.61203	0.0654096	0.552147	0.0246948	0.512105	0.0122619	XXI
1545	4	4.09	18.73	6.069	6.069	gi|62955441	cAMP-dependent protein kinase type I-alpha regulatory subunit [Danio rerio]	Danio rerio	2			1.59956		0.809096		1.51356		XI
1546	4	4.09	20.07	13.03	10.92	gi|554858148	PREDICTED: erythrocyte band 7 integral membrane protein-like [Haplochromis burtoni]	Haplochromis burtoni	2			0.337287		0.138038		1.41906		XI
1547	2.29	2.4	15.54	7.171	7.171	gi|583991735	PREDICTED: ADP-ribosylation factor-like protein 3-like isoform X2 [Neolamprologus brichardi]	Neolamprologus brichardi		2		0.879022		1.67494		1.40605		XI
1548	4.55	4.61	18.39	8.744	4.709	gi|326669842	PREDICTED: serine/threonine-protein phosphatase 2A 55 kDa regulatory subunit B alpha isoform [Danio rerio]	Danio rerio			2	1.57036		0.751623		0.483059		XI
1549	2.29	2.36	35.2	25.51	14.8	gi|56118787	transmembrane protein 9B precursor [Danio rerio]	Danio rerio		1	2	2.80543		0.0428548		0.011695		XI
1550	4	4.08	12.32	3.661	3.661	gi|254720811	solute carrier family 12 member 2 isoform 2 [Danio rerio]	Danio rerio	2	1	2	0.827054	0.291087	4.04374	0.0251529	5.56437	0.00702808	VII
1551	2.29	2.34	9.326	3.58	1.998	gi|528502300	PREDICTED: large proline-rich protein BAT3 isoform X1 [Danio rerio]	Danio rerio		2		4.40555		0.363078		0.018197		XI
1552	4	4.08	18.37	10.23	8.837	gi|390979645	N-acylneuraminate cytidylyltransferase [Danio rerio]	Danio rerio	2	1	2	0.649778	0.0813806	0.940246	0.29437	0.651326	0.23206	XI
1553	4	4.07	23.75	6.562	6.562	gi|47086521	small glutamine-rich tetratricopeptide repeat-containing protein alpha [Danio rerio]	Danio rerio	2			13.0617		1.10662		17.0608		XI
1554	2.29	2.3	10.19	4.408	3.03	gi|348604841	N-alpha-acetyltransferase 30, NatC catalytic subunit [Danio rerio]	Danio rerio		1	2	1.01514	0.362314	1.15731	0.280366	0.794462	0.349587	XI
1555	4.53	5.07	18.69	7.664	6.729	gi|113677378	EH domain-containing protein 3 [Danio rerio]	Danio rerio			3							XI
1556	4	4.07	11.09	3.947	3.947	gi|52219010	EH domain-containing protein 1 [Danio rerio]	Danio rerio	2			1.6293		0.432514		1.33045		XI
1557	4.52	4.8	21.19	8.898	5.085	gi|291190566	Eukaryotic translation initiation factor 2 subunit 3 [Salmo salar]	Salmo salar			2	0.824138		0.613762		0.501187		XI
1558	4	4.07	14.11	7.416	7.416	gi|50344964	AP-3 complex subunit mu-2 [Danio rerio]	Danio rerio	2			1.38038		0.591562		1.5417		XI
1559	2.27	4.67	31.83	14.54	9.524	gi|49904442	Zgc:92392 [Danio rerio]	Danio rerio		4		0.809096		1.02802		0.501187		XI
1560	4	4.07	15.7	7.163	7.163	gi|9836504	MKK3 [Danio rerio]	Danio rerio	2			1.41906		1.05682		1.15878		XI
1561	2.27	2.73	13.77	1.659	0.9834	gi|528473620	PREDICTED: transcription activator BRG1 isoform X1 [Danio rerio]	Danio rerio		2	1	0.790076	0.17513	3.26445	0.0822958	1.99343	0.115366	XI
1562	4	4.07	12.9	6.961	5.772	gi|292616540	PREDICTED: rabphilin-3A isoform X2 [Danio rerio]	Danio rerio	3									XI
1563	2.27	2.29	13.98	2.959	1.02	gi|548380457	PREDICTED: epidermal growth factor receptor substrate 15-like 1-like isoform X2 [Pundamilia nyererei]	Pundamilia nyererei		1		0.591562		15.417		1.59956		XI
1564	4	4.07	16.08	8.543	8.543	gi|318103394	proteasome subunit beta type-2 [Ictalurus punctatus]	Ictalurus punctatus	2		2							XI
1565	4	4.06	15.35	4.496	4.496	gi|528482109	PREDICTED: E3 ubiquitin/ISG15 ligase TRIM25 isoform X1 [Danio rerio]	Danio rerio	2		4	1.80024	0.152023	0.833034	0.404678	0.498582	0.0373915	XII
1566	2.26	2.53	17.82	6.782	2.261	gi|528473291	PREDICTED: heat shock protein 75 kDa, mitochondrial-like [Danio rerio]	Danio rerio		1	5	2.42985	0.166906	0.585426	0.0404504	0.298757	0.0166969	XXI
1567	2.26	2.27	24.65	6.212	4.409	gi|528508756	PREDICTED: cortactin isoform X2 [Danio rerio]	Danio rerio		1		2.0893		0.0519996		0.108643		XI
1568	4.48	4.74	12	4.827	4.827	gi|528502371	PREDICTED: stromal interaction molecule 1 isoform X1 [Danio rerio]	Danio rerio			3	1.08643		1.24738		1.11686		XI
1569	4	4.06	15.84	8.251	8.251	gi|528473618	PREDICTED: hydroxyacylglutathione hydrolase, mitochondrial isoform X1 [Danio rerio]	Danio rerio	2		2	3.10595	0.153043	1.1939	0.400221	1.49272	0.101477	XI
1570	4	4.06	34.93	20.55	20.55	gi|74315939	NADH dehydrogenase (ubiquinone) 1 alpha subcomplex, 12 [Danio rerio]	Danio rerio	2	1	3	1.08388	0.0906297	0.574121	0.139411	0.0634492	0.000737663	XII
1571	2.26	2.26	9.611	4.703	3.067	gi|292615210	PREDICTED: solute carrier family 2, facilitated glucose transporter member 1 [Danio rerio]	Danio rerio		1	1	1.12478	0.300265	0.568324	0.165637	0.300995	0.0736269	XI
1572	4	4.05	15.75	10.94	10.94	gi|62122901	uncharacterized protein LOC541537 [Danio rerio]	Danio rerio	4		3	1.31826		2.14783		1.99526		XI
1573	4	4.04	9.226	1.987	1.987	gi|528501449	PREDICTED: synergin gamma isoform X2 [Danio rerio]	Danio rerio	3			0.937562		1.11686		1.04713		XI
1574	2.25	2.28	20.54	10.27	10.27	gi|126631708	Zgc:175088 protein [Danio rerio]	Danio rerio		2		1.25892		0.831764		0.60256		XI
1575	4	4.04	10.96	3.033	3.033	gi|528470487	PREDICTED: probable G-protein coupled receptor 158-like [Danio rerio]	Danio rerio	2			1.80302		0.731139		1.64437		XI
1576	4	4.04	9.158	2.888	2.888	gi|292616020	PREDICTED: proline-, glutamic acid- and leucine-rich protein 1-like [Danio rerio]	Danio rerio	2	2		0.843081	0.365583	0.555101	0.00933249	0.773664	0.00912985	XXI
1577	4	4.04	12.06	2.553	2.553	gi|432950857	PREDICTED: dolichyl-diphosphooligosaccharide--protein glycosyltransferase subunit STT3A-like [Oryzias latipes]	Oryzias latipes	2			1.85353		1.30617		0.751623		XI
1578	4.41	4.69	17.24	7.427	5.305	gi|190684659	amine oxidase, copper containing 2 [Danio rerio]	Danio rerio			3	1		1.44544		1.14815		XI
1579	2.23	2.25	26.67	13.33	10.79	gi|7739753	eIF2 alpha subunit [Danio rerio]	Danio rerio		4	19	1.67782	0.285888	0.51352	0.154667	0.596855	0.129398	XI
1580	4	4.04	11.13	3.179	3.179	gi|254588106	GMP synthase [Danio rerio]	Danio rerio	2	1	2	0.601247	0.233078	0.955654	0.314187	0.665834	0.0242235	XII
1581	4	4.04	16.4	9.007	9.007	gi|6691829	PTP1B protein [Danio rerio]	Danio rerio	2			2.07014		1.08643		4.32514		XI
1582	4.41	4.53	20.47	10.7	9.767	gi|54399591	QM protein [Danio rerio]	Danio rerio			3	8.09096		0.280543		0.0111686		XI
1583	4	4.04	9.609	4.072	4.072	gi|528503778	PREDICTED: FAD synthase isoform X1 [Danio rerio]	Danio rerio	2		1	0.572125	0.163369	0.946397	0.381844	0.336859	0.0649245	XI
1584	4	4.04	14.77	6.25	6.25	gi|528513407	PREDICTED: calcium/calmodulin-dependent protein kinase kinase 2-like [Danio rerio]	Danio rerio	2			5.80764		2.70396		1.21339		XI
1585	2.22	2.24	45.58	11.56	6.122	gi|326807031	ubiquitin-conjugating enzyme E2 variant 1 [Salmo salar]	Salmo salar		1		2.24905		0.432514		0.505825		XI
1586	4.38	4.42	31.09	27.73	27.73	gi|225703268	40S ribosomal protein S20 [Oncorhynchus mykiss]	Oncorhynchus mykiss			3	0.870964		1.05682		0.912011		XI
1587	4	4.04	9.683	4.444	4.444	gi|528476223	PREDICTED: potassium voltage-gated channel subfamily D member 2 isoform X1 [Danio rerio]	Danio rerio	3									XI
1588	2.21	3.51	20.7	0.3144	0.1693	RRRRRgi|542207975	REVERSED PREDICTED: pericentrin-like isoform X4 [Oreochromis niloticus]	Oreochromis niloticus		1								XI
1589	4.37	8.09	17.96	5.218	2.731	gi|528486779	PREDICTED: citron Rho-interacting kinase-like isoform X3 [Danio rerio]	Danio rerio			4	0.625173		2.01372		0.972747		XI
1590	4	4.04	18.47	9.639	9.639	gi|51980261	Tetraspanin 7b [Danio rerio]	Danio rerio	2		1	0.682693	0.240941	1.52815	0.210816	1.0615	0.141279	XI
1591	4.36	4.7	23.15	10.84	4.433	gi|94538305	sorting nexin 6 [Danio rerio]	Danio rerio			2	0.895365		0.855067		0.816582		XI
1592	2.21	2.32	28.97	5.14	5.14	gi|47086269	ras-related protein Rab-5B [Danio rerio]	Danio rerio		3	2	0.565847	0.158628	1.14013	0.249381	1.57703	0.194723	XI
1593	4	4.04	13.21	9.119	6.604	gi|209155434	Calponin-2 [Salmo salar]	Salmo salar	3									XI
1594	2.21	2.31	16.57	7.071	3.434	gi|432866799	PREDICTED: transcription factor CP2-like [Oryzias latipes]	Oryzias latipes		1		1.52757		0.474242		0.0125892		XI
1595	4	4.04	29.84	29.03	19.35	gi|50540080	RNA polymerase II transcriptional coactivator [Danio rerio]	Danio rerio	2	1		1.55943	0.182496	0.474206	0.15247	0.771885	0.139601	XI
1596	2.2	2.73	15.79	4.11	3.262	gi|326670925	PREDICTED: small G protein signaling modulator 1-like [Danio rerio]	Danio rerio		4		0.201372		14.4544		7.87046		XI
1597	4.35	4.71	15.4	4.464	2.121	gi|82181102	RecName: Full=Serrate RNA effector molecule homolog; AltName: Full=Arsenite-resistance protein 2	DANRE			3	1.0666		1.14815		0.559758		XI
1598	4	4.03	32.19	12.02	12.02	gi|528481366	PREDICTED: coiled-coil-helix-coiled-coil-helix domain containing 6b isoform X1 [Danio rerio]	Danio rerio	4	2	2	1.29121	0.331229	1.81109	0.157373	1.28859	0.326479	XI
1599	2.2	2.52	13.1	1.514	1.223	gi|528497091	PREDICTED: brefeldin A-inhibited guanine nucleotide-exchange protein 3 [Danio rerio]	Danio rerio		1	1	4.16869		2.33346		2.39883		XI
1600	4	4.03	21.41	6.588	6.588	gi|47938822	Phosphoribosylaminoimidazole carboxylase, phosphoribosylaminoimidazole succinocarboxamide synthetase [Danio rerio]	Danio rerio	2	1	2	1.1271	0.20745	1.51517	0.219118	0.893905	0.0153835	XI
1601	2.2	2.31	14.23	3.745	2.622	gi|317419208	Protein FAM20A [Dicentrarchus labrax]	Dicentrarchus labrax		1		1.75388		0.121339		0.0110662		XI
1602	4.34	4.75	52.85	27.46	20.73	gi|225195623	high-mobility group box 1 [Carassius auratus x Megalobrama amblycephala]	Carassius auratus x Megalobrama amblycephala			3	0.879022		0.928966		0.104713		XI
1603	4	4.03	20.82	13.78	11.73	gi|432848432	PREDICTED: ATPase asna1-like [Oryzias latipes]	Oryzias latipes	2	2		5.04344	0.0498474	0.202516	0.0089597	0.409406	0.00367796	XXII
1604	4	4.03	16.31	9.22	8.511	gi|528512773	PREDICTED: ras-related protein Rab-27B-like isoform 1 [Danio rerio]	Danio rerio	2			0.809096		0.758578		0.787046		XI
1605	2.19	4.84	14.93	0.266	0.1829	gi|47221249	unnamed protein product [Tetraodon nigroviridis]	Tetraodon nigroviridis		1		0.0963829		2.39883		1.02802		XI
1606	4	4.03	19.06	10.85	10.85	gi|528486010	PREDICTED: IST1 homolog isoform X2 [Danio rerio]	Danio rerio	2		1	1.14254	0.335999	1.31128	0.33022	1.3556	0.286194	XI
1607	2.19	2.45	16.86	4.1	1.367	RRRRRgi|576889350	REVERSED Acyl-CoA-binding domain-containing protein 5-B [Ictalurus punctatus]	Ictalurus punctatus		1								XI
1608	4.33	4.41	27.32	16.1	16.1	gi|51859041	Si:ch211-258l4.7 [Danio rerio]	Danio rerio			4	1.77011		0.524808		0.0131826		XI
1609	2.18	2.34	9.729	1.276	0.7177	gi|528516137	PREDICTED: neurocan core protein [Danio rerio]	Danio rerio		1	2	0.732537	0.0757637	44.216	0.00205022	0.634402	0.0771163	VIII
1610	4	4.03	10.11	5.534	5.534	gi|528479427	PREDICTED: calcium-binding mitochondrial carrier protein SCaMC-2-B isoform X1 [Danio rerio]	Danio rerio	2	1		1.72917	0.172361	0.936278	0.24523	0.870887	0.224786	XI
1611	2.18	2.31	20.69	7.704	2.115	gi|189339188	DCC-interacting protein 13-beta [Danio rerio]	Danio rerio		1		1.59956		0.144544		0.0928966		XI
1612	4	4.03	16.67	11.23	11.23	gi|82188582	RecName: Full=Toll-interacting protein	DANRE	2	1	1	2.09019	0.118299	0.698385	0.245174	0.240207	0.00730648	XII
1613	2.18	2.26	33.54	16.93	9.091	gi|158705829	RecName: Full=Protein HEXIM	DANRE		2		4.57088		0.0591562		1.85353		XI
1614	4.31	4.52	15.46	5.957	4.436	gi|528503059	PREDICTED: catenin beta-1 isoform X1 [Danio rerio]	Danio rerio			10	0.824138		1.0666		1.07647		XI
1615	4	4.03	8.611	6.944	6.944	gi|66472550	thymopoietin b [Danio rerio]	Danio rerio	3	6	4	0.504902	0.245583	0.969583	0.401794	0.4032	0.124923	XI
1616	4.31	4.42	18.08	9.315	7.397	gi|29124437	Isocitrate dehydrogenase 3 (NAD+) alpha [Danio rerio]	Danio rerio			2	0.990832		1.10662		0.937562		XI
1617	4	4.02	10.16	3.386	3.386	gi|41054349	general transcription factor IIF subunit 1 [Danio rerio]	Danio rerio	2		1	2.36102	0.183023	1.04931	0.497211	1.39582	0.274548	XI
1618	4	4.01	9.192	3.654	2.99	gi|528502938	PREDICTED: glutamate receptor ionotropic, kainate 2 [Danio rerio]	Danio rerio	2			1.25892		1.1272		1.34276		XI
1619	2.18	2.19	10.44	0.6817	0.4195	gi|528521696	PREDICTED: dedicator of cytokinesis protein 4-like isoform X2 [Danio rerio]	Danio rerio		1		0.461318		0.630957		0.642688		XI
1620	4.31	4.4	15.6	7.565	4.255	gi|528473797	PREDICTED: adenylosuccinate lyase isoform X1 [Danio rerio]	Danio rerio			2	0.515229		0.903649		0.322107		XI
1621	4	4.01	26.67	12.59	12.59	gi|47087419	phosphatidylinositol transfer protein, beta, like [Danio rerio]	Danio rerio	2	1	3	3.99661	0.0507432	1.07896	0.223824	0.293323	0.00231917	XII
1622	4	4.01	12.08	8.317	7.327	gi|528510735	PREDICTED: monocarboxylate transporter 10 isoform X1 [Danio rerio]	Danio rerio	2		1	0.577051	0.164629	0.69627	0.256795	0.735557	0.293137	XI
1623	2.17	2.68	12.52	1.471	0.6759	gi|121945981	zebrafish target of rapamycin [Danio rerio]	Danio rerio		1		7.51623		0.672977		0.0141906		XI
1624	4	4.01	14.69	9.04	9.04	gi|292611804	PREDICTED: uncharacterized protein LOC566559 isoform 1 [Danio rerio]	Danio rerio	2	3	1	2.94493	0.085295	1.28683	0.19536	1.38816	0.154306	XI
1625	4.28	22.28	52.16	38.96	27.49	gi|41152382	eukaryotic translation elongation factor 1 alpha 1-like [Danio rerio]	Danio rerio			16							XI
1626	4	4	9.867	2.222	2.222	gi|528472382	PREDICTED: neurocan core protein [Danio rerio]	Danio rerio	2		7	2.2203	0.0166194	0.836282	0.372712	0.682194	0.110474	II
1627	2.17	2.49	11.31	0.8433	0.8433	gi|551503754	PREDICTED: E3 ubiquitin-protein ligase TRIP12-like [Xiphophorus maculatus]	Xiphophorus maculatus		1								XI
1628	2.17	2.41	17.96	3.769	1.884	gi|391224464	heterogeneous nuclear ribonucleoprotein U [Danio rerio]	Danio rerio		1		0.251189		0.376704		0.444631		XI
1629	4	4	13.96	4.317	4.317	gi|542252153	PREDICTED: calcium-binding mitochondrial carrier protein Aralar2 [Oreochromis niloticus]	Oreochromis niloticus	2		2	1.65731	0.229181	0.637287	0.207728	1.23948	0.0832162	XI
1630	4.28	4.34	18.62	12.55	12.55	gi|528518297	PREDICTED: coiled-coil-helix-coiled-coil-helix domain-containing protein 6, mitochondrial isoform X2 [Danio rerio]	Danio rerio			4	0.937562		0.751623		0.711214		XI
1631	2.17	2.35	16.9	6.094	2.493	gi|528505993	PREDICTED: adducin 3 (gamma) b isoform X1 [Danio rerio]	Danio rerio		1	6	1.77643	0.00323141	0.592693	0.163227	0.01285	0.000179716	III
1632	4	4	7.96	2.57	2.57	gi|528490142	PREDICTED: syntaxin binding protein 5-like isoform X6 [Danio rerio]	Danio rerio	2	4		1.58092	0.0577714	0.892722	0.0244827	0.554924	0.0240135	XII
1633	4	4	11.9	5.345	5.345	gi|528476644	PREDICTED: cugbp, Elav-like family member 2 isoform X6 [Danio rerio]	Danio rerio	4			2.01372		1		1.67494		XI
1634	2.17	2.21	32.52	16.56	13.5	gi|528467360	PREDICTED: PEST proteolytic signal-containing nuclear protein isoform X2 [Danio rerio]	Danio rerio		2		16.293		1.08643		10.2802		XI
1635	4	4	12.1	6.816	6.11	gi|34783757	Xab2 protein [Danio rerio]	Danio rerio	3	3	4	14.8594		5.49541		0.0210863		XI
1636	4.26	30.67	69.82	59.91	42.86	gi|225706874	Beta-enolase [Osmerus mordax]	Osmerus mordax			27							XI
1637	2.17	2.2	34.17	14.07	10.55	gi|583993653	PREDICTED: GTP-binding protein Di-Ras1-like isoform X2 [Neolamprologus brichardi]	Neolamprologus brichardi		1		1.22462		0.175388		0.0283139		XI
1638	4.26	4.71	16.7	4.882	4.882	gi|528504969	PREDICTED: ras GTPase-activating protein SynGAP-like isoform X3 [Danio rerio]	Danio rerio			5	0.928966		0.903649		0.765597		XI
1639	4	4	19.76	9.157	9.157	gi|82079428	RecName: Full=Secernin-2	DANRE	3	6	3	1.90067	0.135935	0.758943	0.207105	0.708855	0.0132904	XII
1640	4.25	4.73	19.49	16.54	10.29	gi|82233528	RecName: Full=Secretagogin	DANRE			3	1.09648		1.47231		0.128233		XI
1641	4	4	16.67	6.56	6.56	gi|432942946	PREDICTED: cleavage and polyadenylation specificity factor subunit 6-like isoform 2 [Oryzias latipes]	Oryzias latipes	2									XI
1642	2.16	2.61	17.95	1.522	0.5372	gi|528512541	PREDICTED: desmoplakin, partial [Danio rerio]	Danio rerio		1		0.483059		0.0461318		0.0847227		XI
1643	4	4	39.17	11.52	11.52	gi|54261769	growth factor receptor-bound protein 2 [Danio rerio]	Danio rerio	2	1	2	2.98594	0.0672563	0.605224	0.184643	0.734322	0.0190385	XII
1644	4	4	23.99	12.77	12.77	gi|156739271	uncharacterized protein LOC558833 [Danio rerio]	Danio rerio	3			4.05509		2.0893		2.22844		XI
1645	4.25	4.57	16.26	6.288	6.288	gi|528520940	PREDICTED: DCC-interacting protein 13-beta isoform X2 [Danio rerio]	Danio rerio			3	1.35519		0.963829		0.737904		XI
1646	4	4	14.21	5.651	5.651	gi|148223089	phosphatidylinositol-4-phosphate 5-kinase type-1 alpha [Danio rerio]	Danio rerio	2	1	2	1.467	0.262375	0.792396	0.344845	0.879004	0.0437237	XI
1647	4	4	7.385	3.077	3.077	gi|528478692	PREDICTED: sushi domain-containing protein 2-like, partial [Danio rerio]	Danio rerio	2			0.0963829		0.608135		0.149969		XI
1648	4.25	4.37	23.5	7.377	4.918	gi|28461393	Zgc:55809 [Danio rerio]	Danio rerio			2	1.51356		0.758578		0.672977		XI
1649	2.16	2.17	18.91	6.219	2.736	gi|197245558	Snrk protein [Danio rerio]	Danio rerio		1	1	1.7257	0.18042	0.716773	0.125008	0.476561	0.0319278	XII
1650	2.15	4.99	18.5	2.583	1.833	gi|74095929	SMC2 protein [Takifugu rubripes]	Takifugu rubripes		2		1.69044		5.70164		4.16869		XI
1651	4	4	24.2	15.53	15.53	gi|528487020	PREDICTED: vesicle-trafficking protein SEC22b-B isoform X1 [Danio rerio]	Danio rerio	4		5	1.12403	0.221277	1.1262	0.350119	1.03286	0.498246	XI
1652	4	4	11.47	6.4	6.4	gi|67078408	eukaryotic translation initiation factor 3 subunit M [Danio rerio]	Danio rerio	2			0.937562		1.35519		1		XI
1653	2.15	4.42	11.17	0.753	0.346	gi|576891822	Ryanodine receptor 2 [Ictalurus punctatus]	Ictalurus punctatus		2		1.47231		0.242103		0.0110662		XI
1654	4.24	4.46	35.47	18.23	10.84	gi|583985734	PREDICTED: 40S ribosomal protein S5-like [Neolamprologus brichardi]	Neolamprologus brichardi			3	0.794328		0.870964		0.691831		XI
1655	2.15	3.91	17.84	5.977	4.554	gi|528488580	PREDICTED: oxoglutarate (alpha-ketoglutarate) dehydrogenase (lipoamide) isoform X1 [Danio rerio]	Danio rerio		4		0.258226		3.7325		1.44544		XI
1656	4.24	4.34	11.73	4.397	3.583	gi|47086617	YTH domain family protein 1 [Danio rerio]	Danio rerio			2	0.586138		1.31826		0.487529		XI
1657	4	4	26.25	18.75	18.75	gi|528494983	PREDICTED: spectrin beta chain, non-erythrocytic 1-like [Danio rerio]	Danio rerio	4	3	6	0.724029	0.0744273	1.40954	0.0664749	1.04678	0.00500257	XI
1658	2.15	2.28	8.85	0.5552	0.3919	gi|61744143	laminin alpha 1 [Danio rerio]	Danio rerio		1	1	0.350394	0.0192029	0.923312	0.535966	1.14251	0.329947	XIV
1659	4	4	31.76	20.27	20.27	gi|41053327	60S ribosomal protein L27a [Danio rerio]	Danio rerio	3		1	3.00993	0.0509389	0.710582	0.076146	0.285042	0.0259563	XII
1660	4	4	85	53.33	53.33	gi|292614216	PREDICTED: neurogranin isoform 3 [Danio rerio]	Danio rerio	5			2.63027		0.363078		2.22844		XI
1661	2.15	2.21	21.97	6.571	3.696	gi|578004451	NUCB2A [Schizothorax prenanti]	Schizothorax prenanti		5		3.31131		1.04713		0.625173		XI
1662	4.23	4.73	16.97	8.664	8.664	gi|51980240	S-adenosylhomocysteine hydrolase-like protein variant 1 [Danio rerio]	Danio rerio			3	1.38038		0.862979		0.954993		XI
1663	4	4	17.5	15	15	gi|528508635	PREDICTED: methylosome subunit pICln isoform X1 [Danio rerio]	Danio rerio	2		8	8.47227		0.469894		0.0177011		XI
1664	4.23	4.7	13.91	4.688	3.906	gi|47087029	SUMO-activating enzyme subunit 2 [Danio rerio]	Danio rerio			3	0.666807		1.2942		0.946237		XI
1665	4.23	4.67	12.72	4.416	3.575	gi|528491944	PREDICTED: protocadherin 1 gamma 32 isoform X4 [Danio rerio]	Danio rerio			3	0.383707		1.01859		1.21339		XI
1666	4	4	24.58	16.95	16.95	gi|528485539	PREDICTED: CD59 glycoprotein isoform X2 [Danio rerio]	Danio rerio	3		8	0.690734	0.290328	1.42394	0.0573723	0.598212	0.24869	XI
1667	4	4	13.79	9.914	9.914	gi|528473538	PREDICTED: proline-rich transmembrane protein 2-like [Danio rerio]	Danio rerio	2	2	2	0.401926	0.0640218	0.997142	0.108169	0.557925	0.0754759	XI
1668	2.14	4.11	14.14	9.428	9.428	gi|92098214	Synaptophysin b [Danio rerio]	Danio rerio		2	4	2.08342	0.113511	0.48216	0.116248	0.0193062	0.0016319	XII
1669	2.14	2.74	12.08	1.505	1.296	gi|528489730	PREDICTED: telomere-associated protein RIF1 isoform X1 [Danio rerio]	Danio rerio		1		3.87258		0.895365		0.946237		XI
1670	4.23	4.36	22.48	16.06	13.76	gi|371639049	hypoxanthine-guanine phosphoribosyltransferase [Salvelinus alpinus]	Salvelinus alpinus			3	1.02802		1.13763		0.685488		XI
1671	4	4	50	37.1	37.1	gi|326677588	PREDICTED: cytochrome b-c1 complex subunit 9-like isoform 2 [Danio rerio]	Danio rerio	2	1		1.02881	0.344516	0.978498	0.187536	0.699286	0.189564	XI
1672	4	4	23.94	15.49	15.49	gi|156739273	transgelin 3a [Danio rerio]	Danio rerio	3	4	3	0.690307	0.200748	0.889043	0.187213	0.632498	0.132856	XI
1673	2.14	2.31	16.49	3.368	3.368	gi|528507421	PREDICTED: serine/threonine-protein phosphatase 6 regulatory subunit 2 [Danio rerio]	Danio rerio		2	1	2.12108	0.109943	0.56021	0.148639	0.388974	0.0777121	XI
1674	4	4	21.64	21.64	21.64	gi|528476931	PREDICTED: TP53RK-binding protein isoform X1 [Danio rerio]	Danio rerio	2		1							XI
1675	3.98	4.02	12.99	8.475	6.497	gi|289063382	sorbitol dehydrogenase [Danio rerio]	Danio rerio	2			4.7863		0.887156		0.0903649		XI
1676	4.2	22.19	87.84	77.03	64.19	gi|2208895	beta-globin [Cyprinus carpio]	Cyprinus carpio			40	0.831764		0.704693		0.474242		XI
1677	2.14	2.27	11.86	1.968	1.258	gi|528511015	PREDICTED: YLP motif-containing protein 1 isoform X1 [Danio rerio]	Danio rerio		1								XI
1678	2.14	2.19	30.87	11.74	8.696	gi|8395615	cytochrome c oxidase subunit II [Danio rerio]	Danio rerio		1		19.2309		0.322107		1.1272		XI
1679	3.95	4.16	21.14	10.92	9.532	gi|528486329	PREDICTED: lysine--tRNA ligase isoform X1 [Danio rerio]	Danio rerio	4		8	4.24242	0.0407509	0.835708	0.225689	0.811877	0.239194	II
1680	2.14	2.19	21.74	8.213	4.831	gi|432889659	PREDICTED: flavin reductase (NADPH)-like [Oryzias latipes]	Oryzias latipes		1		1.59956		0.870964		0.630957		XI
1681	4.2	4.4	11.09	7.113	5.021	gi|47218156	unnamed protein product [Tetraodon nigroviridis]	Tetraodon nigroviridis			2	3.40408		2.96483		0.331131		XI
1682	3.92	4	9.423	4.231	4.231	gi|4867989	transiently expressed axonal glycoprotein [Danio rerio]	Danio rerio	2	1	2	1.49494	0.154879	0.971427	0.208673	0.686601	0.0258655	XII
1683	2.14	2.18	19.24	7.571	3.943	gi|542226867	PREDICTED: heterogeneous nuclear ribonucleoprotein Q isoformX1 [Oreochromis niloticus]	Oreochromis niloticus		2		0.559758		0.529663		0.432514		XI
1684	3.91	4.13	14.73	5.701	5.463	gi|410591652	RecName: Full=26S proteasome non-ATPase regulatory subunit 11A; AltName: Full=26S proteasome regulatory subunit RPN6-A	DANRE	3		3	0.878172	0.246292	1.14347	0.421862	1.04387	0.488708	XI
1685	2.13	2.55	15.68	4.207	1.912	gi|59858555	RNA-binding protein 39 [Danio rerio]	Danio rerio		1		0.275423		3.98107		4.01791		XI
1686	3.91	4.08	13.05	5.168	3.488	gi|49619001	glutaminyl-tRNA synthetase [Danio rerio]	Danio rerio	3	1	3	0.487483	0.0831145	0.917251	0.218375	0.616721	0.1526	XI
1687	3.91	4.02	21.88	14.84	14.84	gi|41054738	NHP2 non-histone chromosome protein 2-like 1 [Danio rerio]	Danio rerio	2			1.57036		0.444631		0.253513		XI
1688	4.19	4.28	13.77	6.387	2.794	gi|157841268	cytochrome P450, family 2, subfamily AA, polypeptide 12 [Danio rerio]	Danio rerio			2	0.237684		1.1695		0.737904		XI
1689	2.13	2.35	29.56	11.05	11.05	gi|94734053	proteasome (prosome, macropain) 26S subunit, ATPase, 6 [Danio rerio]	Danio rerio		2	6	2.01372		0.691831		0.0134276		XI
1690	4.18	4.75	24.53	6.277	3.796	gi|528488817	PREDICTED: long-chain-fatty-acid--CoA ligase 6 [Danio rerio]	Danio rerio			2	2.88403		0.334195		0.0151356		XI
1691	3.9	3.9	9.455	3.115	2.336	gi|326677478	PREDICTED: dimethylglycine dehydrogenase, mitochondrial [Danio rerio]	Danio rerio	2		1	0.254022	0.0465108	0.920605	0.388353	0.622458	0.129321	XIV
1692	3.89	3.99	12.78	4.484	4.484	gi|66773104	2-oxoisovalerate dehydrogenase subunit alpha, mitochondrial [Danio rerio]	Danio rerio	2		3	0.92045		0.744732		0.946237		XI
1693	3.87	4.14	30.92	9.211	9.211	gi|41018061	RecName: Full=40S ribosomal protein S18	DANRE	4			0.831764		1.1272		0.539511		XI
1694	4.18	4.24	12.71	5.696	4.929	gi|49619159	methionine-tRNA synthetase [Danio rerio]	Danio rerio			4	0.737904		1.09648		1.51356		XI
1695	2.13	2.24	12.63	2.184	1.045	gi|528509504	PREDICTED: phosphatase and actin regulator 4A isoform X2 [Danio rerio]	Danio rerio		1								XI
1696	3.86	4.07	34.06	21.74	21.74	gi|528505161	PREDICTED: 60S ribosomal protein L28 isoform X1 [Danio rerio]	Danio rerio	4			1.25892		0.591562		0.452898		XI
1697	2.13	2.18	11.71	3.526	1.693	gi|66472258	prolyl endopeptidase [Danio rerio]	Danio rerio		1		2.46604		0.0586138		0.0505825		XI
1698	3.86	3.91	18.34	9.296	5.779	gi|53749662	homer homolog 1b [Danio rerio]	Danio rerio	2	2		4.45071	0.041917	0.467782	0.0333419	0.675086	0.0233666	XXII
1699	4.17	4.26	16.61	7.067	6.36	gi|49204529	transformer-2a3 [Oryzias latipes]	Oryzias latipes			2	0.642688		1.58489		1.34276		XI
1700	3.83	4.61	11.65	1.351	1.153	gi|528517021	PREDICTED: utrophin [Danio rerio]	Danio rerio	2	4		0.917182	0.151876	1.04218	0.0154976	0.71511	0.200477	XI
1701	3.82	3.87	19.73	10.7	7.692	gi|528491410	PREDICTED: purine-rich element-binding protein gamma [Danio rerio]	Danio rerio	2			1.48594		1.00925		1.51356		XI
1702	4.17	4.22	20.24	9.024	9.024	gi|432890695	PREDICTED: lissencephaly-1 homolog [Oryzias latipes]	Oryzias latipes			2	1.23595		1.36773		1.2942		XI
1703	3.82	3.86	9.479	9.479	9.479	gi|528502729	PREDICTED: uncharacterized protein LOC751749 isoform X3 [Danio rerio]	Danio rerio	2			2.0893		1.88799		0.319154		XI
1704	2.13	2.13	46.1	32.47	25.97	gi|528478584	PREDICTED: ubiquitin-conjugating enzyme E2L 3b isoform X1 [Danio rerio]	Danio rerio		3		7.31139		2.1677		0.0233346		XI
1705	2.12	8.69	14.25	6.782	6.782	gi|528473450	PREDICTED: major vault protein isoform X1 [Danio rerio]	Danio rerio		5	9	0.394457		0.394457		0.140605		XI
1706	4.16	6.75	26.32	20	14.74	gi|37681755	cell division cycle 42 [Danio rerio]	Danio rerio			5	0.737904		0.92045		0.824138		XI
1707	3.82	3.83	17.36	8.678	8.678	gi|68366260	PREDICTED: glutathione S-transferase theta-1 isoform X2 [Danio rerio]	Danio rerio	2		3	2.20897	0.371876	0.381993	0.18626	1.24632	0.0764677	XI
1708	3.81	4.32	16.35	3.425	1.627	gi|528471613	PREDICTED: putative leucine-rich repeat-containing protein DDB_G0290503 [Danio rerio]	Danio rerio	2			0.660694		1.90546		0.363078		XI
1709	4.16	4.46	18.95	7.863	6.452	gi|41107589	Nucleobindin 2a [Danio rerio]	Danio rerio			9	8.79023		0.591562		0.862979		XI
1710	2.12	2.6	14.27	1.624	0.8974	gi|528488467	PREDICTED: nuclear receptor corepressor 2 isoform X2 [Danio rerio]	Danio rerio		1		1.52757		1.05682		1.00925		XI
1711	3.8	3.8	27.89	14.37	11.83	gi|528520777	PREDICTED: solute carrier family 25 member 3 isoform X1 [Danio rerio]	Danio rerio	4	4		1.48721	0.278028	1.6997	0.171694	0.827185	0.00909411	XI
1712	4.16	4.29	16.35	3.542	3.542	gi|47226830	unnamed protein product [Tetraodon nigroviridis]	Tetraodon nigroviridis			2	0.253513		0.724436		0.20893		XI
1713	3.77	9.71	16.37	6.38	3.537	gi|213385251	alpha-2-macroglobulin-like precursor [Danio rerio]	Danio rerio	6	2		0.66596	0.199356	1.38114	0.165635	0.847775	0.235606	XI
1714	3.77	3.77	26.52	16.57	16.57	gi|68374333	PREDICTED: tubulin polymerization-promoting protein family member 3-like [Danio rerio]	Danio rerio	2			1.36773		0.990832		1.30617		XI
1715	4.16	4.22	22.7	17.79	17.79	gi|308322065	s-phase kinase-associated protein 1 [Ictalurus furcatus]	Ictalurus furcatus			3	1.87068		0.275423		0.0794328		XI
1716	3.77	3.77	15.26	7.629	7.629	gi|47086505	fibrinogen beta chain precursor [Danio rerio]	Danio rerio	2	1	8	1.94188	0.108839	0.542554	0.0992793	0.205816	0.00810569	XII
1717	3.75	4.97	21.2	13.36	13.13	gi|62955535	rho GTPase-activating protein 1 [Danio rerio]	Danio rerio	5	1	5	4.27014	0.00124372	1.37765	0.00335025	0.330751	0.023721	VI
1718	3.75	3.75	50	26.92	20.19	gi|313507318	Chain R, Refinement Of Myoglobin And Cytochrome C		3			2.91072		0.113763		0.937562		XI
1719	2.12	2.32	17.34	5.429	3.327	gi|213624713	Cystathionine-beta-synthase a [Danio rerio]	Danio rerio		1	4	1.87711	0.142312	0.437376	0.114405	0.305698	0.0689737	XI
1720	2.12	2.26	17.73	4.926	3.695	gi|317575704	eukaryotic initiation factor 4a-i [Ictalurus punctatus]	Ictalurus punctatus		1		1.99526		0.299226		0.291072		XI
1721	3.75	3.75	21.13	18.56	10.82	gi|528481231	PREDICTED: adenylate kinase isoenzyme 1 isoform X3 [Danio rerio]	Danio rerio	2		2	1.33851	0.000606659	2.56499	0.00238903	0.574549	0.00585634	VI
1722	2.12	2.18	14	1.4	1.4	gi|551518096	PREDICTED: ubiquitin carboxyl-terminal hydrolase 10-like [Xiphophorus maculatus]	Xiphophorus maculatus		1		2.48886		0.194089		0.0110662		XI
1723	3.74	3.8	22.44	10.23	10.23	gi|528502279	PREDICTED: mitochondrial fission factor homolog B isoform X1 [Danio rerio]	Danio rerio	2		1	0.863166	0.356957	0.709439	0.242941	0.781451	0.294222	XI
1724	3.73	3.75	25.25	13.85	10.97	gi|528490122	PREDICTED: DEAD (Asp-Glu-Ala-Asp) box polypeptide 3 isoform X8 [Danio rerio]	Danio rerio	4			1.28233		0.394457		0.474242		XI
1725	2.11	5.37	23.68	9.657	9.657	gi|551487601	PREDICTED: heterogeneous nuclear ribonucleoprotein A/B-like [Xiphophorus maculatus]	Xiphophorus maculatus		4								XI
1726	4.13	4.16	11.73	8.742	5.117	gi|82179907	RecName: Full=Sorting and assembly machinery component 50 homolog B	DANRE			2	0.704693		0.765597		0.505825		XI
1727	3.71	3.87	15.16	6.222	3.281	gi|134025026	Microsomal triglyceride transfer protein [Danio rerio]	Danio rerio	4	2	12	0.469579	0.0187182	1.02925	0.0135979	0.889151	0.0248496	XIV
1728	2.11	2.24	19.66	7.039	2.427	gi|169646833	cysteinyl-tRNA synthetase, cytoplasmic [Danio rerio]	Danio rerio		3								XI
1729	3.7	3.73	16.81	8.832	8.832	gi|528470119	PREDICTED: phosphotriesterase-related protein isoform X1 [Danio rerio]	Danio rerio	2		2	0.847974	0.146481	1.23533	0.339038	0.605114	0.18719	XI
1730	3.7	3.7	15.4	7.595	5.696	gi|41152032	coronin, actin binding protein, 1Ca [Danio rerio]	Danio rerio	3	3	4	2.3694	0.0842815	0.445871	0.0603913	0.86004	0.166516	XI
1731	3.69	3.84	11.67	4.775	3.979	gi|528501086	PREDICTED: endothelin-converting enzyme 2 isoform X1 [Danio rerio]	Danio rerio	2			8.31764		0.0937562		0.128233		XI
1732	2.11	2.15	14.52	1.971	1.971	gi|181343219	DALR anticodon-binding domain-containing protein 3 [Danio rerio]	Danio rerio		1		0.398107		1.94089		1.18032		XI
1733	4.12	4.24	35.71	30.95	21.43	gi|41152144	ribosomal protein S27 [Danio rerio]	Danio rerio			3	0.903649		1.00925		1.33045		XI
1734	4.12	4.2	12.37	3.584	2.867	gi|432943362	PREDICTED: nicotinamide phosphoribosyltransferase-like [Oryzias latipes]	Oryzias latipes			2	0.363078		0.630957		0.141906		XI
1735	3.69	3.79	20.62	11.34	11.34	gi|42415539	ribosomal protein S9 [Danio rerio]	Danio rerio	2	2	3	0.822547	0.259692	0.533586	0.032394	29.4745	0.00153133	XIX
1736	2.11	2.11	21.65	8.763	6.186	gi|62955369	39S ribosomal protein L12, mitochondrial [Danio rerio]	Danio rerio		1	3	1.18561	0.411875	0.867146	0.276731	0.831945	0.366609	XI
1737	3.68	11.44	42.99	36.2	28.96	gi|55251317	reticulon 3 [Danio rerio]	Danio rerio	17	13	16	2.06523	0.0984691	0.254642	0.0152018	0.0335491	0.00028659	XXI
1738	2.1	6.23	34.94	8.966	6.897	gi|66911943	Si:dkey-33c12.3 protein [Danio rerio]	Danio rerio		4		1.04713		0.787046		0.691831		XI
1739	3.68	3.92	13.97	2.269	2.269	gi|528520957	PREDICTED: AP-3 complex subunit beta-2 isoform X1 [Danio rerio]	Danio rerio	2		2	1.31834	0.368438	0.53605	0.235116	0.173431	0.0142858	XII
1740	2.1	2.7	17.76	1.758	1.388	gi|528504801	PREDICTED: SWI/SNF complex subunit SMARCC1 isoform X2 [Danio rerio]	Danio rerio		1		1.44544		0.172187		0.580764		XI
1741	3.68	3.82	19.27	10.55	10.55	gi|9837579	Na,K-ATPase beta subunit isoform 3b [Danio rerio]	Danio rerio	2	2	7	1.05685	0.00391512	0.847802	0.267876	0.320559	0.0015503	XII
1742	3.68	3.77	14.96	6.624	6.624	gi|50925042	Protein phosphatase 2, regulatory subunit B (B56) 2 [Danio rerio]	Danio rerio	2			3.94457		2.42103		1.39316		XI
1743	2.1	2.44	19.51	4.878	1.291	gi|326673454	PREDICTED: RUN and FYVE domain-containing protein 1-like [Danio rerio]	Danio rerio		1		0.356451		0.359749		0.277971		XI
1744	2.1	2.41	19.29	5.045	3.264	gi|34784067	Annexin A2a [Danio rerio]	Danio rerio		1		0.436516		2.1677		1.43219		XI
1745	4.09	4.55	15.5	7.748	7.335	gi|125817179	PREDICTED: amyloid beta A4 precursor protein-binding family A member 1 isoform X1 [Danio rerio]	Danio rerio			3	0.963829		1.05682		0.862979		XI
1746	3.66	3.67	18.03	10.42	9.577	gi|58801532	immunoglobulin-binding protein 1 [Danio rerio]	Danio rerio	2	1	5	3.02287	0.0480026	0.369365	0.000181586	1.06042	0.0159594	XXIV
1747	3.64	3.82	8.713	2.941	2.497	gi|528494359	PREDICTED: host cell factor C1a isoform X1 [Danio rerio]	Danio rerio	3			1.58489		1.11686		1.15878		XI
1748	2.1	2.32	41.3	30.43	30.43	gi|215254137	neurogranin [Danio rerio]	Danio rerio		12	6	2.18776		1.72187		1.83654		XI
1749	4.09	4.55	17.73	12.15	6.574	gi|528519172	PREDICTED: acyl-CoA-binding domain-containing protein 5A isoform X2 [Danio rerio]	Danio rerio			3	1.35519		0.83946		0.990832		XI
1750	3.6	3.6	12.67	7	7	gi|41053549	monoglyceride lipase [Danio rerio]	Danio rerio	2		1	1.75911	0.0152879	0.112403	0.00545517	0.185669	0.0088747	XXII
1751	2.1	2.31	10.1	0.4239	0.4239	gi|576887468	putative ubiquitin carboxyl-terminal hydrolase FAF-X [Ictalurus punctatus]	Ictalurus punctatus		1	1	2.85352	0.208403	1.37029	0.0828922	1.10913	0.041936	XI
1752	3.59	3.63	14.25	8.845	8.845	gi|528513561	PREDICTED: cell adhesion molecule 1a isoform X2 [Danio rerio]	Danio rerio	3			0.990832		0.990832		0.990832		XI
1753	4.09	4.36	13.34	4.376	3.735	gi|583985062	PREDICTED: gamma-aminobutyric acid type B receptor subunit 2-like [Neolamprologus brichardi]	Neolamprologus brichardi			3	0.214783		1.87068		1.22462		XI
1754	2.1	2.3	28.77	8.904	8.904	gi|82183200	RecName: Full=Mitochondrial import receptor subunit TOM20 homolog B; AltName: Full=Mitochondrial 20 kDa outer membrane protein B; AltName: Full=Outer mitochondrial membrane receptor Tom20-B	DANRE		1	1	0.57566	0.148712	1.03757	0.537931	0.983683	0.360421	XI
1755	3.58	5.83	23.1	17.26	12.18	gi|82207914	RecName: Full=Actin-related protein 2-A; AltName: Full=Actin-like protein 2-A	DANRE	7			1.49969		0.801678		0.887156		XI
1756	4.09	4.26	14.56	2.047	1.696	gi|71143098	tenascin precursor [Danio rerio]	Danio rerio			2	0.376704		0.787046		0.135519		XI
1757	3.57	3.63	39.29	26.79	12.05	gi|528487094	PREDICTED: ras-related protein Rab-3C isoform X1 [Danio rerio]	Danio rerio	4		3	1.07811	0.498754	2.08721	0.136891	1.12166	0.444224	XI
1758	2.1	2.24	12.34	1.511	1.511	gi|528474337	PREDICTED: aldehyde dehydrogenase family 16 member A1 isoform X1 [Danio rerio]	Danio rerio		2		0.328095		0.285759		0.47863		XI
1759	3.57	3.57	12.57	8.946	7.668	gi|528513959	PREDICTED: solute carrier family 8 (sodium/calcium exchanger), member 4a isoform X1 [Danio rerio]	Danio rerio	4	2	4	3.01136	0.0130857	2.97048	0.0258834	0.889497	0.015048	V
1760	2.1	2.19	12	2.364	2.364	gi|432929097	PREDICTED: tyrosine-protein kinase yes-like [Oryzias latipes]	Oryzias latipes		1		3.34195		0.235505		0.0413047		XI
1761	3.57	3.57	42.15	23.97	23.97	gi|57768843	14 kDa phosphohistidine phosphatase [Danio rerio]	Danio rerio	2	2		1.68824	0.244213	0.883729	0.0557131	1.73039	0.0338375	X
1762	3.56	6.27	26.08	17.22	8.852	gi|51556255	actin-related protein 3 [Danio rerio]	Danio rerio	3			0.092045		1.18032		0.0630957		XI
1763	4.08	4.77	12.04	2.983	2.376	gi|528521310	PREDICTED: SH3 and multiple ankyrin repeat domains 2 isoform X1 [Danio rerio]	Danio rerio			2	0.100925		3.7325		4.16869		XI
1764	3.56	4.29	15.99	5.682	2.273	gi|528476731	PREDICTED: liprin-alpha-2 isoform X8 [Danio rerio]	Danio rerio	2	2	1	2.04512	0.0981924	0.954875	0.0607626	0.826576	0.158196	XI
1765	2.1	2.11	17.73	5.674	5.437	gi|55976433	RecName: Full=COP9 signalosome complex subunit 3; Short=Signalosome subunit 3	DANRE		2								XI
1766	3.55	3.55	37.14	31.43	20	gi|528491305	PREDICTED: ubiquitin-conjugating enzyme E2 L3 isoform X1 [Danio rerio]	Danio rerio	2			9.28966		0.691831		0.809096		XI
1767	4.08	4.75	12.86	2.667	1.719	gi|528510883	PREDICTED: centrosomal protein of 170 kDa protein B isoform X1 [Danio rerio]	Danio rerio			2	1.31826		1.7378		1.83654		XI
1768	3.51	3.87	16.52	3.348	2.121	gi|21105449	arsenite resistance protein 2 [Danio rerio]	Danio rerio	3	4		0.847227		0.322107		0.255859		XI
1769	3.5	11.14	21.99	11.34	9.751	gi|326667807	PREDICTED: sarcoplasmic/endoplasmic reticulum calcium ATPase 1 [Danio rerio]	Danio rerio	7		6	1.8077	0.321687	1.20844	0.37368	0.720891	0.253503	XI
1770	3.5	4.03	15.21	2.211	1.756	gi|528490511	PREDICTED: CLIP-associating protein 1 isoform X3 [Danio rerio]	Danio rerio	2			0.60256		1.15878		0.47863		XI
1771	2.09	2.28	14.2	4.462	3.448	gi|554863453	PREDICTED: pyruvate dehydrogenase protein X component, mitochondrial-like isoform X2 [Haplochromis burtoni]	Haplochromis burtoni		1		3.31131		0.413047		0.928966		XI
1772	4.07	4.53	40.23	15.33	10.34	gi|63100929	Sepiapterin reductase a [Danio rerio]	Danio rerio			2	1.25892		0.554626		0.409261		XI
1773	2.09	2.21	40.92	18.85	13.1	gi|528500157	PREDICTED: septin-6 isoform X5 [Danio rerio]	Danio rerio		3		0.436516		3.63078		4.57088		XI
1774	3.5	3.5	14.04	3.628	3.47	gi|190337773	Acetylcholinesterase [Danio rerio]	Danio rerio	3	1	3	0.838909	0.156031	0.936829	0.421806	1.08231	0.170882	XI
1775	3.49	3.59	14.54	8.167	5.179	gi|62122791	T-complex protein 11-like protein 1 [Danio rerio]	Danio rerio	2			1.95885		1.20226		1.8197		XI
1776	2.09	2.17	13.9	1.203	1.203	gi|528523180	PREDICTED: plexin-A1-like [Danio rerio]	Danio rerio		1		6.25173		2.24905		1.95885		XI
1777	4.07	4.37	25.94	14.66	14.66	gi|50344756	syntaxin-12 [Danio rerio]	Danio rerio			3	1.03753		0.809096		0.758578		XI
1778	3.48	3.48	19.34	7.541	7.541	gi|82183274	RecName: Full=NAD-dependent protein deacylase sirtuin-5, mitochondrial; AltName: Full=Regulatory protein SIR2 homolog 5; Flags: Precursor	DANRE	2	1		2.11769	0.13014	0.535376	0.152294	0.230337	0.0196193	XII
1779	4.07	4.3	9.137	2.919	2.919	gi|189521751	PREDICTED: paraplegin [Danio rerio]	Danio rerio			2	7.44732		0.816582		1.35519		XI
1780	2.08	4.25	11.85	2.479	2.479	gi|528485488	PREDICTED: solute carrier family 12 member 4 isoform X1 [Danio rerio]	Danio rerio		2	2	0.198417	0.0188123	0.487448	0.0318695	0.66169	0.15237	XVII
1781	3.47	75.69	61.68	49.56	40.93	gi|303227889	vitellogenin 6 [Danio rerio]	Danio rerio	96	80	115	6.85967	0.00154091	0.930336	0.0544246	1.54526	0.000644583	I
1782	4.07	4.13	50.43	39.32	39.32	gi|376319221	alpha-endosulfine [Danio rerio]	Danio rerio			5	1.40605		1.11686		0.801678		XI
1783	3.47	3.58	12.45	4.929	4.929	gi|125818405	PREDICTED: protein FAM171B-like [Danio rerio]	Danio rerio	2	3		0.572395	0.165709	0.867411	0.439066	0.761797	0.32286	XI
1784	3.47	3.54	8.765	2.323	2.323	gi|528475873	PREDICTED: diacylglycerol kinase iota [Danio rerio]	Danio rerio	2	1	1	0.623061	0.181183	5.53303	0.0125775	8.14145	0.012945	VII
1785	2.08	2.39	13.16	1.83	1.24	gi|528506757	PREDICTED: E3 ubiquitin-protein ligase UBR1 [Danio rerio]	Danio rerio		1	2	1.31009	0.325098	1.55386	0.230965	1.70129	0.16913	XI
1786	3.46	3.61	19.62	5.995	5.995	gi|583968572	PREDICTED: isocitrate dehydrogenase [NAD] subunit alpha, mitochondrial-like [Neolamprologus brichardi]	NAD	2			1.0666		1.23595		0.879022		XI
1787	4.06	5.11	11.31	2.489	1.867	gi|528511839	PREDICTED: serine/threonine-protein kinase MRCK alpha isoform X3 [Danio rerio]	Danio rerio			2	1.64437		1.51356		1.11686		XI
1788	2.08	2.34	18.6	6.728	4.881	gi|528474988	PREDICTED: hepatocyte growth factor-regulated tyrosine kinase substrate isoform X5 [Danio rerio]	Danio rerio		5	7	6.41643	0.0377314	6.47696	0.0292658	6.60148	0.032259	IV
1789	3.46	3.56	12.71	4.144	4.144	gi|51230604	UV excision repair protein RAD23 homolog A [Danio rerio]	Danio rerio	3	2	2	0.596702	0.296625	0.742489	0.461776	0.928855	0.358091	XI
1790	4.06	4.48	14.41	3.299	3.299	gi|528514859	PREDICTED: p21-activated kinase 2b isoform X1 [Danio rerio]	Danio rerio			2							XI
1791	3.45	6.52	36.69	16.55	15.21	gi|41152128	uncharacterized protein LOC393746 [Danio rerio]	Danio rerio	10	5	11	0.895037	0.111023	1.0984	0.0317757	1.08761	0.031622	XI
1792	2.08	2.29	23.83	6.995	3.886	gi|41053583	26S proteasome non-ATPase regulatory subunit 6 [Danio rerio]	Danio rerio		1	2	1.23908	0.0752029	0.497972	0.132117	0.0955942	0.0090172	XII
1793	3.45	3.53	16.87	5.488	5.488	gi|28374215	Cyp2j28 protein [Danio rerio]	Danio rerio	4		7	3.30357	0.0485591	0.644357	0.161139	2.63794	0.000383691	I
1794	4.06	4.24	33.33	18.43	15.69	gi|551521264	PREDICTED: proteasome subunit alpha type-3-like [Xiphophorus maculatus]	Xiphophorus maculatus			3	0.912011		1.41906		0.648634		XI
1795	3.45	3.49	55.96	35.78	35.78	gi|528467141	PREDICTED: ATP synthase-coupling factor 6, mitochondrial isoform X2 [Danio rerio]	Danio rerio	3		3	1.33774	0.0581908	1.03069	0.0906385	0.594169	0.0941691	XI
1796	2.08	2.27	9.991	0.854	0.854	gi|551503722	PREDICTED: catenin delta-2-like [Xiphophorus maculatus]	Xiphophorus maculatus		1								XI
1797	2.08	2.2	17.42	3.303	3.303	gi|551496348	PREDICTED: WD repeat-containing protein 5-like [Xiphophorus maculatus]	Xiphophorus maculatus		1		1.1272		0.178649		0.195884		XI
1798	3.43	3.68	12.96	4.883	3.474	gi|528523265	PREDICTED: rab GTPase-activating protein 1 [Danio rerio]	Danio rerio	2	2		0.734851	0.193118	0.757942	0.183949	0.500655	0.116076	XI
1799	2.08	2.12	12.24	1.158	0.579	RRRRRgi|548473639	REVERSED PREDICTED: arf-GAP with GTPase, ANK repeat and PH domain-containing protein 1-like isoform X2 [Pundamilia nyererei]	Pundamilia nyererei		1		0.128233		2.42103		1.72187		XI
1800	3.43	3.52	8.984	4.167	4.167	gi|528501276	PREDICTED: striatin-4 isoform X1 [Danio rerio]	Danio rerio	3	4		0.685488		1.25892		1.64437		XI
1801	4.06	4.22	16.38	11.74	11.74	gi|528524224	PREDICTED: solute carrier family 12 member 2-like [Danio rerio]	Danio rerio			3	1.24738		0.559758		0.161436		XI
1802	4.06	4.22	39.08	27.01	27.01	gi|348041306	biogenesis of lysosome-related organelles complex-1, subunit 2 isoform 2 [Danio rerio]	Danio rerio			3	0.972747		1.39316		1.21339		XI
1803	3.43	3.43	9.953	2.37	2.37	gi|528478029	PREDICTED: nuclear pore complex protein Nup50 isoform X1 [Danio rerio]	Danio rerio	2	1		0.670062	0.234852	1.32236	0.313823	1.11693	0.302986	XI
1804	3.42	3.58	10.12	3.685	3.685	gi|94733660	novel protein [Danio rerio]	Danio rerio	3			4.7863		0.0444631		4.57088		XI
1805	2.07	2.51	13.79	1.444	1.011	gi|528501451	PREDICTED: synergin gamma isoform X3 [Danio rerio]	Danio rerio		2	3	2.03764	0.0866187	0.91793	0.204131	0.711857	0.0596278	XI
1806	3.42	3.43	15.69	10.46	6.863	gi|182890336	Zgc:153225 protein [Danio rerio]	Danio rerio	2			1.49969		1.41906		1.41906		XI
1807	2.07	2.26	11.62	3.199	1.768	gi|548473645	PREDICTED: arf-GAP with GTPase, ANK repeat and PH domain-containing protein 1-like isoform X3 [Pundamilia nyererei]	Pundamilia nyererei		1		0.963829		2.03236		1.78649		XI
1808	3.41	7.31	27.71	15.14	15.14	gi|528486792	PREDICTED: uncharacterized protein LOC393431 isoform X1 [Danio rerio]	Danio rerio	5		4	3.44322	0.0672859	0.598161	0.197023	0.550052	0.0300737	XII
1809	3.4	3.44	16.07	6.235	6.235	gi|528503100	PREDICTED: cytohesin-2 isoform X2 [Danio rerio]	Danio rerio	2			3.19154		0.0912011		7.65597		XI
1810	2.07	2.22	19.68	6.243	4.339	gi|528468208	PREDICTED: general vesicular transport factor p115-like isoform X4 [Danio rerio]	Danio rerio		2	2	0.724655	0.282954	0.785705	0.342093	0.823597	0.255228	XI
1811	3.4	3.4	25.49	19.61	19.61	gi|45387747	protein phosphatase 1, regulatory (inhibitor) subunit 2 [Danio rerio]	Danio rerio	2	2		1.64437		2.07014		3.49945		XI
1812	4.05	4.59	15.49	5.854	5.366	gi|71834292	interleukin enhancer binding factor 3a [Danio rerio]	Danio rerio			3	0.416869		1.0666		1		XI
1813	2.07	2.21	11.51	0.63	0.42	gi|408407681	RecName: Full=Nipped-B-like protein A	DANRE		1	1	0.493578	0.224644	0.693089	0.162474	1.17665	0.260042	XI
1814	2.07	2.19	10.8	3.015	2.261	gi|47214798	unnamed protein product [Tetraodon nigroviridis]	Tetraodon nigroviridis		2		1.75388		0.420727		0.143219		XI
1815	4.05	4.42	11.86	2.921	2.577	gi|528522290	PREDICTED: Golgi apparatus protein 1 isoform X3 [Danio rerio]	Danio rerio			4	0.474242		0.679204		0.469894		XI
1816	3.39	3.46	14.6	6.349	5.079	gi|47086553	dolichyl-diphosphooligosaccharide--protein glycosyltransferase subunit 2 precursor [Danio rerio]	Danio rerio	2		5	1.96008	0.282928	0.209827	0.0096753	0.333921	0.0709419	XX
1817	3.38	3.41	16.71	7.242	7.242	gi|45592938	sialic acid synthase [Danio rerio]	Danio rerio	2			5.59758		0.018197		0.260615		XI
1818	4.05	4.28	13.54	7.738	6.548	gi|432868461	PREDICTED: GTP-binding protein 1-like [Oryzias latipes]	Oryzias latipes			2	4.01791		1.14815		0.0152757		XI
1819	3.37	3.41	16.71	6.25	2.551	gi|41152193	amphiphysin [Danio rerio]	Danio rerio	2	1		0.978558	0.0809772	0.964249	0.00855151	1.32573	0.192019	XI
1820	3.37	3.37	8.727	6.909	6.909	gi|45387531	NAD(P)H dehydrogenase [quinone] 1 isoform 2 [Danio rerio]	Danio rerio	2			0.816582		1.87068		0.544503		XI
1821	2.07	2.16	34.12	15.29	11.76	gi|528503938	PREDICTED: zgc:194131 isoform X1 [Danio rerio]	Danio rerio		2	11	2.81385	0.154564	0.753664	0.314337	1.22154	0.134294	XI
1822	3.36	3.39	11.81	5.651	4.44	gi|528520659	PREDICTED: SRSF protein kinase 2-like isoform X2 [Danio rerio]	Danio rerio	2			0.444631		0.586138		1.1695		XI
1823	3.36	3.36	19.57	11.74	11.74	gi|528474084	PREDICTED: rho GDP-dissociation inhibitor 2 isoform X1 [Danio rerio]	Danio rerio	4		4	0.617125	0.2586	0.941597	0.231137	0.176227	0.0176555	XII
1824	4.04	5.21	8.978	4.558	4.558	gi|82188176	RecName: Full=N-alpha-acetyltransferase 35, NatC auxiliary subunit; AltName: Full=Embryonic growth-associated protein; Short=zEGAP; AltName: Full=Protein MAK10 homolog	DANRE			3	1		1.2942		1.43219		XI
1825	3.35	3.4	17.2	7.527	5.161	gi|125845056	PREDICTED: SH3-binding domain protein 5-like, b isoform X2 [Danio rerio]	Danio rerio	2	3	2	0.366708	0.0188922	1.49037	0.00832458	0.801313	0.00215642	XXVI
1826	3.35	3.37	11.37	4.502	4.502	gi|24111246	COUP transcription factor 2 [Danio rerio]	Danio rerio	2		2	1.33391	0.218988	0.714903	0.232625	0.012423	0.00153953	XII
1827	2.07	2.07	16.53	10.03	5.42	gi|528482274	PREDICTED: mRNA export factor isoform X1 [Danio rerio]	Danio rerio		1	2							XI
1828	3.32	3.32	25.74	25.74	25.74	gi|66773106	NADH dehydrogenase [ubiquinone] 1 alpha subcomplex subunit 2 [Danio rerio]	Danio rerio	2		3	2.28457	0.0759828	0.959655	0.528656	0.904949	0.13279	XI
1829	2.07	2.07	27.63	16.23	4.825	gi|50368935	L-isoaspartyl protein carboxyl methyltransferase [Danio rerio]	Danio rerio		1		1.24738		0.501187		0.619441		XI
1830	3.3	3.39	14.16	5.263	4.511	gi|326671471	PREDICTED: CAP-Gly domain-containing linker protein 1 [Danio rerio]	Danio rerio	2	2	3	2.4535	0.15164	1.00048	0.246244	0.407153	0.0191606	XII
1831	4.04	4.33	17.14	5.51	5.51	gi|528474400	PREDICTED: COP9 signalosome complex subunit 1 isoform X2 [Danio rerio]	Danio rerio			2	0.366438		0.92045		0.114815		XI
1832	3.3	3.3	18.46	7.077	7.077	gi|57524448	leucine carboxyl methyltransferase 1 [Danio rerio]	Danio rerio	2		1	1.39246	0.563606	1.31004	0.02921	1.32503	0.423312	VIII
1833	2.07	2.07	24.56	16.37	6.406	gi|41054443	U1 small nuclear ribonucleoprotein A [Danio rerio]	Danio rerio		1								XI
1834	2.06	2.68	14.73	1.124	0.8279	gi|528483544	PREDICTED: neuron navigator 1-like [Danio rerio]	Danio rerio		1		0.534564		2.88403		2.18776		XI
1835	3.28	3.37	14.19	5.941	2.805	gi|528520478	PREDICTED: TBC1 domain family member 24-like [Danio rerio]	Danio rerio	2	1		1.02959	0.49354	1.34493	0.239929	1.12321	0.347833	XI
1836	2.06	2.56	17.49	4.036	3.438	gi|499043921	PREDICTED: heat shock 70 kDa protein 12A-like isoform X3 [Maylandia zebra]	Maylandia zebra		2		2.14783		0.285759		0.0436516		XI
1837	3.28	3.31	19.27	5.81	5.81	gi|528516117	PREDICTED: phosphatidylinositol 4-phosphate 5-kinase type-1 gamma isoform X3 [Danio rerio]	Danio rerio	2	4		2.05899	0.171577	1.11773	0.349565	1.26883	0.2752	XI
1838	3.28	3.29	9.721	1.925	1.925	gi|47087651	importin-7 [Danio rerio]	Danio rerio	2			0.765597		0.744732		0.436516		XI
1839	3.27	3.44	24.34	8.628	6.858	gi|41054553	MACRO domain-containing protein 2 [Danio rerio]	Danio rerio	3			1.57036		1.0666		3.76704		XI
1840	3.27	3.29	11.21	1.825	1.825	gi|528471519	PREDICTED: astrotactin-1 [Danio rerio]	Danio rerio	2			3.49945		1		1.92309		XI
1841	4.04	4.15	16.3	3.697	3.697	gi|583987139	PREDICTED: calcium/calmodulin-dependent protein kinase kinase 2-like isoform X2 [Neolamprologus brichardi]	Neolamprologus brichardi			2	2.05116		0.214783		0.0343558		XI
1842	2.06	2.28	12.07	1.116	1.116	gi|583975190	PREDICTED: ephrin type-B receptor 2-like isoform X2 [Neolamprologus brichardi]	Neolamprologus brichardi		1		0.824138		1.51356		1.19124		XI
1843	4.04	4.11	17.49	7.923	6.831	gi|50344998	histone deacetylase 11 [Danio rerio]	Danio rerio			2	1.61436		0.887156		0.0285759		XI
1844	3.27	3.27	8.571	5.143	5.143	gi|528495865	PREDICTED: TOM1-like protein 2 isoform X2 [Danio rerio]	Danio rerio	2	2	3	1.67719	0.232272	0.605862	0.159321	0.58803	0.140392	XI
1845	2.06	2.24	25	4.054	4.054	gi|190340028	Si:dkey-245f7.1 [Danio rerio]	Danio rerio		1		0.954993		1.19124		0.794328		XI
1846	3.26	3.39	12.41	2.542	2.053	gi|125838002	PREDICTED: serine/threonine-protein kinase TAO1-like isoform 1 [Danio rerio]	Danio rerio	3	2	3	0.745769	0.263185	1.05647	0.383554	0.772254	0.310876	XI
1847	3.26	3.34	18.8	5.783	5.783	gi|82177035	RecName: Full=Adipocyte plasma membrane-associated protein	DANRE	2			6.91831		8.16582		6.48634		XI
1848	4.04	4.09	27.27	11.82	11.82	gi|63102429	FK506 binding protein 3 [Danio rerio]	Danio rerio			2	2.42103		1.01859		0.772681		XI
1849	2.06	2.23	12.46	1.316	0.8772	gi|576892064	DNA damage-binding protein 1 [Ictalurus punctatus]	Ictalurus punctatus		1	1	0.187542	0.132926	2.30166	0.113218	1.23752	0.180955	XI
1850	3.26	3.29	13.79	7.471	7.471	gi|318104954	chromobox protein-like protein 3 [Ictalurus punctatus]	Ictalurus punctatus	2			4.32514		1.2942		3.10456		XI
1851	2.06	2.18	13.69	3.968	1.984	gi|82196383	RecName: Full=Heat shock 70 kDa protein 14	DANRE		1	1	0.516016	0.133787	1.02574	0.520197	0.832328	0.401349	XI
1852	3.26	3.26	18.39	12.95	10.88	gi|47086629	Na(+)/H(+) exchange regulatory cofactor NHE-RF1 [Danio rerio]	Danio rerio	3	2	4	3.98382	0.0136466	0.650329	0.0158501	2.76625	1.01871e-05	XXIII
1853	3.25	4.05	23.51	13.39	13.39	gi|326672549	PREDICTED: cdc42 effector protein 4-like [Danio rerio]	Danio rerio	3		1	2.68321	0.130227	1.20319	0.345495	2.01165	0.160475	XI
1854	2.06	2.15	20.38	4.145	2.936	gi|528510870	PREDICTED: heterogeneous nuclear ribonucleoprotein Q isoform X2 [Danio rerio]	Danio rerio		1								XI
1855	3.25	3.25	28.24	24.71	24.71	gi|47940411	NADH dehydrogenase (ubiquinone) 1 beta subcomplex, 10 [Danio rerio]	Danio rerio	3			1.05682		0.879022		1.24738		XI
1856	2.06	2.13	23.46	7.819	4.527	gi|82185060	RecName: Full=Protein CWC15 homolog	DANRE		1		1.44544		0.963829		1.10662		XI
1857	4.03	5.47	12.76	4.619	2.829	gi|528511611	PREDICTED: kinase D-interacting substrate of 220 kDa isoform X1 [Danio rerio]	Danio rerio			3	1.47231		0.765597		0.608135		XI
1858	2.06	2.13	11.9	3.061	3.061	gi|554844462	PREDICTED: lambda-crystallin homolog isoform X2 [Haplochromis burtoni]	Haplochromis burtoni		1		1.7378		1.35519		0.42462		XI
1859	3.24	3.24	16.28	7.569	5.275	gi|255683531	puromycin-sensitive aminopeptidase [Danio rerio]	Danio rerio	3	1	6	0.951001	0.294176	0.729974	0.274444	0.652118	0.0180303	XII
1860	3.23	3.26	20.54	12.5	9.821	gi|41152470	superoxide dismutase [Mn], mitochondrial [Danio rerio]	Mn	2			1.22462		1.33045		1.52757		XI
1861	4.03	5.09	18.63	11.03	4.471	gi|291190576	dynamin-1-like protein [Salmo salar]	Salmo salar			2	1		1.09648		1.02802		XI
1862	2.06	2.08	13.91	3.125	3.125	gi|55249965	Solute carrier family 7 (cationic amino acid transporter, y+ system), member 3 [Danio rerio]	Danio rerio		1	1	0.982589	0.223051	1.20844	0.306323	1.32236	0.282143	XI
1863	3.23	3.26	22.31	12.31	12.31	gi|54261773	NADH dehydrogenase [ubiquinone] 1 beta subcomplex subunit 4 [Danio rerio]	Danio rerio	2									XI
1864	2.06	2.06	29.02	12.3	4.416	gi|237512978	purine-rich element binding protein B [Danio rerio]	Danio rerio		1		0.465586		0.765597		0.855067		XI
1865	3.22	4.16	24.74	14.29	14.03	gi|50344794	proliferation-associated 2G4, a [Danio rerio]	Danio rerio	6		9	1.22482	0.210697	0.699636	0.153894	0.534902	0.00425785	XII
1866	3.22	3.85	9.618	1.056	0.9599	gi|528475299	PREDICTED: E3 ubiquitin-protein ligase RNF213 [Danio rerio]	Danio rerio	2									XI
1867	3.2	3.2	12.37	9.03	9.03	gi|82658246	phosphate cytidylyltransferase 1, choline, beta b [Danio rerio]	Danio rerio	2			2.46604		5.70164		0.625173		XI
1868	2.05	2.76	20.56	7.868	4.822	gi|583976487	PREDICTED: actin-related protein 2-A-like [Neolamprologus brichardi]	Neolamprologus brichardi		1		1.40605		0.159956		0.115878		XI
1869	3.19	5.86	53.17	21.48	9.859	gi|584004757	PREDICTED: tropomyosin beta chain-like isoform X2 [Neolamprologus brichardi]	Neolamprologus brichardi	3			0.990832		1.1272		0.870964		XI
1870	2.05	2.54	23.42	5.706	4.204	gi|41055498	nuclear migration protein nudC [Danio rerio]	Danio rerio		1		0.744732		0.356451		0.30479		XI
1871	4.03	4.3	19.25	6.858	6.858	gi|156914843	Zgc:65960 protein [Danio rerio]	Danio rerio			2	2.63027		0.534564		0.524808		XI
1872	2.05	2.45	14.27	1.972	1.508	gi|47227236	unnamed protein product [Tetraodon nigroviridis]	Tetraodon nigroviridis		1		0.912011		0.465586		0.505825		XI
1873	3.19	3.19	27.98	20.24	16.67	gi|50344818	translocon-associated protein subunit delta precursor [Danio rerio]	Danio rerio	3		4	3.12547	0.0104488	0.950248	0.147449	0.520223	0.0413407	III
1874	3.18	3.28	8.383	3.892	3.892	gi|551513024	PREDICTED: calcium-binding protein 39-like [Xiphophorus maculatus]	Xiphophorus maculatus	2			0.549541		2.18776		0.366438		XI
1875	3.18	3.18	22.42	11.66	11.66	gi|131886497	ubiquinone biosynthesis protein COQ7 homolog [Danio rerio]	Danio rerio	2			0.465586		0.49204		0.559758		XI
1876	2.05	2.32	9.409	0.7841	0.5227	gi|498999233	PREDICTED: DENN domain-containing protein 4C-like isoform X3 [Maylandia zebra]	Maylandia zebra		1		0.457088		1.18032		0.816582		XI
1877	4.03	4.09	14.35	7.099	4.321	gi|528469628	PREDICTED: solute carrier family 27 (fatty acid transporter), member 1 isoform X1 [Danio rerio]	Danio rerio			2	1.90546		0.121339		0.0724436		XI
1878	3.17	5.61	27.94	14.55	10.39	gi|528521199	PREDICTED: septin-7 isoform X1 [Danio rerio]	Danio rerio	6		12	0.905342	0.278332	0.981661	0.210811	0.340056	0.0196601	XII
1879	2.05	2.24	11.53	0.6477	0.6477	gi|528498381	PREDICTED: sorbin and SH3 domain-containing protein 1 [Danio rerio]	Danio rerio		1	2	1.60017	0.173341	1.20885	0.495635	1.45767	0.313377	XI
1880	2.05	2.24	15.72	1.675	1.031	gi|410927556	PREDICTED: LOW QUALITY PROTEIN: cullin-1-like [Takifugu rubripes]	Takifugu rubripes		1		0.0824138		0.672977		0.544503		XI
1881	3.17	3.21	15.21	5.684	5.684	gi|55742424	myelin-associated glycoprotein precursor [Danio rerio]	Danio rerio	4	2	6							XI
1882	2.05	2.24	35.86	15.66	12.63	gi|62955511	high mobility group protein B3 [Danio rerio]	Danio rerio		1		4.61318		0.0461318		0.172187		XI
1883	3.15	4.24	51.46	24.27	9.223	gi|323147081	myelin protein zero transcript variant 2 [Danio rerio]	Danio rerio	2	3		0.584932	0.0202063	2.3877	0.0473954	3.92238	0.0141577	XXV
1884	4.02	6.3	18.1	11.83	11.83	gi|554883428	PREDICTED: rap1 GTPase-GDP dissociation stimulator 1-like isoform X2 [Haplochromis burtoni]	Haplochromis burtoni			4	4.40555		0.981748		0.0990832		XI
1885	3.15	3.2	31.44	11.86	11.86	gi|49036473	RecName: Full=40S ribosomal protein S7	ICTPU	4									XI
1886	2.05	2.18	13.28	1.632	0.9793	gi|71834480	nuclear pore complex protein Nup107 [Danio rerio]	Danio rerio		1		0.409261		3.83707		0.92045		XI
1887	3.13	5.7	13.73	5.188	3.751	gi|82108808	RecName: Full=Cytoplasmic FMR1-interacting protein 1 homolog	DANRE	5		2	1.46278	0.239667	0.561438	0.158715	0.0173033	0.00148122	XII
1888	3.13	3.13	16.97	10.03	8.226	gi|326671531	PREDICTED: casein kinase II subunit alpha-like [Danio rerio]	Danio rerio	2			8.55067		2.35505		0.564937		XI
1889	3.12	3.82	10.46	3.373	1.649	gi|197245616	Unknown (protein for IMAGE:6962011) [Danio rerio]	Danio rerio	6			5.7544		1.13763		2.37684		XI
1890	2.05	2.16	12.69	1.861	1.861	gi|583969657	PREDICTED: caprin-1-like isoform X3 [Neolamprologus brichardi]	Neolamprologus brichardi		1		5.44503		0.405508		0.870964		XI
1891	2.05	2.12	14.24	2.291	1.473	gi|528485558	PREDICTED: diacylglycerol kinase zeta isoform X7 [Danio rerio]	Danio rerio		1		1.75388		0.107647		0.1		XI
1892	4.02	4.04	22.12	16.82	11.84	gi|162138948	protein prune homolog 2 [Danio rerio]	Danio rerio			3	1.25892		0.787046		0.679204		XI
1893	3.12	3.21	8.439	4.36	3.094	gi|318065083	engulfment and cell motility protein 2 [Danio rerio]	Danio rerio	2	2	1	0.373222	0.131533	0.670266	0.202459	0.685499	0.184457	XI
1894	3.11	3.24	12.33	2.767	2.767	gi|528513723	PREDICTED: cullin-5 isoform X2 [Danio rerio]	Danio rerio	2			3.16228		0.847227		0.432514		XI
1895	4.02	4.02	21.93	12.72	12.72	gi|432924641	PREDICTED: LIM and SH3 domain protein 1-like [Oryzias latipes]	Oryzias latipes			2	2.24905		1.01859		0.772681		XI
1896	3.11	3.22	17.26	7.692	4.315	gi|528494275	PREDICTED: copine-1 isoform X6 [Danio rerio]	Danio rerio	2			0.937562		0.554626		0.0724436		XI
1897	2.05	2.08	6.877	1.127	1.127	gi|545273575	metabotropic glutamate receptor 2a [Danio rerio]	Danio rerio		1		0.0711213		2.18776		1.90546		XI
1898	3.11	3.14	10.86	3.542	3.542	gi|528481666	PREDICTED: solute carrier family 44, member 2 isoform X1 [Danio rerio]	Danio rerio	2	2	6	3.19328	0.114927	0.577024	0.0966946	0.0937602	0.0449935	XII
1899	2.05	2.06	17.52	4.834	4.834	gi|62955259	delta-aminolevulinic acid dehydratase [Danio rerio]	Danio rerio		1		5.05825		0.180302		0.118032		XI
1900	3.1	3.52	22.62	2.233	2.233	gi|301069392	nascent polypeptide-associated complex subunit alpha isoform 1 [Danio rerio]	Danio rerio	2		6	2.1677		0.331131		0.017378		XI
1901	3.09	3.27	9.211	2.45	0.6369	gi|528481809	PREDICTED: unconventional myosin-X [Danio rerio]	Danio rerio	1		1	0.555054	0.327334	1.62313	0.124407	1.53006	0.0544541	XI
1902	2.05	2.05	27.17	16.18	11.56	gi|47086015	myosin, light chain 9b, regulatory [Danio rerio]	Danio rerio		1	6	2.39369	0.117991	0.557977	0.157653	0.0159263	0.00142079	XII
1903	3.09	3.21	11.5	8.362	8.362	gi|326670954	PREDICTED: interferon-induced protein 44 [Danio rerio]	Danio rerio	2			1.94089		0.946237		0.0990832		XI
1904	3.08	5.36	29.19	13.13	8.636	gi|89886345	neurofilament, light polypeptide b [Danio rerio]	Danio rerio	6			1.14815		0.10666		0.107647		XI
1905	4.01	4.17	20.86	6.857	6.857	gi|45767800	Twinfilin, actin-binding protein, homolog 1a [Danio rerio]	Danio rerio			2	99.0832		99.0832		99.0832		XI
1906	2.04	99.12	89.6	79.47	76	gi|530752624	beta-actin [Sebastes schlegelii]	Sebastes schlegelii		138								XI
1907	3.06	3.43	10.62	2.017	1.476	gi|528520897	PREDICTED: cytoskeleton-associated protein 5 isoform X2 [Danio rerio]	Danio rerio	2		3	1.38413	0.231895	0.554318	0.0839796	1.07531	0.00104314	XI
1908	3.05	3.12	14.57	3.497	2.448	gi|326678488	PREDICTED: LOW QUALITY PROTEIN: epidermal growth factor receptor pathway substrate 15-like 1a [Danio rerio]	Danio rerio	2			0.717794		1.01859		0.597035		XI
1909	2.04	2.63	19.26	4.369	1.78	gi|528519911	PREDICTED: MAP7 domain-containing protein 2-like isoform X1 [Danio rerio]	Danio rerio		1	1	0.0748574	0.0200355	3.76572	0.191111	2.41499	0.160779	XIV
1910	4.01	4.07	21.03	13.49	13.49	gi|41393129	chloride intracellular channel protein 4 [Danio rerio]	Danio rerio			2	1.01859		0.794328		0.0847227		XI
1911	3.05	3.05	8.917	5.987	5.987	gi|528471071	PREDICTED: probable cationic amino acid transporter isoform X1 [Danio rerio]	Danio rerio	3		3	0.88053	0.295849	0.789753	0.252842	0.686294	0.428983	XI
1912	2.04	2.55	17.06	1.483	0.9534	gi|47086729	pre-mRNA-processing factor 6 [Danio rerio]	Danio rerio		1	1	2.96129	0.088675	1.22672	0.289855	1.21916	0.143902	XI
1913	2.04	2.45	17.13	3.184	1.779	gi|410922984	PREDICTED: ubiquitin-protein ligase E3B-like [Takifugu rubripes]	Takifugu rubripes		1	1	1.02802		1.00925		1.38038		XI
1914	3.03	3.08	19.19	8.998	5.772	gi|528515802	PREDICTED: glutaminase a isoform X1 [Danio rerio]	Danio rerio	3	4	6	0.38897	0.018603	5.14943	0.00523322	4.43735	0.0125462	XXV
1915	2.04	2.43	18.64	2.299	1.314	gi|75914611	dynactin 1a [Danio rerio]	Danio rerio		1	2	0.781168	0.239791	0.424471	0.0314176	0.391701	0.0891627	XX
1916	3.03	3.06	23.42	14.47	14.47	gi|528521288	PREDICTED: NADH dehydrogenase (ubiquinone) 1 alpha subcomplex, 9 isoform X1 [Danio rerio]	Danio rerio	4		2	1.1561	0.424928	0.715077	0.266142	0.660704	0.145197	XI
1917	2.04	2.42	18.33	2.126	1.173	gi|528519247	PREDICTED: probable G-protein coupled receptor 158-like isoform X1 [Danio rerio]	Danio rerio		1		2.42103		2.65461		1.64437		XI
1918	4.01	4.05	28.03	6.061	6.061	gi|47086113	N(G),N(G)-dimethylarginine dimethylaminohydrolase 1 [Danio rerio]	Danio rerio			2	2.55859		1.11686		0.630957		XI
1919	3.03	3.05	18.83	6.68	4.251	gi|528470192	PREDICTED: non-specific lipid-transfer protein isoform X4 [Danio rerio]	Danio rerio	2	4		3.05253	0.0320872	0.567868	9.15171e-05	3.6918	0.00177062	XXIII
1920	3.02	3.02	17.05	8.756	8.756	gi|213626317	Unknown (protein for MGC:198087) [Danio rerio]	Danio rerio	2			2.80543		1.44544		1.78649		XI
1921	2.04	2.41	10.86	0.9226	0.5678	gi|22003417	neogenin [Danio rerio]	Danio rerio		1		0.879022		2.80543		2.01372		XI
1922	4	12.62	21.89	13.07	9.449	gi|223648358	Heterogeneous nuclear ribonucleoprotein R [Salmo salar]	Salmo salar			8	3.83707		1.22462		0.981748		XI
1923	3.01	3.01	25.2	11.6	11.6	gi|62204368	Peroxiredoxin 3 [Danio rerio]	Danio rerio	2		2	3.20525	0.0645434	0.985915	0.501193	0.254419	0.0136599	XII
1924	3	3.41	9.605	2.866	2.169	gi|528472005	PREDICTED: uncharacterized protein LOC793259 [Danio rerio]	Danio rerio	3			1.65959		1.2942		0.559758		XI
1925	2.04	2.38	15.36	4.841	2.003	gi|551519971	PREDICTED: ATP-binding cassette sub-family E member 1-like [Xiphophorus maculatus]	Xiphophorus maculatus		1		1.59956		1.03753		1.09648		XI
1926	3	3.31	15.86	4.258	4.258	gi|292611950	PREDICTED: eukaryotic translation initiation factor 3 subunit B [Danio rerio]	Danio rerio	2		1	1.19819	0.384993	0.759382	0.309702	0.213885	0.00951839	XII
1927	2.99	3.08	19.62	10.13	10.13	gi|432921160	PREDICTED: AP-1 complex subunit sigma-1A-like isoform 1 [Oryzias latipes]	Oryzias latipes	2			1.41906		1.64437		1.52757		XI
1928	2.98	11.4	18.98	9.696	6.902	gi|410919281	PREDICTED: LOW QUALITY PROTEIN: calcium-dependent secretion activator 1-like [Takifugu rubripes]	Takifugu rubripes	8			1.85353		1.05682		1.43219		XI
1929	2.04	2.31	20.68	1.911	1.39	gi|528493357	PREDICTED: LIM domain and actin-binding protein 1 isoform X2 [Danio rerio]	Danio rerio		1		4.01791		0.981748		0.666807		XI
1930	4	5.49	23.12	13.82	9.799	gi|292614130	PREDICTED: homer protein homolog 1 isoform X1 [Danio rerio]	Danio rerio			3	0.275423		0.487529		0.0291072		XI
1931	2.98	2.98	20.44	13.62	9.264	gi|528515247	PREDICTED: caytaxin isoform X1 [Danio rerio]	Danio rerio	2			2.24905		0.855067		1.03753		XI
1932	2.04	2.28	14.06	1.125	1.125	gi|584021236	PREDICTED: echinoderm microtubule-associated protein-like 1-like [Neolamprologus brichardi]	Neolamprologus brichardi		1		10		0.990832		1.97697		XI
1933	4	4.99	11.62	6.295	5.327	gi|37681915	proteasome 26S subunit, non-ATPase, 13 [Danio rerio]	Danio rerio			2	1.03753		1.05682		0.937562		XI
1934	2.96	18.33	29.97	19.51	15.8	gi|528480064	PREDICTED: elongation factor 2 [Danio rerio]	Danio rerio	15		23	2.61348	0.0587499	1.36636	0.00833834	0.483079	2.30327e-05	IX
1935	2.96	2.96	16.97	6.544	6.544	gi|528509099	PREDICTED: poliovirus receptor-related 2 like isoform X2 [Danio rerio]	Danio rerio	3		2	1.1533	0.41131	1.97907	0.124281	1.05794	0.525525	XI
1936	2.04	2.27	7.975	1.103	0.9188	gi|326667724	PREDICTED: teneurin-1 [Danio rerio]	Danio rerio		1								XI
1937	2.04	2.27	12.16	2.241	2.241	gi|528502575	PREDICTED: T-lymphoma invasion and metastasis-inducing protein 1 isoform X1 [Danio rerio]	Danio rerio		3		4.52898		0.322107		0.0246604		XI
1938	2.95	3.03	10.14	3.151	3.151	gi|528487718	PREDICTED: orphan sodium- and chloride-dependent neurotransmitter transporter NTT4 isoform X1 [Danio rerio]	Danio rerio	3	4		2.07155	0.112347	1.75691	0.203951	1.64516	0.0179299	X
1939	2.93	16.95	73.9	55.2	30.95	gi|68086449	Enolase 3, (beta, muscle) [Danio rerio]	Danio rerio	17	22		0.522239	0.0803448	1.99655	0.117146	0.517717	0.0216021	XII
1940	2.04	2.24	14.92	2.286	1.083	gi|551517352	PREDICTED: transcriptional repressor CTCF-like [Xiphophorus maculatus]	Xiphophorus maculatus		1		4.87529		0.660694		0.187068		XI
1941	2.93	7.54	20.54	13.41	10.02	gi|171906280	protein phosphatase 2A regulatory subunit A alpha isoform [Carassius auratus]	Carassius auratus	8									XI
1942	4	4.4	30	19.69	9.687	gi|68534248	Prps1a protein [Danio rerio]	Danio rerio			2	2.07014		0.175388		0.0465586		XI
1943	2.91	3.05	9.924	1.951	1.951	gi|528474942	PREDICTED: BAI1-associated protein 3 [Danio rerio]	Danio rerio	3	3	4	2.35102	0.0936804	0.470638	0.00637162	0.837132	0.0026716	XX
1944	2.9	3.83	23.86	17.05	12.22	gi|182891374	Zgc:158742 protein [Danio rerio]	Danio rerio	4	4		10.5682		1.61436		0.448745		XI
1945	2.89	3.09	9.548	2.915	2.513	gi|528486848	PREDICTED: host cell factor C1b isoform X2 [Danio rerio]	Danio rerio	4	2	7	0.967731	0.246125	0.69194	0.228293	0.467802	0.0790027	XI
1946	2.04	2.2	20.28	4.225	4.225	gi|62955267	arfaptin-2 [Danio rerio]	Danio rerio		2								XI
1947	2.89	2.98	8.711	3.833	2.787	gi|528496858	PREDICTED: ryanodine receptor 2 [Danio rerio]	Danio rerio	2	3	1	0.467305	0.0311184	1.45558	0.143861	1.09599	0.133858	XIV
1948	2.04	2.18	12.38	1.65	1.65	gi|73919457	RecName: Full=Double-stranded RNA-binding protein Staufen homolog 2	DANRE		1		0.524808		1.51356		1.14815		XI
1949	4	4.33	17.64	6	4.727	gi|528514550	PREDICTED: protein Red isoform X1 [Danio rerio]	Danio rerio			2	1.94089		1.1272		1.09648		XI
1950	2.89	2.93	26.07	14.19	14.19	gi|528511647	PREDICTED: vacuolar protein sorting-associated protein VTA1 homolog isoform X1 [Danio rerio]	Danio rerio	7	6	4	2.75659	0.0137928	1.58288	0.0340265	1.60799	0.0295683	IV
1951	4	4.26	14.63	4.161	4.161	gi|82187286	RecName: Full=E3 UFM1-protein ligase 1	DANRE			3	1.7378		1.01859		0.887156		XI
1952	2.88	17.81	69.93	58.74	58.74	gi|74315904	alpha globin-like [Danio rerio]	Danio rerio	33		49	4.77378	0.0210459	0.750627	0.0227204	0.988106	0.0209674	XXIV
1953	2.87	2.94	15.17	8.736	8.736	gi|528502955	PREDICTED: uncharacterized protein LOC767787 isoform X1 [Danio rerio]	Danio rerio	3	4	3	1.92573	0.130229	1.35558	0.28411	0.666747	0.0523102	XI
1954	2.04	2.15	15.61	1.523	0.5331	gi|554850596	PREDICTED: uncharacterized protein LOC102303265 isoform X2 [Haplochromis burtoni]	Haplochromis burtoni		1								XI
1955	2.04	2.15	14.59	1.065	1.065	gi|528478530	PREDICTED: cyclin-G-associated kinase [Danio rerio]	Danio rerio		1		0.77983		14.1906		11.8032		XI
1956	2.85	2.89	26.9	15.48	10.91	gi|55925570	ADP-ribosylation factor GTPase-activating protein 1 [Danio rerio]	Danio rerio	2	2	2	1.22735	0.38553	0.901382	0.208331	0.776786	0.190356	XI
1957	2.85	2.89	49.65	21.68	12.59	gi|583975510	PREDICTED: 40S ribosomal protein S23-like [Neolamprologus brichardi]	Neolamprologus brichardi	2			2.75423		1.1695		0.30479		XI
1958	4	4.23	33.33	24.64	12.56	gi|528485048	PREDICTED: ras-related protein Rab-8B isoform X1 [Danio rerio]	Danio rerio			2	2.18776		0.49204		0.0809096		XI
1959	2.84	2.87	11.85	3.647	3.647	gi|528511124	PREDICTED: transmembrane protein 30A isoform X1 [Danio rerio]	Danio rerio	2			0.666807		0.751623		0.903649		XI
1960	2.04	2.15	24.29	12.93	12.93	gi|61211775	RecName: Full=Ubiquitin-like-conjugating enzyme ATG3; AltName: Full=Autophagy-related protein 3; Short=APG3-like	DANRE		4		4.92039		0.207014		0.226986		XI
1961	2.82	14.22	47.84	43.14	34.51	gi|77748422	Apolipoprotein A-IV [Danio rerio]	Danio rerio	7			4.52898		1.48594		1.77011		XI
1962	2.04	2.14	19.42	2.479	2.479	gi|68444623	PREDICTED: probable ATP-dependent RNA helicase ddx6 isoform 1 [Danio rerio]	Danio rerio		1	2	1.07416	0.265233	0.139017	0.0252429	0.325184	0.0976574	XX
1963	2.82	2.83	26.56	14.59	6.22	gi|225708004	26S protease regulatory subunit 6B [Osmerus mordax]	Osmerus mordax	2			15.2757		1.43219		3.76704		XI
1964	4	4.19	15.83	5.336	5.336	gi|528476641	PREDICTED: cugbp, Elav-like family member 2 isoform X5 [Danio rerio]	Danio rerio			2							XI
1965	2.04	2.12	10.32	1.79	1.79	gi|47222673	unnamed protein product [Tetraodon nigroviridis]	Tetraodon nigroviridis		2		0.731139		0.203236		0.331131		XI
1966	4	4.17	18.79	13.12	11.7	gi|41152167	uncharacterized protein LOC393728 [Danio rerio]	Danio rerio			2	2.1677		1.58489		0.17378		XI
1967	2.81	2.99	19.85	10.9	5.932	gi|125842482	PREDICTED: heat shock 70 kDa protein 4L [Danio rerio]	Danio rerio	4		8	0.826691	0.152367	2.13703	0.107839	1.25549	0.133522	XI
1968	2.81	2.88	22.1	10.2	10.2	gi|50345056	phosphoribosyl pyrophosphate synthetase-associated protein 1 [Danio rerio]	Danio rerio	2			5.05825		0.0539511		3.76704		XI
1969	2.04	2.12	11.28	0.9099	0.9099	gi|164519103	phosphatidylinositol 4-kinase, catalytic, alpha b [Danio rerio]	Danio rerio		1		0.794328		1.43219		1.52757		XI
1970	2.04	2.12	16.78	4.195	3.188	gi|551505739	PREDICTED: rabphilin-3A-like isoform X4 [Xiphophorus maculatus]	Xiphophorus maculatus		1		5.24808		0.452898		0.0801678		XI
1971	2.8	2.88	20.64	16.97	10.09	gi|205362254	flip protein [Carassius carassius]	Carassius carassius	2		2	0.673019	0.233915	1.08475	0.497298	0.837733	0.403446	XI
1972	4	4.16	12.74	4.247	4.247	gi|62203436	Sult6b1 protein [Danio rerio]	Danio rerio			2	1.99526		0.654636		0.0147231		XI
1973	2.77	3.47	33.6	6.883	4.049	gi|41056137	B-cell receptor-associated protein 31 [Danio rerio]	Danio rerio	2	2		1.30035	0.00845348	0.645536	0.0506601	0.770194	0.0146179	III
1974	2.04	2.05	27.36	18.91	6.468	gi|528481062	PREDICTED: CAP-Gly domain-containing linker protein 1-like [Danio rerio]	Danio rerio		1		1.34276		1.27057		1.1695		XI
1975	4	4.15	9.61	3.901	3.901	gi|528484327	PREDICTED: sn1-specific diacylglycerol lipase alpha [Danio rerio]	Danio rerio			2	0.172187		0.280543		0.328095		XI
1976	2.77	2.8	15.88	9.412	4.118	gi|32308156	annexin A1 [Danio rerio]	Danio rerio	2		1	0.737249	0.202982	0.747893	0.0460877	0.772848	0.246589	XX
1977	2.77	2.77	10.87	1.954	1.221	gi|528491208	PREDICTED: armadillo repeat protein deleted in velo-cardio-facial syndrome homolog [Danio rerio]	Danio rerio	1			1.64437		0.666807		0.751623		XI
1978	2.04	2.05	17.81	14.38	8.219	gi|528510189	PREDICTED: acyl-coenzyme A thioesterase 13 isoform X3 [Danio rerio]	Danio rerio		1		1.10662		0.349945		0.159956		XI
1979	4	4.15	10.56	2.97	2.42	gi|528501896	PREDICTED: breast carcinoma amplified sequence 3 isoform X2 [Danio rerio]	Danio rerio			2	1.13763		1.70608		1.7378		XI
1980	2.04	2.04	14.84	2.151	2.151	gi|326671979	PREDICTED: cyclin-dependent kinase 18-like [Danio rerio]	Danio rerio		1		2.55859		0.544503		0.554626		XI
1981	2.77	2.77	60.32	60.32	60.32	gi|71152827	pcp4a [Danio rerio]	Danio rerio	3		4	1.02841	0.552173	0.787346	0.333682	0.718901	0.206047	XI
1982	4	4.15	20.29	7.826	7.826	gi|213513774	Calponin-3 [Salmo salar]	Salmo salar			2	1.18032		0.564937		0.608135		XI
1983	2.75	2.75	9.369	2.536	1.346	gi|528504305	PREDICTED: chromodomain-helicase-DNA-binding protein 4 isoform X2 [Danio rerio]	Danio rerio	2	3	2	0.86115	0.158433	1.11477	0.432034	1.21082	0.18351	XI
1984	2.75	2.75	30.91	24.55	10	gi|47085667	gamma-glutamylcyclotransferase precursor [Danio rerio]	Danio rerio	2	6		1.61769	0.355363	2.37756	0.0922966	1.15877	0.0311725	XI
1985	2.04	2.04	11.15	5.096	5.096	gi|227430295	intelectin 3 precursor [Danio rerio]	Danio rerio		1	4	1.896	0.172172	0.294302	0.108385	0.0667639	0.00238761	XII
1986	4	4.14	22.87	11.21	11.21	gi|317574791	vacuolar protein sorting-associated protein 28 homolog [Ictalurus punctatus]	Ictalurus punctatus			2	0.972747		0.92045		0.751623		XI
1987	2.03	77.24	81.02	76.6	72.53	gi|432867231	PREDICTED: tubulin alpha-1C chain-like [Oryzias latipes]	Oryzias latipes		135								XI
1988	2.73	11.24	27.87	18.03	15.16	gi|56269435	Zgc:123047 protein, partial [Danio rerio]	Danio rerio	8									XI
1989	2.73	2.75	10.67	5.618	3.371	gi|70887563	farnesyl pyrophosphate synthase [Danio rerio]	Danio rerio	1	2	6	0.920919	0.0393073	1.23434	0.254098	0.869507	0.0945169	XI
1990	2.03	47.05	75.5	71.27	60.13	gi|432848568	PREDICTED: tubulin alpha-1C chain-like [Oryzias latipes]	Oryzias latipes		97								XI
1991	2.73	2.73	11.03	5.764	4.135	gi|47086659	phospholipase A-2-activating protein [Danio rerio]	Danio rerio	2		1							XI
1992	2.03	8.46	48.47	27.12	20.34	gi|182891186	Zgc:158643 protein [Danio rerio]	Danio rerio		9								XI
1993	2.7	2.77	18.95	8.304	5.731	gi|47550679	scaffold attachment factor B2 [Danio rerio]	Danio rerio	3	5		1.10738	0.438567	0.677697	0.122416	1.23599	0.112265	XI
1994	2.7	2.7	19.63	8.411	4.206	gi|223672287	60S ribosomal protein L31 [Salmo salar]	Salmo salar	3			1.67494		0.83946		2.18776		XI
1995	4	4.13	19.32	7.797	7.797	gi|292626852	PREDICTED: iodotyrosine dehalogenase 1 [Danio rerio]	Danio rerio			2	0.380189		0.376704		0.744732		XI
1996	4	4.12	19.73	13.07	6.4	gi|528506001	PREDICTED: phytanoyl-CoA 2-hydroxylase interacting protein-like a isoform X1 [Danio rerio]	Danio rerio			2	1.58489		0.47863		0.0515229		XI
1997	2.68	2.75	7.064	2.043	2.043	gi|326673182	PREDICTED: nidogen-1 [Danio rerio]	Danio rerio	2	1	1	2.00396	0.109296	0.868899	0.308067	0.942759	0.0224193	XI
1998	2.67	2.82	20.36	13.87	9.189	gi|528467354	PREDICTED: protein disulfide isomerase family A, member 2 isoform X1 [Danio rerio]	Danio rerio	5			0.666807		2.72898		0.666807		XI
[truncated: 1,943 more rows]
