# Supplementary material for: Hepatic proteome network data in zebrafish (Danio rerio) liver following dieldrin exposure
Source: Data Brief. 2019 Aug 5;25:104351. doi: 10.1016/j.dib.2019.104351 (PMC6702387; doi:10.1016/j.dib.2019.104351)
Supplement: Supplementary file 3 [file mmc3.xlsx]

## Sheet: Label free Low
Gene Set Seed	Total # of Neighbors	# of Measured Neighbors	Measured Neighbors	Median change	p-value
Osteopenia	133	9	ACACA, NOTCH2, TXN, F10, PKD1, CTNNB1, CYP19A1, FGFR2, GNRH1	-13.3966	0.00668439
Lymphoma, T-Cell	180	8	IRF4, TERT, JAK1, TLR7, CTNNB1, GADD45A, PTK2, PNP	-6.1744	0.00737905
growth retardation	435	28	ACACA, TERT, WHSC1, LAMA2, F10, GNAI2, EGLN1, NR3C1, DSP, RND3, HSPA5, CTNNB1, FOXN3, CUL7, FASLG, ABCB1, THRB, PGM1, APP, EPHA4, PTK2, ABCC5, ADAM10, FGFR2, GNRH1, BRCA2, LIF, G6PD	-7.61899	0.0091723
Precursor Cell Lymphoblastic Leukemia-Lymphoma	199	16	WHSC1, CYP1A1, NR3C1, HLA-A, JAK1, CTNNB1, GADD45A, FASLG, BTK, ARNTL, ABCB1, CD38, PTK2, ROR1, NT5C2, MLXIP	-9.47614	0.0105788
Osteoporosis	234	17	TERT, ITGA2, PIK3CG, NOTCH2, NR3C1, CTNNB1, UGT2B17, TAF1, CYP19A1, ABCB1, THRB, APP, SLC34A1, PTK2, COMT, GNRH1, NOS2	-7.61899	0.0107901
Severe Combined Immunodeficiency	306	18	RAG1, LDLR, TERT, PIK3CG, EMR1, LRP1, GRB7, CTNNB1, MAPK14, BTK, ABCB1, RAG2, ADA, TGFBR1, FN1, PNP, CAPRIN1, MPL	-6.31726	0.0118882
leukemogenesis	383	18	IRF4, PRAM1, PIK3CG, NOTCH2, ABI1, RBM15, HSPA5, CTNNB1, ADAMTS1, MAPK14, CD38, PTK2, ROR1, UHMK1, DNMT3A, PRDM16, NR4A1, ITGB3	-4.46017	0.0159059
Virus Diseases	699	53	IRF4, TRIM25, LDLR, F10, IDE, PROC, NRIP1, LRP1, NR3C1, HLA-A, PRKCE, DNM1, TLR7, TLR1, SAMD9, HSPA5, TSG101, MAPK14, TAF1, DDX3X, FASLG, SLAMF1, HLA-DPB1, MRC1, IRF5, ITGA5, APCS, HNRNPK, ABCB1, IRF7, CD38, CCR8, C3, APP, VLDLR, IFIT1, NLRP4, PTK2, ADA, DAG1, AMD1, CTSS, FN1, RIPK3, NOS2, NCAM1, TYRO3, MYD88, DMD, CXADR, TNFRSF1A, TF, HLA-B	-4.56337	0.0164949
Cerebral Infarction	142	7	TERT, HSD17B10, PROC, NR3C1, MAPK14, APP, NOS2	-16.9604	0.0185729
thrombogenicity	64	7	ITGA2, VWF, F10, PROC, HSPA5, FN1, NOS2	-6.31726	0.019045
neuronal dysfunction	172	13	HIP1, SYNE1, HSD17B10, LRP1, NR3C1, HSPA5, MAPK14, FASLG, ITM2B, APP, GRIN2C, NOS2, TNFRSF1A	-8.37274	0.0226142
Shock, Septic	198	15	PIK3CG, TXN, TYK2, PROC, NRIP1, NR3C1, MAPK14, UCP2, FASLG, APCS, PCSK1, C3, NOS2, MYD88, LIF	-4.56337	0.0234169
Hepatitis B	127	11	TRIM25, TERT, F10, JAK1, TLR7, CTNNB1, FASLG, HLA-DPB1, FN1, HLA-DQA1, ANXA5	-11.1193	0.0235302
Asthma	688	42	LDLR, PIK3CG, TXN, TYK2, F10, PROC, LRP1, NR3C1, HLA-A, PRKCE, PARP14, TLR7, TLR1, CTNNB1, MAPK14, FASLG, CP, CELA1, HLA-DPB1, MRC1, APCS, RAB1A, ABCB1, CD38, CCR8, C3, PTK2, ADA, ITPRIP, MYLK, TGFBR1, CTSS, ICOSLG, FN1, PRKCD, GGT5, NOS1, NOS2, RYR2, LIF, ITGB3, CYP2J2	-6.31726	0.024235
lung carcinoma	122	7	TERT, VWF, CYP1A1, LRP1, NR3C1, FN1, TF	-16.9604	0.0245163
Inflammatory Bowel Diseases	432	24	IRF4, LGALS4, PIK3CG, VWF, TXN, SLC15A1, EGLN1, NR3C1, TLR1, CTNNB1, MAPK14, FASLG, CP, SLAMF1, ABCB1, PIGR, THBS1, PRKCD, MEP1A, NOS1, NOS2, MYD88, TNFRSF1A, HLA-B	-4.56337	0.0262043
Muscular Diseases	278	26	TTN, MYH2, SYNE1, LAMA2, PFKM, NR3C1, LAMB1, DNM1, DSP, CTNNB1, FASLG, SCN4A, ARNTL, C3, COL6A3, CYTB, APP, COX2, DAG1, CTSS, FKRP, FN1, NEB, NOS1, NCAM1, DMD	-6.96827	0.0263995
Venous Thrombosis	66	6	VWF, F10, PROC, CYP19A1, ARNTL, FN1	-10.7779	0.0272622
acute hepatitis	54	7	PIK3CG, VWF, TXN, FASLG, BTK, CD38, NOS2	-9.47614	0.028587
insulitis	151	7	TXN, PROC, HLA-A, MAPK14, UCP2, FASLG, NOS2	-4.56337	0.0288445
Wounds	526	31	TERT, MYH2, ITGA2, PIK3CG, VWF, EMR1, PROC, EGLN1, NR3C1, PRKCE, LAMC2, CTNNB1, MAPK14, PRKCB, FASLG, APCS, SEMA4D, EPHA4, PTK2, MYLK, THBS1, TGFBR1, FOXM1, FN1, FGFR2, NOS1, PDGFRB, NOS2, KRT17, ANXA5, ACTB	-6.66683	0.0306656
Cancer of Head and Neck	100	9	CYP1A1, TLR7, HSPA5, CTNNB1, MAPK14, FASLG, ABCB1, TGFBR1, FN1	-6.31726	0.031378
arterial thrombosis	104	8	ITGA2, PIK3CG, VWF, F10, PROC, BTK, ANXA5, ITGB3	-3.96027	0.0343874
Hematologic Diseases	86	11	PRAM1, VWF, CYP1A1, PROC, HBB, CD38, C3, HBA1, APP, DNMT3A, PDGFRB	-9.10337	0.0361931
Respiratory Distress Syndrome, Adult	132	9	TXN, PROC, LRP1, NR3C1, MAPK14, FASLG, CELA1, NOS1, NOS2	-11.3333	0.0368879
Senile Plaques	63	6	MAP2K4, IDE, LRP1, APCS, APP, ADAM10	-8.37274	0.0379191
Endometrial Carcinoma	295	22	MAP2K4, TERT, WHSC1, CYP1A1, LRP1, DSP, HSPA5, CTNNB1, UGT2B17, DNMT3B, FASLG, CYP19A1, ABCB1, PTK2, COMT, THBS1, CFLAR, CDH3, FGFR2, GNRH1, BRCA2, FASN	-5.77772	0.0384086
blood vessel injury	406	23	LDLR, PIK3CG, VWF, TXN, F10, PROC, LRP1, MAPK14, PRKCB, GPX3, UCP2, FASLG, ABCB1, APP, ADA, FOXM1, CTSS, ADAM10, PRKCD, NOS1, PDGFRB, NOS2, TNFRSF1A	-6.66683	0.0392971
Coronary Disease	148	5	LDLR, VWF, LRP1, CPT1B, CETP	-14.257	0.0405554
Bronchopulmonary Dysplasia	79	5	CYP1A1, LRP1, CTNNB1, FASLG, FN1	-13.3966	0.0413754
Astrocytoma	192	13	NOTCH2, TXN, RASAL2, MPDZ, HSPA5, CTNNB1, BTK, ABCB1, THRB, APP, NPTX1, PDGFRB, LIF	-8.37274	0.041852
Metabolic Diseases	477	32	LDLR, GNPTAB, PIK3CG, TFR2, CYP1A1, TXN, HSD17B10, NRIP1, NR3C1, CPT1B, CTNNB1, DNMT3B, UCP2, CP, CPT2, ARNTL, USF2, THRB, CD38, IRS2, APP, ADA, THBS1, BMP4, GALE, PRDM16, NOS2, GRK5, NR4A1, MYD88, G6PD, MLYCD	-7.23805	0.0465336
amyloid plaque	117	14	MAP2K4, LDLR, ANK3, IDE, LRP1, PRKCE, APCS, APBA1, GSAP, APP, MAP1B, ADAM10, NOS2, TNFRSF1A	-6.31726	0.0465867
Neoplasms	4418	218	IRF4, TRIM25, RAG1, LGALS4, HIP1, MAP2K4, LDLR, ANKRD11, ACACA, TERT, ITGA2, PIK3CG, TNS1, VWF, NOTCH2, MAP3K2, ITGA6, RBM4, ABI1, WHSC1, TGM1, CDH6, CYP1A1, TXN, RASAL2, TRIO, TYK2, PGM3, SEMA6B, INTS6, F10, PKD1, CIC, GLS2, GNAI2, LRP1, EGLN1, NR3C1, HLA-A, JAK1, PRKCE, KIF1B, TRPC2, PRKAA2, DNM1, TLR7, DSP, GRB7, RND3, KCNH2, SAMD9, HSPA5, TRIM16, LAMC2, TSG101, TRIM35, CTNNB1, ADAMTS1, GADD45…	-5.45243	0.0481704
Pathologic Processes	637	54	MAP2K4, TTN, TERT, PIK3CG, VWF, TXN, IDE, GLS2, PROC, LRP1, EGLN1, NR3C1, HLA-A, DNM1, TLR7, RND3, HSPA5, CTNNB1, ADAMTS1, GADD45A, MAPK14, PRKCB, UCP2, FASLG, CP, CYP19A1, SEMA4D, PVRL3, APP, PTK2, UHMK1, COMT, MYLK, THBS1, C4A, CTSS, THBS4, FN1, BMP4, ADAM10, PRKCD, CHI3L2, TG, ABCC4, DLG4, NOS1, NOS2, ODC1, PARG, LIF, TRPC6, PVALB, CAPN1, HLA-B	-5.3729	0.0483464

## Sheet: Label free Med
Gene Set Seed	Total # of Neighbors	# of Measured Neighbors	Measured Neighbors	Median change	p-value
Cerebral Hemorrhage	154	8	PROC, TF, VWF, FASLG, HMOX1, APP, GSN, THBS1	-6.66267	0.00527783
glomerulosclerosis	194	15	LDLR, PIK3C3, ITGA2, MST1R, APOB, CTNNB1, HMOX1, LAMB2, CASR, COL4A5, THBS1, EPAS1, BMP4, CD151, TRPC6	6.33217	0.00815673
Cerebral Infarction	142	7	COX1, HSD17B10, PROC, NR3C1, HMOX1, APP, TLR2	-7.72428	0.0081724
Wounds	526	24	MYH2, ITGA2, EMR1, PROC, NR3C1, DDR2, VWF, LAMC2, CTNNB1, GLB1, FASLG, HMOX1, SEMA4D, ALDH1A2, PLD1, THBS1, CASP8, CD4, CSF1, NOS1, CD151, TLR2, PDGFRB, EPHA4	2.68775	0.0101361
Edema	525	25	LDLR, CYP1A1, PKD1L1, PROC, TF, NR3C1, VWF, CTNNB1, CELA1, TRPM4, CHD7, HMOX1, SLC8A1, APP, COL2A1, CASR, THBS1, DAG1, NOS1, FABP3, SERPINA1, DMD, TLR2, TRPC6, PDGFRB	-4.06964	0.0156922
elevated blood pressure	123	6	GNAI2, NR3C1, NPR1, PRKAA2, EPAS1, NOS1	-4.57731	0.015818
Venous Thrombosis	66	6	PROC, VWF, ARNTL, HMOX1, SERPINA10, SCARB1	7.94915	0.0179686
Multiple Organ Failure	112	5	PROC, VWF, FASLG, HMOX1, EPAS1	6.33217	0.0182324
Hyperglycemia	529	23	LDLR, ITGA2, PROC, NR3C1, CCDC80, INPPL1, PRKAA2, VWF, ARNTL, HMOX1, SLC8A1, LAMB2, APP, ARRB1, THBS1, EIF5A, CD4, FOXO3, NOS1, FOXO1, SERPINA1, EP300, IRS2	2.21315	0.0216298
Burns	207	10	ACACA, PROC, TF, NR3C1, DDR2, HMOX1, GSN, NOS1, FOXO1, TLR2	3.80132	0.0232823
Pancreatic Neoplasms	220	5	MAP2K4, NR3C1, CTNNB1, CELA1, MLH1	-12.2899	0.0237571
Musculoskeletal Diseases	62	6	DDR2, EXT2, VWF, FGFR3, COL2A1, DMD	13.779	0.0242585
breast metastasis	218	9	ITGA2, RASAL2, MST1R, CTNNB1, PCDH7, SEMA4D, STARD13, CSF1, DSP	-8.09426	0.0253659
Osteophyte	50	6	LDLR, FGFR3, CTNNB1, COL2A1, EPAS1, BMP4	6.33217	0.0274572
skeleton malformation	137	9	FGFR3, CTNNB1, SATB2, SEC13, APP, COL2A1, CASR, ROR1, SOX5	-7.19004	0.0297735
Stomach Ulcer	131	6	PTPRZ1, COX1, NR3C1, HMOX1, FOXO3, CSF1	5.0197	0.0298613
calcification	282	17	LDLR, ITGA2, TF, DDR2, VWF, SAMD9, CTNNB1, RNF34, COL2A1, APTX, BMP4, ROCK2, SOX5, CSF1, HSPA9, TLR2, ENPP1	-5.16476	0.0364956
Hemorrhage	401	27	LDLR, ITGA2, COX1, PROC, TF, NR3C1, VWF, CTNNB1, FASLG, CELA1, TRPM4, KCNK9, HMOX1, APP, GSN, THBS1, BMP4, CASP8, CD4, CSF1, NOS1, CD151, SERPINA1, MYD88, RAB27B, PDGFRB, ITGB3	1.15151	0.0366432
cartilage degeneration	218	10	PROC, DDR2, FGFR3, CTNNB1, FASLG, COL2A1, PLD1, EPAS1, CSF1, CTSL	6.33217	0.0421646
cardiac graft rejection	93	5	VWF, MYH6, FASLG, HMOX1, CD4	5.27328	0.0423968
Iron Overload	82	8	TFR2, TF, MFI2, HMOX1, APP, SHMT1, EPAS1, SERPINA1	3.86669	0.0488634
Nephrosis	52	5	LDLR, PROC, APOB, ALDH1A2, CTSL	2.93834	0.0494422
Liver Neoplasms	256	11	CYP1A1, TF, NR3C1, CTNNB1, FASLG, HSP90B1, CASP8AP2, EPAS1, GSTA1, TLR2, NANOG	3.33711	0.0496802

## Sheet: Label Free High
Gene Set Seed	Total # of Neighbors	# of Measured Neighbors	Measured Neighbors	Median change	p-value
breast metastasis	218	17	ITGA2, RASAL2, GPR116, DSP, CTNNB1, ADAMTS1, LOX, TGM2, PCDH7, STIM1, STAT3, CYP19A1, PTGS2, FN1, TLR9, HIF1A, STARD13	3.5186	0.000378413
Nervous System Diseases	463	35	HIP1, LDLR, TERT, PROC, LRP1, NR3C1, RND3, CTNNB1, ADAMTS1, TGM2, CP, GRIA2, ABCB1, OPTN, CD38, PGM1, APP, PTGS2, MAP1B, ADAM10, HDAC2, PRDX6, HSPA1A, PTPRZ1, NOS1, SGK1, IL1B, ATM, PARG, MYO5A, TRPC6, ACE, MAPK1, POLG, C3	-4.57731	0.00737234
spinal cord lesions	50	5	PROC, TGM2, EPHA4, ADA, STAT3	-7.02306	0.00823779
Lipid Metabolism Disorders	41	5	LDLR, TXN, ACACA, APOB, ABCA1	-11.0196	0.0155262
Muscular Dystrophies	152	18	TERT, CPT1B, CTNNB1, LARGE, DYSF, PLEC, CLDN5, ANO5, LAMA2, DAG1, IDH2, TRPC5, RYR1, HSPA1A, NOS1, GAA, TRPC6, TTN	4.87465	0.0161571
diabetic obesity	124	8	LDLR, ACACA, LPIN2, FASN, IRS2, STAT3, SGK1, ACSL1	-3.92448	0.0162723
Carcinoma, Renal Cell	349	22	TXN, NR3C1, CTNNB1, GADD45A, TGM2, CASR, NES, ABCB1, FASN, HLA-A, HEPACAM, STAT3, ITGB1, PTGS2, FN1, AURKA, PTPRZ1, PIK3CG, HIF1A, MAPK1, RASSF1, SPAG9	2.72074	0.0175705
skin fibrosis	113	6	CTNNB1, LOX, STAT3, TLR2, ITGB1, FBN1	6.71646	0.0192408
Cervical Intraepithelial Neoplasia	52	6	TERT, CTNNB1, TGM2, STAT3, ANXA6, TLR9	5.35319	0.0196618
Gastritis	121	8	LDLR, TXN, CTNNB1, ABCB1, PTGS2, CTLA4, CXCR1, IL1B	4.43213	0.0207359
Neoplastic Processes	72	5	RPS15, TXN, STAT3, PTGS2, TG	-5.06303	0.0217401
Lymphoma, B-Cell	184	8	TERT, PLCB3, FASN, STAT3, KLF6, BUB1, UCHL1, ZNF521	3.47497	0.0227246
Osteophyte	50	5	LDLR, CTNNB1, TGM2, PTGS2, IL1B	4.43213	0.0233709
Pancreatic Neoplasms	220	16	HIP1, MAP2K4, NR3C1, CTNNB1, TGM2, PALLD, STAT3, ITGB1, PTGS2, FN1, AURKA, HSPA1A, IL1B, ATM, HIF1A, MAPK1	4.43213	0.0240159
healing impairment	28	5	NR3C1, CTNNB1, TLR2, PTGS2, FN1	-5.83406	0.0246616
amyloid plaque	117	16	MAP2K4, LDLR, LRP1, IDE, IGF2R, GSAP, APP, PTGS2, MAP1B, APOB, ADAM10, ABCA1, HSPA1A, IL1B, TNFRSF1A, APCS	-1.26128	0.0268451
muscle injury	192	25	PROC, CTNNB1, PRKCB, DYSF, CA3, ABCC1, HLA-A, ABCC5, STAT3, TSHR, DAG1, ESRRG, ITGB1, PTGS2, UGT1A1, FN1, ESR2, RYR1, HSPA1A, NOS1, IL1B, MYD88, TNFRSF1A, ACE, MAPK1	4.43213	0.0269495
Leukemia, Myeloid	142	12	CTNNB1, PRKCB, ABCB1, ST18, STAT3, ITGB1, ITGA3, MRVI1, HDAC2, ITGA6, ANPEP, HIF1A	5.59253	0.0282313
Congenital muscular dystrophy	27	6	LARGE, DYSF, POMK, LAMA2, DAG1, COL6A3	3.77951	0.0315011
skin injury	53	5	TXN, PROC, PTGS2, FN1, PRDX6	-5.83406	0.032935
Carcinoma, Pancreatic Ductal	240	19	MAP2K4, RPS15, TERT, CTNNB1, TGM2, PLEC, PALLD, NES, EPHA4, STAT3, PTGS2, FN1, ABCA1, NOTCH2, HIF1A, TNFRSF1A, GOT1, ACE, MAPK1	3.13421	0.0363891
NOD/SCID	95	6	TXN, CD38, STIM1, STAT3, ITGB1, AEBP1	6.23288	0.0368135
Liver Diseases	351	31	TXN, PKD1, PROC, NR3C1, DSP, PRMT5, CTNNB1, C10orf2, TGM2, CASR, ABCB1, STAT3, TLR2, UCHL1, PTGS2, UGT1A1, FN1, ATF3, IRF3, ABCA1, TLR9, IL1B, MAT2A, TTK, NOTCH2, HIF1A, TNFRSF1A, VWF, ACE, APOA2, POLG	3.39521	0.0393703
growth retardation	435	30	TERT, GNAI2, NR3C1, DSP, RND3, PRMT5, CTNNB1, IGF2R, ACACA, ABCB1, PGM1, APP, EPHA4, LAMA2, ABCC5, DEPDC1, DHODH, ADAM10, BIRC6, PRKG2, HSPA1A, WDR82, IL1B, ATM, MAPK1, STK40, ANXA4, SNX27, POLG, PLCG1	2.15517	0.0404587
tumor microenvironment	306	21	LRP1, CTNNB1, LOX, BTK, PALLD, WARS, STAT3, TLR2, BUB1, ITGB1, CYP19A1, PTGS2, FN1, CDC42, ATF3, CTLA4, VCAN, IL1B, HIF1A, SEMA3F, THBS1	4.43213	0.0420677
Astrocytosis	278	23	LDLR, TERT, PKD1, LRP1, NR3C1, HLA-A, APP, EPHA4, BMP10, STAT3, TLR2, PTGS2, VPS54, ABCA1, PTPRZ1, NOS1, IL1B, PIK3CG, GRK5, CPA1, HIF1A, TNFRSF1A, MAPK1	-4.15659	0.043631
Middle Cerebral Artery Occlusion	301	27	TXN, PROC, LRP1, NR3C1, ADAMTS1, NES, CD38, FASN, APP, ADA, STAT3, TLR2, PTGS2, FN1, ESR2, KCNK3, SERPINB1, HSPA1A, EEF2, NOS1, IL1B, PARG, MYD88, HIF1A, TNFRSF1A, NOG, MAPK1	-3.85198	0.0441179
Kartagener Syndrome	28	5	TXN, DNAH9, DNAH7, DNAH11, DNAH5	3.00362	0.0450459
brain metastasis	72	9	CTNNB1, CLDN5, PCDH7, ABCB1, STAT3, ITGB1, PTGS2, IL1B, MAPK1	4.43213	0.0483135
neutrophilia	142	11	NCKAP1L, GNAI2, ACP5, CLEC4E, STAT3, TLR2, PTGS2, CXCR1, IL1B, MYD88, TNFRSF1A	4.73676	0.0483731

## Sheet: iTRAQ low
Gene Set Seed	Total # of Neighbors	# of Measured Neighbors	Measured Neighbors	Median change	p-value
seizure susceptibility	106	28	GAD1, GAD2, ANPEP, MAPK1, PVALB, DBI, SLC1A3, MTOR, GLO1, HOMER1, CTNNB1, DNM1, GLUL, FMR1, CKB, CREB1, PRKCB, SCN8A, NCAM1, BRAF, GRIA2, PDXK, SV2A, MAPT, GFAP, SLC12A2, CRH, SLC1A2	2.72898	0.000520126
brain metastasis	72	14	CDH1, MAPK1, TPI1, MAPK3, ENO1, PCDH7, CTNNB1, SRC, TF, MTDH, PLG, BRAF, HRAS, IGF1R	2.85522	0.000610358
Anxiety Disorders	61	12	PTPN5, GAD1, GAD2, HTT, GRM2, MAPK1, DBI, MTOR, GLO1, GRM3, CRH, NR3C1	7.51623	0.000767591
Reflex Epilepsy, Audiogenic	31	5	PTPN5, MTOR, HOMER1, FMR1, FYN	4.45071	0.00341998
Carcinoma, Adenoid Cystic	75	11	CDH1, MAPK1, HSPA5, NRP2, MAPK3, CTSD, TNC, NCAM1, ADAM10, BSG, PDCD4	1.78649	0.00352022
Cleft Palate	94	15	CDH1, GAD1, MAPK1, DCN, MAPK3, PVRL1, KIF3A, CTNNB1, ACAN, CDC42, PDS5A, CAT, COL2A1, CASK, NR3C1	1.75388	0.00393986
Pancreatitis, Chronic	97	8	GAP43, MAPK1, TXN, MAPK3, PLG, NNT, FN1, STXBP3	2.8013	0.00490738
Heart Septal Defects, Ventricular	58	8	CDH1, MAPK1, MAPK3, PDS5B, PSEN1, FABP3, XIRP2, SMARCA4	4.52898	0.00521054
mucosal damage	114	10	SOD1, P4HB, VIL1, FABP2, CTSD, CTNNB1, TF, CFH, PSMD4, CRH	2.39883	0.00594197
Cerebellar Ataxia	63	11	GAD1, GAD2, AARS, FMR1, ATCAY, SCN8A, ATXN3, ATXN2, SEL1L, TTPA, CP	2.63917	0.00672567
heart muscle necrosis	74	6	MAPK1, MAP3K5, MAPK3, GOT1, FABP3, PARP1	5.80166	0.00754626
Virilism	68	10	CYP19A1, GAD1, GAD2, CUL1, FKBP4, SNX2, CTNNB1, HDAC4, LARP1, PPM1F	4.09261	0.00817833
Neuroendocrine Tumors	81	9	CDH1, MTOR, VIL1, L1CAM, CTNNB1, SRC, SYP, FSCN1, IGF1R	2.08343	0.00855714
intermittent hypoxia	52	6	MAPK1, TXN, MAPK3, NDRG1, CTH, PRKCA	5.80166	0.0115165
Polycystic Kidney, Autosomal Dominant	65	6	CDH1, MAPK1, MTOR, SRC, BRAF, STAT1	7.51623	0.011965
Congenital Hydrocephalus	12	5	HTT, MYH10, L1CAM, PSEN1, VAC14	-3.49945	0.0123608
Neoplasm, Residual	51	7	GAP43, MTOR, DIABLO, CTNNB1, NPM1, FN1, LGALS3	1.83654	0.0128471
Melanoma	887	112	XPO1, CDH1, ANPEP, RPS6KA2, EIF4A1, MAPK1, HSPA5, MYO5A, APOA1, PARG, TPI1, RPL10, MTOR, PAK1, P4HB, MAPK3, KRT18, RPL24, GNA11, PHGDH, CAPZA1, ALAD, ENO1, GNB2L1, IDH2, CTSD, L1CAM, CTNNB1, IDH1, ALDOA, GSK3A, SNCB, LXN, PIN1, YES1, ARAF, AKT1S1, SRC, CREB1, TOP2B, EZR, TF, PTMA, MTDH, PLG, PRKCB, SCN8A, TNC, FLOT2, NCAM1, FABP7, ANXA2, ADAR, GSN, F2, ACTB, CDC42, FSCN1, MAGI2, BRAF, NCL, HRAS, …	1.77011	0.0129588
ovary carcinoma	300	36	XPO1, CYP19A1, CDH1, ANPEP, SEC23IP, MAPK1, APOA1, MTOR, GNB2L1, GMFB, HSPA9, AIMP2, DIABLO, SNCG, PEA15, L1CAM, CTNNB1, PARK7, SRC, MTDH, FSCN1, DPYD, FN1, SHBG, BSG, APEX1, ELAVL1, AHSG, F7, OPCML, CACNA1E, HMGA1, PEBP1, RHOA, PTEN, CASP3	2.07396	0.0132401
Brucellosis	33	5	RPL7, MAPK1, SOD1, MAPK3, RPL35	6.72977	0.0133904
Allergic Reaction	289	23	CDH1, MAPK1, PVALB, DCN, TXN, TPT1, MAPK3, ENO1, AIMP1, NDRG1, TF, CHIA, MBP, GSTT1, F2, LGALS9, LGALS3, PRKAR1A, GSTP1, HSPG2, CRH, ALOX5, MIF	2.38735	0.0151972
liver metastasis	271	27	CDH1, MTOR, HNRNPM, SOD1, TPT1, L1CAM, CTNNB1, NDRG1, YES1, FYN, SRC, EZR, TF, PTMA, PLG, ATP5A1, DPYSL3, ANXA2, DPYD, ADAM10, PARP1, LGALS3, IGF1R, ALOX5, EPHA4, CLU, PTEN	2.8013	0.0166448
cartilage loss	112	18	MAPK1, PPIA, MTOR, SOD1, CTNNB1, ACAN, PLG, TNC, F2, ADK, HRAS, FN1, CAT, LGALS9, COL2A1, PARP1, BSG, PTGES	1.83654	0.018093
Panic Disorder	45	8	GAD2, GRM2, PVALB, DBI, GLO1, DAO, GRM3, CRH	1.30018	0.0191721
Congenital Disorders of Glycosylation	25	6	LMAN1, MPI, PMM2, SSR4, TF, STT3A	3.12547	0.0192335
Spinocerebellar Ataxia Type 1	29	7	HTT, SOD1, PQBP1, ATXN2, UBQLN4, PSMD4, ANP32A	2.39883	0.0198199
Osteosarcoma	326	44	CAMK2A, ANPEP, RPS6KA2, MAPK1, MTOR, AATF, DCN, KCNA3, HSPA9, AGPAT2, RPL7A, CTNNB1, RPL5, IDH1, NDRG1, PIN1, COL1A1, CD99, SRC, EZR, MTDH, TNC, ANXA2, F2, HRAS, FN1, PDCD5, ADAM10, PARP1, SLC22A18, VTN, GGCT, PRKAR1A, APEX1, GSTP1, IGF1R, XRN1, HSD17B10, HSPB1, SLC2A1, HMGA1, MLEC, ANXA5, CLU	1.6869	0.0206291
bone metastasis	215	26	CDH1, MAPK1, CYTH1, OGT, MTOR, DCN, PCDH7, ALDH7A1, CRK, PGK1, CREB1, SRC, MTDH, PLG, ATP6V1C1, TNC, HRAS, CSK, FN1, RBP4, IGF1R, PTPN11, PDIA3, HSPB1, PEBP1, PTEN	2.72898	0.0208206
Hyperalgesia, Secondary	23	5	CAMK2A, MAPK1, MAPK3, HOMER1, PPP1R9B	5.80166	0.0225986
Carcinoma, Ductal	60	8	CYP19A1, CDH1, MAPK1, MAPK3, CTNNB1, EZR, IGF1R, PTEN	5.80166	0.0227237
Ataxia Telangiectasia	34	8	XPO1, RPS6KA2, SOD1, LMNB1, EIF4G1, TFRC, HDAC4, ISG15	3.24586	0.023507
Endometrial Carcinoma	295	30	CYP19A1, CDH1, HSPA5, CRKL, PPIA, MTOR, SOD1, PAK1, SLC12A4, CTSD, HP, AGPAT2, CTNNB1, NDRG1, PARK7, ANXA2, SULT2A1, STK11, SHBG, PARP1, LGALS3, BSG, APEX1, IGF1R, PPP2R1A, CRH, PELP1, PEBP1, APOE, PTEN	1.77471	0.0236145
kidney allograft rejection	56	5	CDH1, MAPK1, MAPK3, KCNA3, ALOX5	5.80166	0.0247282
Influenza, Human	198	20	MAPK1, CANX, APOA1, TXN, ILF3, DDB1, CPT2, PTMA, PLG, NCAM1, ADAR, F2, HRAS, LGALS3, CALR, STAT1, UCHL1, ISG15, PDIA3, SERPINA1	2.14783	0.0278322
Adenoviridae Infections	68	10	XPO1, DNM2, CALD1, DNM1, SRC, USP7, GSN, F2, ACTR2, H2AFX	2.14783	0.0281905
Respiratory Syncytial Virus Infections	74	7	MAPK1, TXN, MAPK3, ANXA2, CDC42, NCL, STAT1	2.05116	0.0303306
Ehlers-Danlos Syndrome	22	6	COL5A1, DCN, COL1A1, TNC, FN1, COL2A1	-1.69044	0.0308224
pleura mesothelioma	71	8	SLC1A3, MTOR, TXN, GLUL, PRKCB, HRAS, LGALS3, GLRX3	3.59749	0.0309433
Epidermal Cyst	43	12	CDH1, AIMP1, CTNNB1, PSEN1, HSPA4, GSN, ACTB, CFL1, PLCG1, STK11, ADAM10, PSEN2	1.81459	0.0310604
endothelium lesion	20	5	MAPK1, MAPK3, PLG, CFH, CAT	2.8013	0.0323145
breast carcinoma	338	46	CYP19A1, CDH1, YWHAQ, ANPEP, MAPK1, FH, HSPA5, CANX, MTOR, DCN, KCNA3, ARHGAP1, SNCG, CTNNB1, SRC, EZR, TF, PTMA, MTDH, HRSP12, YBX1, GSN, F2, CFL1, HRAS, CSK, FN1, FAAH, TCEB1, PARP1, LGALS3, GPC1, PRDX1, APEX1, G6PD, ELAVL1, ANXA1, IGF1R, RAPH1, CRH, NDUFA13, COL18A1, MIF, TCEB2, CLU, CASP3	1.83654	0.0331822
Rhabdomyosarcoma	107	13	MAPK1, CRKL, MTOR, PAK1, DIABLO, CTNNB1, EZR, DYSF, F2, GPC1, IGF1R, GFAP, GOLPH3	2.14783	0.0338415
Ascites	99	10	MAPK1, MAPK3, DIABLO, NDRG1, RPS7, PTMA, GLS, FN1, EXOC4, COL18A1	3.13511	0.0340862
Tetanus	64	17	MAPK1, PVALB, TXN, NSF, CTSD, PSEN1, CREB1, VAMP2, NCAM1, NRGN, GRIA2, SLC8A1, PLCG1, EXOC4, SV2A, HBB, ACHE	1.81459	0.0345834
Allergic Airway Disease	265	22	GLRX, MAPK1, RUVBL2, TXN, TPT1, MAPK3, UQCRC2, PIN1, LTA4H, CHIA, ANXA2, GSTT1, F2, CHD4, LGALS9, LGALS3, PRDX1, S1PR1, GSTP1, ADH5, MIF, PTEN	2.14783	0.0375918
Chondrosarcoma	72	10	CYP19A1, MAPK1, GAPDH, MTOR, MAPK3, FYN, COL2A1, PPP2R2A, HDAC4, PTEN	5.80166	0.037832
Infertility, Female	65	8	CDH1, MAPK1, PTPRN2, FKBP4, CTNNB1, CDC42, UCHL1, GPX1	4.16317	0.0380262
epithelial cell cancer	157	19	CDH1, GNMT, MTOR, HNRNPM, KRT18, CTSD, HP, CKB, TF, PLG, HRAS, PLEC, STK11, DLG1, KHDRBS1, GSTP1, IGF1R, RHOA, PTEN	1.87068	0.0398714
sciatic nerve injury	50	7	MAPK1, SOD1, MAPK3, PLG, HBA1, F2, HSPB1	2.8013	0.0405415
Ovarian Neoplasms	267	29	CYP19A1, CDH1, MAPK1, HSPA5, APOA1, MTOR, MAPK3, CTNNB1, RPA2, RPS7, SRC, TOP2B, MSH3, PTBP1, PGRMC1, FSCN1, BRAF, HRAS, FN1, STK11, HSPE1, BSG, GNAS, IGF1R, PPP2R1A, PELP1, EPB41L3, PTEN, RHOA	1.95885	0.0407741
smooth muscle hypertrophy	55	6	MAPK1, MTOR, RPL24, TNC, F2, SLC12A2	5.54626	0.0422436
Machado-Joseph Disease	23	5	HTT, TXN, ATXN3, ATXN2, UBE4B	2.51189	0.0426393
Erythema	60	6	SSR1, SOD1, TXN, F2, CAT, SIRT2	6.39239	0.0436369
myelin deficiency	25	8	MAPK1, CANX, ALDH6A1, FYN, MBP, BRAF, MPZ, GALC	3.16228	0.0443714
Ovary Cancer	653	80	XPO1, ZMYND8, CDH1, SEC23IP, PPP2R1B, MAPK1, APOA1, GAPDH, MTOR, DCN, SOD1, PAK1, MAPK3, TXNDC5, APOA4, CTSD, DIABLO, SNCG, HP, L1CAM, AGPAT2, CTNNB1, NDRG1, NDUFS3, CRK, PRDX3, CKB, SRC, MTDH, PLG, MAP2K6, MSH3, TFRC, MTSS1, EPHX1, ANXA2, YBX1, PGRMC1, GSN, FSCN1, PTPN1, BRAF, CTBP2, HRAS, FN1, STK11, ADAM10, STIP1, SHBG, NPR1, PARP1, LGALS3, BSG, VTN, ROCK1, A2M, PNP, APEX1, GNAI2, AHCYL1, IGF1…	1.78649	0.0447974
Neoplasm Micrometastasis	64	9	CDH1, MTOR, VIL1, CTSD, SRC, PLG, TNC, F7, PTEN	2.8013	0.0477786
Sarcoma, Synovial	32	5	CDH1, CTNNB1, CRK, SRC, IGF1R	2.91072	0.0479911
Glioma	731	104	GART, GAD1, GAP43, GRM2, DNM2, MAPK1, HSPA5, SLC2A3, DBI, MTOR, DCN, SOD1, TXN, P4HB, MAPK3, CALD1, GNB2L1, GMFB, AIMP1, SMC1A, IDH2, YWHAB, DIABLO, L1CAM, CTNNB1, IDH1, ARHGAP35, NDRG1, GLUL, PIN1, PSEN1, PGK1, FYN, CREB1, SRC, TF, MTDH, PLG, PRKCB, TNC, SEPT7, TFAM, TFRC, NCAM1, FABP7, PTBP1, SEL1L, ANXA2, USP7, NDRG2, F2, BRAF, NCL, SLC8A1, HRAS, FN1, PLCG1, PDCD5, DAO, LGALS9, PARP1, LGALS3, …	1.4643	0.0480252

## Sheet: iTRAQ Med
Gene Set Seed	Total # of Neighbors	# of Measured Neighbors	Measured Neighbors	Median change	p-value
Weight Loss	438	54	CYP19A1, HTT, ACTB, PCLO, MGLL, APOA2, AIFM1, PLG, NUCB2, PTPN1, SOD1, CTNNB1, APOB, CAT, ATE1, MAPK1, CES3, PARG, FYN, CTH, GRK6, FABP2, EPRS, AK2, STAT1, MAPT, GAPDH, C3, EIF2S1, APOE, OLFM1, PMCH, SGIP1, CPPED1, ALOX5, PTPN11, CRH, SHBG, APOA4, MTOR, HSPE1, ACADVL, PRKAA1, APOA1, AHSG, HP, GJA1, CLU, EPHX2, RBP4, ACHE, GNAS, FGA, ALDOC	-1.61436	0.00133585
Left Ventricle Remodeling	158	25	GPX1, DGKZ, AIFM1, RYR2, MAP3K5, PTGES, PRKAA2, TFAM, CTNNB1, CAT, GRK5, MAPK1, TXN, MIF, PRKCB, TNC, APOE, NPR1, NOS1, MTOR, CST3, ROCK1, GJA1, LGALS3, PRDX3	-1.48594	0.00140709
Retroviridae Infections	60	11	TLN1, UBE2N, AIFM1, GLS, EZR, FN1, CTNNB1, MSN, BANF1, NR3C1, MOV10	-1.08643	0.00143672
Celiac Disease	72	9	PREP, PLG, GLS, FN1, TXN, PARK7, STAT1, TFRC, ROCK1	-2.07014	0.00417576
left ventricular dilatation	118	16	PLG, RYR2, PTGES, FN1, S1PR1, CTNNB1, MAPK1, CTH, MIF, PRKCB, TNC, SLC2A1, NOS1, APOA1, ROCK1, PTEN	-1.75956	0.00789662
Liver Failure, Acute	116	17	MARS, GPX1, TRMU, CKB, AIFM1, SLC12A2, CTNNB1, TXN, CTH, MIF, PEBP1, FAH, GFAP, F7, CASP3, TJP2, F2	-1.14815	0.0080757
seizure susceptibility	106	28	GAD1, GAD2, CKB, FMR1, PDXK, SLC12A2, GLUL, CTNNB1, MAPK1, HOMER1, MAPT, CREB1, DNM1, PRKCB, PVALB, SV2A, SCN8A, GRIA2, CRH, DBI, GFAP, MTOR, NCAM1, SLC1A2, SLC1A3, BRAF, GLO1, ANPEP	-1.27511	0.0088722
Osteoporosis, Postmenopausal	51	6	CYP19A1, CTNNB1, CAT, MIF, APOE, SHBG	2.24905	0.0148447
Reflex Epilepsy, Audiogenic	31	5	PTPN5, FMR1, FYN, HOMER1, MTOR	-1.48594	0.0151256
Hypertension, Pregnancy-Induced	50	5	CYP19A1, GSTP1, APOB, PPP1R12A, CRH	-1.94089	0.0157862
recurrent infection	23	6	HMGB3, PRPS1, CFH, CAT, PEPD, CFB	-2.93765	0.01746
Fibromyalgia	23	6	GAD1, PREP, GSTP1, GSTT1, SERPINA1, SOD2	-1.39139	0.0199173
cartilage loss	112	18	PLG, ADK, SOD1, PTGES, FN1, CTNNB1, CAT, MAPK1, ACAN, PPIA, TNC, LGALS9, MTOR, PARP1, BSG, COL2A1, F2, HRAS	-1.48594	0.0200999
Arthritis	655	61	CYP19A1, SIRT2, ENO1, TXNDC5, NRP2, PLG, ADK, MAP3K5, SOD1, PTGES, FN1, CFH, S1PR1, CTNNB1, APOB, CAT, MAPK1, ACAN, TXN, TIA1, MIF, GRK6, HOMER1, EPRS, STAT1, HSPA8, TNC, C3, SSR1, KCNA3, LGALS9, ALOX5, MBP, NOS1, CRH, MTOR, HSPE1, ADAM10, CFB, SERPINA1, CTSD, PARP1, APOA1, HSPA5, NR3C1, ANXA1, HPRT1, BSG, COL18A1, HP, FGG, TPM1, COL2A1, SLC4A1, F2, VIM, CD74, DCN, MAP2K6, LGALS3, HSPA9	-1.28594	0.0216692
mucosal damage	114	10	PSMD4, VIL1, SOD1, CFH, CTNNB1, TF, FABP2, CRH, CTSD, P4HB	-2.18776	0.0217356
Encephalopathy	111	35	CYP19A1, GAD1, ENO1, AIFM1, PLG, RARS2, NDUFS4, ADK, GFM1, GLUL, PC, MPZ, DARS, ALDH5A1, CREB1, SLC2A1, PPT1, ALPL, EEF1A1, MBP, SRC, TUFM, GFAP, SUCLA2, STXBP1, SERPINA1, NCAM1, CPT2, SUCLG1, NDUFV2, IBA57, SDHA, ETHE1, FH, ACHE	-1.24095	0.023401
Memory Loss	60	12	PTPN5, PREP, SOD1, GLUL, MAPK1, CFL1, MAPT, CREB1, GAP43, RBBP4, UCHL1, ACHE	-1.52757	0.0243554
Lordosis	91	15	CYP19A1, GAD1, GAD2, ACTB, GNA11, MAPK1, CREB1, SRC, NOS1, PPP1R9B, CRH, SHBG, THOP1, IGF1R, ACHE	1.51356	0.0243924
brain damage	341	66	PTPN5, HTT, GPX1, DIABLO, DGKZ, NRP2, AIFM1, PLG, CBR1, ADK, SOD1, UBE2V2, GLUL, PRDX5, PC, CAT, TXN, TF, CBS, TPI1, HPX, SYP, STAT1, CP, MAPT, CREB1, TNC, SSR1, APOE, RTN4, SLC2A1, GRIA2, SLC8A1, ALOX5, GRIN2B, SRC, PTMA, NOS1, GAP43, PTPN11, EIF3E, CRH, GFAP, MTOR, CST3, SERPINA1, PARP1, ANXA1, PARP2, SOD2, HP, SLC1A2, HNRNPA1, GJA1, CASP3, GSN, DLG4, HSPB1, EPHX2, ETHE1, F2, RTN1, ACHE, DCN, L…	-1.39139	0.0279159
Hermaphroditism	20	6	CYP19A1, CTNNB1, MAP2K1, LARP1, ALYREF, TRA2A	1.58489	0.0279428
Spinocerebellar Ataxia Type 1	29	7	HTT, PSMD4, SOD1, ATXN2, UBQLN4, PQBP1, ANP32A	-2.51189	0.0291002
glomerular lesions	41	5	FN1, MAPK1, HPX, C3, APOE	-2.14783	0.0303193
Meningococcal Infections	24	5	FN1, CFH, TF, C3, SRC	-2.40642	0.0309469
Steatohepatitis	500	86	CYP19A1, IQGAP2, ACOX1, ACTB, AHCY, SLC27A1, APOA2, GCLC, TAP1, RBM39, PTPN1, MAP3K5, UPP1, SOD1, TFAM, KRT18, PC, CTNNB1, APOB, GRK5, HADHB, CPT1A, MAPK1, CES3, ATXN2, PEMT, FYN, ACSL1, MIF, H2AFX, FABP2, CREB1, PRKCB, GAPDH, C3, TALDO1, EIF2S1, APOE, ACLY, PMCH, H2AFY, GRB2, LGALS9, ALOX5, ACADL, SRC, PTMA, ECHS1, PTPN11, APOA4, MTOR, H6PD, PKLR, NR2F2, SERPINA1, ACADVL, IKBKG, PDIA3, FABP1, AP…	-1.34434	0.031001
Tuberculosis	270	25	TAP1, MAP3K5, SOD1, GLUL, FN1, CTNNB1, CAT, BAG6, MAPK1, TF, MIF, STAT1, CP, HSPA8, LTA4H, LGALS9, ALOX5, NOS1, FDX1, PNP, NNT, CASP3, POR, CORO1A, ANPEP	-1.61436	0.0312339
Erythema	60	6	SIRT2, SOD1, CAT, TXN, SSR1, F2	-1.96087	0.0319362
Seizures	606	109	CYP19A1, HTT, GAD1, ADAR, GAD2, PREP, GPX1, LMNB1, NEFL, MGLL, CKB, IDH1, FMR1, NRP2, AIFM1, PLG, PDXK, RYR2, SLC12A2, ADK, SOD1, PTGES, SYN1, GLUL, FN1, CTNNB1, CAT, MAPK1, FYN, H2AFX, GRM2, HOMER1, MAP2K1, ALDH5A1, SLC6A1, HSPA8, MAPT, CREB1, CD99, SNAP25, PVALB, APOE, SV2A, ALDH7A1, SCN8A, GABRA1, CNN3, RTN4, SLC2A1, PPT1, PICK1, PHGDH, ALPL, PMCH, GABBR2, GRIA2, SLC8A1, PSEN1, APEX1, GRIN2B, …	-1.18275	0.0333205
Congenital Hydrocephalus	12	5	HTT, L1CAM, MYH10, PSEN1, VAC14	-3.53183	0.0337004
neuropsychiatric manifestations	44	8	HTT, L1CAM, SHANK2, PARK7, APOE, TTPA, CRH, ACHE	-1.06743	0.0364753
Acquired Immunodeficiency Syndrome	137	7	UPP1, PPIA, MIF, STAT1, APOE, MBP, SRC	1.58569	0.0378503
Cerebrovascular Disorders	81	6	AIFM1, PLG, APOB, APOE, ALOX5, HP	-1.61436	0.0380686
Brain Diseases	162	30	HTT, MGLL, L1CAM, ACSL4, PDXK, GLUL, FN1, AIMP1, TXN, FYN, DNM1L, MAPT, EIF2S1, GLRX, APOE, PMCH, ALOX5, C14orf166, CRH, GFAP, MTOR, FSCN1, PAFAH1B1, PARP1, NR3C1, TJP2, F2, CAPN1, ACHE, PTEN	-1.48594	0.0383759
Anxiety Disorders	61	12	PTPN5, HTT, GAD1, GAD2, MAPK1, GRM2, CRH, DBI, MTOR, NR3C1, GRM3, GLO1	1.34276	0.0393656
Ataxia Telangiectasia	34	8	XPO1, LMNB1, SOD1, RPS6KA2, EIF4G1, TFRC, HDAC4, ISG15	1.36773	0.0396415
Kidney Failure, Chronic	175	29	GPX1, ACTB, PLG, SLC12A2, FN1, CFH, PRDX5, CAT, ACAN, GSTT1, APRT, MIF, EPRS, CP, APOE, ACLY, PTMA, NOS1, MTOR, CST3, A2M, PARP1, APOA1, HP, CARS, EPHX2, F2, HSP90AA1, PRKD1	-1.48527	0.0412329
cartilage degeneration	218	17	PLG, PTGES, FN1, CTNNB1, MAPK1, ACAN, TXN, PPIA, MIF, TNC, PDCD5, CRH, PARP1, BSG, COL2A1, F2, DCN	-1.1272	0.0412787
cardiotoxicity	185	37	HTT, GPX1, TOP2B, COX5A, CBR1, RYR2, GSTP1, CKM, RPS6KA2, COX2, APOB, CAT, CPT1A, MAPK1, TXN, ABCB8, TF, EPRS, GAPDH, NQO1, CES2, APEX1, ITCH, NOS1, MTOR, PARP1, SOD2, FTH1, CASP3, HSPB1, EPHX2, MAPK3, POR, ACHE, PTEN, CNTN2, FABP3	-1.58489	0.0413571
acute graft versus host disease	123	7	FN1, MIF, STAT1, CP, CD99, PVR, SERPINA1	-1.39139	0.0414463
gastric mucosal damage	43	7	PLG, NUCB2, CAT, TXN, CRH, APOA4, ANXA1	-1.33709	0.0419608
Stomach Ulcer	131	18	MGLL, NUCB2, SOD1, PTGES, CAT, MAPK1, CTH, CBS, MIF, GIT1, GRB2, CRH, APOA4, NR3C1, ANXA1, FAAH, HSPB1, MAPK3	-1.33709	0.0427467
Bronchopulmonary Dysplasia	79	8	GPX1, SOD1, FN1, AIMP1, CTNNB1, SERPINA1, SOD2, F2	-1.39139	0.0434159
epithelial damage	153	16	ADAR, PLG, VIL1, FN1, KRT18, CTNNB1, CAT, TXN, ALOX5, PTPN11, CRH, ADAM10, SOD2, TCEB1, CDH1, HMOX2	-1.10662	0.043813
Drug-Induced Liver Injury	24	6	GCLC, KRT18, CTNNB1, GSTT1, SERPINA1, SOD2	-1.39139	0.0439181
Mastitis	52	6	PLG, PSMD4, FN1, TF, NR3C1, HP	-2.40642	0.0450872
Cerebellar Ataxia	63	11	GAD1, GAD2, FMR1, ATXN2, AARS, CP, SCN8A, ATCAY, TTPA, ATXN3, SEL1L	1.04023	0.0455223
Communicable Diseases	150	17	HTT, PLG, UPP1, FN1, MIF, STAT1, GAPDH, APOE, PFKM, IGSF8, LGALS9, PTMA, MTOR, HSPA5, HP, PIN1, GJA1	-1.55597	0.0466763
Lithiasis	50	8	PLG, PCYT2, TF, APRT, CP, PRKCB, SLC8A1, F2	-2.07014	0.0471926
Blast Crisis	53	6	ADAR, CTNNB1, FYN, H2AFX, PCBP2, HNRNPA1	-1.18918	0.0498795

## Sheet: ITRAQ High
Gene Set Seed	Total # of Neighbors	# of Measured Neighbors	Measured Neighbors	Median change	p-value
cartilage loss	112	18	SOD1, MTOR, F2, PTGES, ADK, ACAN, CTNNB1, MAPK1, CAT, PLG, TNC, PARP1, PPIA, FN1, HRAS, BSG, COL2A1, LGALS9	-9.69732	0.000431038
Left Ventricle Remodeling	158	25	RYR2, MTOR, GPX1, GRK5, LGALS3, PTGES, CTNNB1, MAPK1, DGKZ, CAT, TNC, MAP3K5, AIFM1, TXN, TFAM, PRDX3, PRKCB, APOE, MIF, PRKAA2, CST3, NPR1, GJA1, NOS1, ROCK1	-4.69894	0.00120672
seizure susceptibility	106	28	SCN8A, PVALB, GRIA2, MTOR, GAD1, HOMER1, GAD2, PDXK, CTNNB1, SLC1A3, MAPK1, ANPEP, CKB, SLC1A2, SLC12A2, PRKCB, NCAM1, DNM1, GFAP, CREB1, GLO1, DBI, BRAF, FMR1, MAPT, GLUL, CRH, SV2A	-1.93206	0.00209911
Neoplasm, Residual	51	7	MTOR, GAP43, LGALS3, CTNNB1, DIABLO, FN1, NPM1	-15.8489	0.00303701
smooth muscle hypertrophy	55	6	MTOR, F2, MAPK1, TNC, RPL24, SLC12A2	-7.37904	0.00308494
Abortion, Spontaneous	116	15	CYP19A1, MFN2, NR2F2, EPHX1, CDH1, F2, CAT, ALAD, ANXA5, TXN, FN1, NCAM1, GLUL, FDX1, HSPE1	-5.91562	0.003104
epithelial damage	153	16	HMOX2, PTPN11, CDH1, CTNNB1, KRT18, VIL1, CAT, PLG, TXN, FN1, ADAR, ALOX5, ADAM10, TCEB1, SOD2, CRH	-2.77971	0.0042584
Reflex Epilepsy, Audiogenic	31	5	PTPN5, MTOR, FYN, HOMER1, FMR1	-34.3558	0.0061535
Erythema	60	6	SOD1, F2, SIRT2, CAT, TXN, SSR1	-9.72748	0.0071736
Crohn Disease	196	15	PSMD4, SOD1, UBE2L3, EPHX1, F2, MAPK1, CAT, ALOX5, STAT1, FAAH, MIF, NR3C1, NQO1, HP, CASP3	-2.37684	0.010837
liver metastasis	271	27	SOD1, L1CAM, MTOR, FYN, CDH1, LGALS3, YES1, CTNNB1, NDRG1, PLG, PARP1, TPT1, DPYD, HNRNPM, EZR, TF, ALOX5, CLU, DPYSL3, ADAM10, PTMA, EPHA4, SRC, ANXA2, ATP5A1, PTEN, IGF1R	-2.37684	0.0133895
Listeriosis	74	6	MFN2, TAP1, MTOR, CTSD, STAT1, BSG	-2.14783	0.0159966
teratogenesis	79	12	SOD1, EPHX1, GPX1, MAPK1, CAT, TXN, ALDH1A2, NCAM1, ALDH9A1, NR3C1, G6PD, SOD2	-2.24905	0.0188463
Pain	604	83	CYP19A1, SCN8A, HMOX2, PVALB, GRIA2, NIPSNAP1, L1CAM, MTOR, FYN, GAD1, GPX1, CAMK2A, HOMER1, F2, GAD2, LGALS3, PTGES, SLC17A6, ADK, ACAN, SLC1A3, MAPK1, ANPEP, CAT, SLC1A2, GRK6, PARP1, ANXA5, SLC12A2, MGLL, RTN4, PLEC, LRPPRC, MPZ, DCLK1, PRKCB, LXN, FN1, PSMD3, CDC42, DPP3, SLC32A1, ALOX5, NCAM1, PICK1, FAAH, PRKAR2A, GFAP, SLC6A1, PARP2, GRM2, MIF, OLFM1, CREB1, NR3C1, SCG2, PTMA, DBI, NPR1, G…	-1.64437	0.0189075
Stroke, Acute	38	8	SOD1, F2, PLG, SERPINF2, PARP1, TF, APOE, MAPT	-3.24307	0.019629
tumor spheroid	187	27	SOD1, MFN2, PRKAA1, MTOR, CDH1, F2, CTNNB1, MAPK1, SNCG, PLG, RTN4IP1, EIF4G1, GLS, EZR, SLC2A1, TF, FN1, CLU, BSG, GJA1, TFRC, MAPT, CASP3, DCN, ROCK1, VAPB, ACHE	-1.64437	0.0196751
cardiac dilatation	85	11	RYR2, MFN2, SOD1, PTPN11, MAPK1, MAP3K5, PRKCB, ADAM10, MAPK3, CASP3, ROCK1	-1.6009	0.0213635
tissue degeneration	41	6	MTOR, SYP, CP, TNC, LMNA, VCP	-7.37904	0.0230098
Cancer of Gastrointestinal Tract	89	11	CBR1, PTPN11, CDH1, LGALS3, CTNNB1, RPL13, MAP3K5, HRAS, CREB1, HSPB1, PRKCA	-11.695	0.0230239
Osteoporosis, Postmenopausal	51	6	CYP19A1, CTNNB1, CAT, SHBG, APOE, MIF	1.87068	0.0242228
mucosal damage	114	10	SOD1, PSMD4, CTNNB1, VIL1, CFH, FABP2, TF, CTSD, CRH, P4HB	-4.9204	0.0245357
invasive breast cancer	45	8	CYP19A1, CDH1, CTNNB1, NDRG1, CAT, MIF, BSG, STK11	1.80081	0.0248817
recurrent infection	23	6	PEPD, PRPS1, CAT, CFH, HMGB3, CFB	-6.79203	0.025256
Sclerosis	144	13	MTOR, PTGES, CTNNB1, CAT, PLG, NEFL, FN1, CDC42, ACTN4, NUCKS1, APOE, MIF, DCN	-2.77971	0.0259117
Hyperinsulinism	237	29	CYP19A1, RYR2, GSK3A, MTOR, TUBA1B, GPX1, SLC27A1, PCSK1, MAPK1, PTPN1, GLUD1, SHBG, FABP2, SLC2A1, APOB, PMCH, FAAH, ATP5B, LMNA, APOE, NR3C1, CPE, MAPK3, GNAI2, NOS1, LDLR, ROCK1, RBP4, IGF1R	-2.0893	0.0278631
insulinopenia	43	5	RAN, MTOR, TXN, CTH, NR3C1	-3.09671	0.0279504
Cerebellar Ataxia	63	11	SCN8A, GAD1, GAD2, CP, AARS, ATXN2, SEL1L, TTPA, ATCAY, FMR1, ATXN3	-1.54148	0.0280098
Bronchopulmonary Dysplasia	79	8	SOD1, GPX1, F2, CTNNB1, FN1, AIMP1, SERPINA1, SOD2	-2.77971	0.0280209
Myeloproliferative Disorders	171	25	PTPN11, MTOR, CSK, NF1, FYN, F2, MAPK1, PLG, CASK, RABEP1, SLC2A1, HIP1, NPM1, PSEN1, CDC42, STAT1, ADAM10, NQO1, APOA1, MAPK3, FIP1L1, GSTP1, SRC, GRB2, PTEN	-2.42103	0.0281976
Infertility, Female	65	8	GPX1, CDH1, CTNNB1, MAPK1, FKBP4, PTPRN2, CDC42, UCHL1	-2.42103	0.0294514
Coloboma	40	5	NR2F2, PTPN11, CTNNB1, GDF6, SNAP25	-15.8489	0.0299491
Brucellosis	33	5	RPL7, SOD1, MAPK1, RPL35, MAPK3	-2.0893	0.0306406
Sarcoma	208	29	PTPN11, MTOR, CDH1, YWHAQ, F2, CTNNB1, SRSF1, MAPK1, PLG, CRK, MAP3K5, ANXA5, EEF2, CD99, PRDX1, EZR, SLC2A1, USP7, HRAS, STAT1, EWSR1, BRAF, MAPK3, SRC, NDUFA13, DYSF, PTEN, VIM, IGF1R	-3.32231	0.0324628
Neurofibromatosis 1	47	10	PTPN11, MTOR, NF1, MAPK1, PAK1, SDHB, SYN1, HRAS, STK11, PTEN	-1.46453	0.0331414
cartilage degeneration	218	17	F2, PTGES, ACAN, CTNNB1, MAPK1, PLG, TNC, PARP1, TXN, PPIA, FN1, MIF, BSG, COL2A1, PDCD5, CRH, DCN	-2.92885	0.0337439
Dermatitis, Contact	66	8	CDH1, LGALS3, MAPK1, TNC, TXN, FN1, MIF, CRH	-2.77971	0.0337441
Ventricular Remodeling	131	10	LGALS3, GLRX, CTNNB1, DGKZ, TNC, TXN, PRDX3, BSG, GJA1, AKT1S1	-1.64437	0.0351579
chronic graft rejection	83	8	SOD1, MTOR, TUBA1B, TNC, KCNA3, FN1, PIN1, HSPB1	-2.77971	0.0351599
Endometriosis	316	42	CYP19A1, NR2F2, L1CAM, MTOR, CDH1, F2, LGALS3, PTGES, CTNNB1, MAPK1, SNCG, PLG, TNC, HPX, SHBG, PAK1, TPT1, EZR, PRKCB, FKBP4, CTSD, FN1, CDC42, PARK7, MIF, CREB1, BSG, C3, HP, STMN1, HNRNPA1, GJA1, MAPK3, VTN, CRH, ANXA2, COL18A1, ANXA1, GSTT1, PTEN, PGRMC2, POLR2G	-1.6009	0.0381861
Cleft Palate	94	15	GAD1, CDH1, ACAN, CTNNB1, MAPK1, CAT, CASK, PDS5A, KIF3A, CDC42, NR3C1, COL2A1, MAPK3, PVRL1, DCN	-2.42103	0.0385527
Connective Tissue Diseases	48	5	PEPD, F2, SNRNP70, COL1A1, COL5A1	-8.47227	0.0394004
Epilepsy, Absence	36	9	SCN8A, GRIA2, MTOR, ADK, SLC2A1, GABRA1, PICK1, SLC6A1, RCN2	-3.32231	0.0404239
joint swelling	62	5	F2, LGALS3, PARP1, TXN, COL2A1	-6.11934	0.0412205
Depressive Disorder, Major	138	23	GRIA2, MTOR, GAD1, HOMER1, GAD2, PREP, MAPK1, SLC1A2, PCLO, SYN1, NCAM1, PMCH, APOE, ESD, NR3C1, CREB1, GLO1, GJA1, MAPK3, TSNAX, MAPT, CRH, GNAS	-1.6009	0.0415066
Protein Deficiency	30	10	MTOR, HADHB, SMN1, VIL1, CFH, TF, SLC4A1, ANK2, SERPINA1, HADHA	-3.24307	0.0421017
Neuroendocrine Tumors	81	9	L1CAM, MTOR, SYP, CDH1, CTNNB1, VIL1, SRC, FSCN1, IGF1R	-15.8489	0.0456675
myocyte hypertrophy	160	23	PTPN11, MTOR, GRK5, F2, MAPK1, RPS6KA2, MYH10, CAT, MAP3K5, RPL24, TXN, PRKCB, SLC2A1, FN1, NR3C1, HEXIM1, NPR1, MAPK3, STK11, SRC, ROCK1, PTEN, RHOA	-1.15878	0.0480186
Hyperhomocysteinemia	64	13	EPHX1, GPX1, F2, CAT, PARP1, CBS, CTH, ACTN4, BHMT, APOE, NR3C1, PEMT, ACAT2	-3.09671	0.0486991
Lithiasis	50	8	APRT, F2, CP, PLG, PRKCB, TF, PCYT2, SLC8A1	-3.24307	0.0487869
