# Supplementary material for: Hepatic proteome network data in zebrafish (Danio rerio) liver following dieldrin exposure
Source: Data Brief. 2019 Aug 5;25:104351. doi: 10.1016/j.dib.2019.104351 (PMC6702387; doi:10.1016/j.dib.2019.104351)
Supplement: Supplementary file 4 [file mmc4.xlsx]

## Sheet: Abbrev Fig 2
Name	Probe Value	Description
DSP	-3.7592	desmoplakin
CTNNB1	-3.6194	catenin (cadherin-associated protein), beta 1, 88kDa
ABCA1	2.3733	ATP-binding cassette, sub-family A (ABC1), member 1
CYP19A1	-2.6112	cytochrome P450, family 19, subfamily A, polypeptide 1
ABCB1	-3.1684	ATP-binding cassette, sub-family B (MDR/TAP), member 1
WARS	-2.8984	tryptophanyl-tRNA synthetase
MAT2A	-2.0604	methionine adenosyltransferase II, alpha
ACACA	-3.462	acetyl-CoA carboxylase alpha
UGT1A1	2.5864	UDP glucuronosyltransferase 1 family, polypeptide A1
PTGS2	2.5898	prostaglandin-endoperoxide synthase 2 (prostaglandin G/H synthase and cyclooxygenase)
TXN	-4.1792	thioredoxin
ATF3	2.4965	activating transcription factor 3
NR3C1	-3.9573	nuclear receptor subfamily 3, group C, member 1 (glucocorticoid receptor)
IRF3	2.3987	interferon regulatory factor 3
HIF1A	1.932	hypoxia inducible factor 1, alpha subunit (basic helix-loop-helix transcription factor)
STAT3	2.7987	signal transducer and activator of transcription 3 (acute-phase response factor)
ITGB1	2.6399	integrin, beta 1 (fibronectin receptor, beta polypeptide, antigen CD29 includes MDF2, MSK12)
LRP1	-3.9677	low density lipoprotein-related protein 1 (alpha-2-macroglobulin receptor)
LDLR	-4.7266	low density lipoprotein receptor
NOTCH2	1.9618	notch 2
TNFRSF1A	-1.8209	tumor necrosis factor receptor superfamily, member 1A
TLR9	2.2059	toll-like receptor 9
TLR2	2.7477	toll-like receptor 2
FN1	-2.5445	fibronectin 1
PKD1	-4.0233	polycystic kidney disease 1 (autosomal dominant)
POLG	0.9049	polymerase (DNA directed), gamma
APOB	2.5439	apolipoprotein B (including Ag(x) antigen)
PALLD	3.2048	palladin, cytoskeletal associated protein
VCAN	2.3808	versican
LOX	3.5123	lysyl oxidase
BUB1	-2.732	budding uninhibited by benzimidazoles 1 homolog (yeast)
TTK	-2.0453	TTK protein kinase
VWF	1.7635	von Willebrand factor
THBS1	0.0625	thrombospondin 1
CDC42	2.5313	cell division cycle 42 (GTP binding protein)
CTLA4	2.3888	cytotoxic T-lymphocyte-associated protein 4
BTK	-3.3799	Bruton agammaglobulinemia tyrosine kinase
IL1B	2.148	interleukin 1, beta
SEMA3F	1.5832	sema domain, immunoglobulin domain (Ig), short basic domain, secreted, (semaphorin) 3F
CASR	3.3035	calcium-sensing receptor
ACE	1.6143	angiotensin I converting enzyme (peptidyl-dipeptidase A) 1
APOA2	-1.4247	apolipoprotein A-II
PROC	-3.9881	protein C (inactivator of coagulation factors Va and VIIIa)
C10orf2	-3.5592	chromosome 10 open reading frame 2
UCHL1	2.6105	ubiquitin carboxyl-terminal esterase L1 (ubiquitin thiolesterase)
PRMT5	3.6968	protein arginine methyltransferase 5
TGM2	3.4938	transglutaminase 2 (C polypeptide, protein-glutamine-gamma-glutamyltransferase)
tumor microenvironment
Liver Diseases
Lipid Metabolism Disorders

## Sheet: Abbrev Fig 3
Name	Probe Value	Description
CDH1		cadherin 1, type 1, E-cadherin (epithelial)
CTNNB1	-3.6194	catenin (cadherin-associated protein), beta 1, 88kDa
CP	-3.3694	ceruloplasmin (ferroxidase)
TF		transferrin
ALOX5		arachidonate 5-lipoxygenase
DPYD		dihydropyrimidine dehydrogenase
ATP5A1		ATP synthase, H+ transporting, mitochondrial F1 complex, alpha subunit 1, cardiac muscle
SOD1		superoxide dismutase 1, soluble
EPHA4	-2.9386	EPH receptor A4
IGF1R		insulin-like growth factor 1 receptor
LGALS3		lectin, galactoside-binding, soluble, 3
FN1	-2.5445	fibronectin 1
PARP1		poly (ADP-ribose) polymerase 1
NPM1		nucleophosmin (nucleolar phosphoprotein B23, numatrin)
SYP		synaptophysin
ANXA2		annexin A2
LMNA		lamin A/C
EZR		ezrin
HNRNPM		heterogeneous nuclear ribonucleoprotein M
VCP		valosin containing protein
TNC		tenascin C
PLG		plasminogen
PTEN		phosphatase and tensin homolog
MTOR		mechanistic target of rapamycin (serine/threonine kinase)
SRC		v-src sarcoma (Schmidt-Ruppin A-2) viral oncogene homolog (avian)
YES1		v-yes-1 Yamaguchi sarcoma viral oncogene homolog 1
FYN		FYN oncogene related to SRC, FGR, YES
DIABLO		diablo, IAP-binding mitochondrial protein
TPT1		tumor protein, translationally-controlled 1
ADAM10	-2.5331	ADAM metallopeptidase domain 10
CLU		clusterin
NDRG1		N-myc downstream regulated 1
L1CAM		L1 cell adhesion molecule
DPYSL3		dihydropyrimidinase-like 3
GAP43		growth associated protein 43
PTMA		prothymosin, alpha
Neoplasm, Residual
liver metastasis
tissue degeneration

## Sheet: Abbrev Fig 4
Name	Probe Value	Description
TJP2		tight junction protein 2
CTNNB1	-3.6194	catenin (cadherin-associated protein), beta 1, 88kDa
SLC12A2		solute carrier family 12 (sodium/potassium/chloride transporters), member 2
SLC27A1		solute carrier family 27 (fatty acid transporter), member 1
CYP19A1	-2.6112	cytochrome P450, family 19, subfamily A, polypeptide 1
ACAT2		acetyl-Coenzyme A acetyltransferase 2
FAH		fumarylacetoacetate hydrolase (fumarylacetoacetase)
MIF		macrophage migration inhibitory factor (glycosylation-inhibiting factor)
CTH		cystathionase (cystathionine gamma-lyase)
MAT1A		methionine adenosyltransferase I, alpha
AHCY		S-adenosylhomocysteine hydrolase
HADHB		hydroxyacyl-CoA dehydrogenase/3-ketoacyl-CoA thiolase/enoyl-CoA hydratase (trifunctional protein), beta subunit
ACADVL		acyl-CoA dehydrogenase, very long chain
ECHS1		enoyl CoA hydratase, short chain, 1, mitochondrial
ACOX1		acyl-Coenzyme A oxidase 1, palmitoyl
CPT1A		carnitine palmitoyltransferase 1A (liver)
ACSL1	-1.9725	acyl-CoA synthetase long-chain family member 1
ACSL3		acyl-CoA synthetase long-chain family member 3
ACADL		acyl-CoA dehydrogenase, long chain
OGT		O-linked N-acetylglucosamine (GlcNAc) transferase (UDP-N-acetylglucosamine:polypeptide-N-acetylglucosaminyl transferase)
PKLR		pyruvate kinase, liver and RBC
PKM		pyruvate kinase, muscle
GAPDH		glyceraldehyde-3-phosphate dehydrogenase
GCLC		glutamate-cysteine ligase, catalytic subunit
GCLM		glutamate-cysteine ligase, modifier subunit
GPT2		glutamic pyruvate transaminase (alanine aminotransferase) 2
PEMT		phosphatidylethanolamine N-methyltransferase
GPX1		glutathione peroxidase 1
ALOX5		arachidonate 5-lipoxygenase
EPHX2		epoxide hydrolase 2, cytoplasmic
TALDO1		transaldolase 1
H6PD		hexose-6-phosphate dehydrogenase (glucose 1-dehydrogenase)
UPP1		uridine phosphorylase 1
SOD1		superoxide dismutase 1, soluble
SOD2		superoxide dismutase 2, mitochondrial
TXN	-4.1792	thioredoxin
GNMT		glycine N-methyltransferase
POR		P450 (cytochrome) oxidoreductase
PC		pyruvate carboxylase
ACLY		ATP citrate lyase
CREB1		cAMP responsive element binding protein 1
NR3C1	-3.9573	nuclear receptor subfamily 3, group C, member 1 (glucocorticoid receptor)
NR2F2		nuclear receptor subfamily 2, group F, member 2
LDLR	-4.7266	low density lipoprotein receptor
TFAM		transcription factor A, mitochondrial
LGALS3		lectin, galactoside-binding, soluble, 3
LGALS9		lectin, galactoside-binding, soluble, 9
TAP1		transporter 1, ATP-binding cassette, sub-family B (MDR/TAP)
H2AFX		H2A histone family, member X
H2AFY		H2A histone family, member Y
PDIA3		protein disulfide isomerase family A, member 3
HSPA5		heat shock 70kDa protein 5 (glucose-regulated protein, 78kDa)
APOA1		apolipoprotein A-I
APOB	2.5439	apolipoprotein B (including Ag(x) antigen)
FABP1		fatty acid binding protein 1, liver
APOE		apolipoprotein E
FABP2		fatty acid binding protein 2, intestinal
ACTB		actin, beta
EIF2S1		eukaryotic translation initiation factor 2, subunit 1 alpha, 35kDa
KRT18		keratin 18
KRT8		keratin 8
GFAP		glial fibrillary acidic protein
F7		coagulation factor VII (serum prothrombin conversion accelerator)
F2		coagulation factor II (thrombin)
PMCH		pro-melanin-concentrating hormone
GRB2		growth factor receptor-bound protein 2
PTPN11		protein tyrosine phosphatase, non-receptor type 11
PTEN		phosphatase and tensin homolog
MTOR		mechanistic target of rapamycin (serine/threonine kinase)
PRKCB	-3.5745	protein kinase C, beta
MAPK1	1.444	mitogen-activated protein kinase 1
MAPK3		mitogen-activated protein kinase 3
HRAS		v-Ha-ras Harvey rat sarcoma viral oncogene homolog
MAP3K5		mitogen-activated protein kinase kinase kinase 5
IKBKG		inhibitor of kappa light polypeptide gene enhancer in B-cells, kinase gamma
ROCK1	1.6481	Rho-associated, coiled-coil containing protein kinase 1
SRC		v-src sarcoma (Schmidt-Ruppin A-2) viral oncogene homolog (avian)
FYN		FYN oncogene related to SRC, FGR, YES
CASP3		caspase 3, apoptosis-related cysteine peptidase
IQGAP2		IQ motif containing GTPase activating protein 2
GRK5	-2.0554	G protein-coupled receptor kinase 5
PTPN1		protein tyrosine phosphatase, non-receptor type 1
AIFM1		apoptosis-inducing factor, mitochondrion-associated, 1
PEBP1		phosphatidylethanolamine binding protein 1
RBP4		retinol binding protein 4, plasma
HP		haptoglobin
AHSG		alpha-2-HS-glycoprotein
C3	-0.8588	complement component 3
CLU		clusterin
APOA2	-1.4247	apolipoprotein A-II
APOA4		apolipoprotein A-IV
GSTT1	2.0976	glutathione S-transferase theta 1
PDCD4		programmed cell death 4 (neoplastic transformation inhibitor)
ATXN2		ataxin 2
SERPINA1		serpin peptidase inhibitor, clade A (alpha-1 antiproteinase, antitrypsin), member 1
CKB		creatine kinase, brain
MARS		methionine-tRNA synthetase
RBM39		RNA binding motif protein 39
TRMU		tRNA 5-methylaminomethyl-2-thiouridylate methyltransferase
CES3		carboxylesterase 3
PTMA		prothymosin, alpha
Liver Failure, Acute
Steatohepatitis
Drug-Induced Liver Injury
